# Supplementary material for: Expression and activation of nuclear hormone receptors result in neuronal differentiation and favorable prognosis in neuroblastoma
Source: J Exp Clin Cancer Res. 2022 Jul 19;41:226. doi: 10.1186/s13046-022-02399-x (PMC9295514; doi:10.1186/s13046-022-02399-x)
Supplement: Supplementary file 1 — Additional file 1. [file 13046_2022_2399_MOESM1_ESM.xlsx]

## Sheet: Dataset 1 (C2)
NAME	GS<br> follow link to MSigDB	GS DETAILS	SIZE	ES	NES	NOM p-val	FDR q-val	FWER p-val	RANK AT MAX	LEADING EDGE
PID_HDAC_CLASSII_PATHWAY	PID_HDAC_CLASSII_PATHWAY	Details ...	34	0.526125	2.15449	0	0.242949	0.092	1183	tags=12%, list=5%, signal=12%
BIOCARTA_HDAC_PATHWAY	BIOCARTA_HDAC_PATHWAY	Details ...	25	0.630728	2.14049	0	0.139087	0.101	345	tags=16%, list=1%, signal=16%
PID_WNT_CANONICAL_PATHWAY	PID_WNT_CANONICAL_PATHWAY	Details ...	20	0.646718	2.12239	0	0.119409	0.123	2094	tags=20%, list=9%, signal=22%
KEGG_COLORECTAL_CANCER	KEGG_COLORECTAL_CANCER	Details ...	62	0.536652	2.11533	0	0.102254	0.135	2029	tags=21%, list=9%, signal=23%
CHIARETTI_ACUTE_LYMPHOBLASTIC_LEUKEMIA_ZAP70	CHIARETTI_ACUTE_LYMPHOBLASTIC_LEUKEMIA_ZAP70	Details ...	66	0.627966	2.10424	0	0.0926798	0.142	2923	tags=29%, list=12%, signal=33%
REACTOME_DEATH_RECEPTOR_SIGNALLING	REACTOME_DEATH_RECEPTOR_SIGNALLING	Details ...	141	0.538919	2.09877	0	0.0829657	0.148	3430	tags=26%, list=15%, signal=31%
PID_RAC1_REG_PATHWAY	PID_RAC1_REG_PATHWAY	Details ...	38	0.708474	2.07322	0	0.0977249	0.184	2467	tags=37%, list=10%, signal=41%
WP_WNT_SIGNALING_PATHWAY_NETPATH	WP_WNT_SIGNALING_PATHWAY_NETPATH	Details ...	51	0.502281	2.05568	0	0.111096	0.223	2629	tags=18%, list=11%, signal=20%
MCBRYAN_PUBERTAL_BREAST_6_7WK_UP	MCBRYAN_PUBERTAL_BREAST_6_7WK_UP	Details ...	191	0.505975	2.02241	0	0.154846	0.278	4351	tags=29%, list=18%, signal=35%
KASLER_HDAC7_TARGETS_1_UP	KASLER_HDAC7_TARGETS_1_UP	Details ...	189	0.556168	2.02205	0	0.139737	0.279	4060	tags=33%, list=17%, signal=40%
WP_PATHOGENIC_ESCHERICHIA_COLI_INFECTION	WP_PATHOGENIC_ESCHERICHIA_COLI_INFECTION	Details ...	55	0.580246	2.01933	0	0.131799	0.286	2051	tags=18%, list=9%, signal=20%
KEGG_PATHOGENIC_ESCHERICHIA_COLI_INFECTION	KEGG_PATHOGENIC_ESCHERICHIA_COLI_INFECTION	Details ...	55	0.580246	2.01933	0	0.120816	0.286	2051	tags=18%, list=9%, signal=20%
REACTOME_TNF_SIGNALING	REACTOME_TNF_SIGNALING	Details ...	43	0.570708	2.00569	0	0.132377	0.312	3331	tags=23%, list=14%, signal=27%
BIOCARTA_CTCF_PATHWAY	BIOCARTA_CTCF_PATHWAY	Details ...	24	0.714574	2.00111	0	0.131217	0.327	2029	tags=33%, list=9%, signal=36%
REACTOME_THE_ROLE_OF_NEF_IN_HIV_1_REPLICATION_AND_DISEASE_PATHOGENESIS	REACTOME_THE_ROLE_OF_NEF_IN_HIV_1_REPLICATION_AND_DISEASE_PATHOGENESIS	Details ...	28	0.747025	1.9975	0	0.126994	0.332	3324	tags=36%, list=14%, signal=42%
REACTOME_INTRACELLULAR_SIGNALING_BY_SECOND_MESSENGERS	REACTOME_INTRACELLULAR_SIGNALING_BY_SECOND_MESSENGERS	Details ...	304	0.435601	1.99743	0	0.119056	0.332	6049	tags=30%, list=26%, signal=39%
REACTOME_DEACTIVATION_OF_THE_BETA_CATENIN_TRANSACTIVATING_COMPLEX	REACTOME_DEACTIVATION_OF_THE_BETA_CATENIN_TRANSACTIVATING_COMPLEX	Details ...	42	0.548426	1.9915	0.00402414	0.119919	0.341	1878	tags=19%, list=8%, signal=21%
MCCLUNG_COCAIN_REWARD_4WK	MCCLUNG_COCAIN_REWARD_4WK	Details ...	73	0.553404	1.98592	0.00204082	0.120964	0.353	4354	tags=36%, list=18%, signal=44%
REACTOME_VEGFR2_MEDIATED_VASCULAR_PERMEABILITY	REACTOME_VEGFR2_MEDIATED_VASCULAR_PERMEABILITY	Details ...	27	0.598264	1.98267	0	0.119833	0.364	2138	tags=22%, list=9%, signal=24%
KEGG_ENDOMETRIAL_CANCER	KEGG_ENDOMETRIAL_CANCER	Details ...	52	0.5172	1.98262	0	0.113842	0.364	1974	tags=19%, list=8%, signal=21%
FERRANDO_T_ALL_WITH_MLL_ENL_FUSION_UP	FERRANDO_T_ALL_WITH_MLL_ENL_FUSION_UP	Details ...	87	0.626977	1.97725	0	0.115065	0.37	3734	tags=37%, list=16%, signal=44%
HAN_SATB1_TARGETS_DN	HAN_SATB1_TARGETS_DN	Details ...	386	0.553311	1.97623	0	0.11107	0.372	4479	tags=38%, list=19%, signal=46%
REACTOME_DISEASES_OF_SIGNAL_TRANSDUCTION_BY_GROWTH_FACTOR_RECEPTORS_AND_SECOND_MESSENGERS	REACTOME_DISEASES_OF_SIGNAL_TRANSDUCTION_BY_GROWTH_FACTOR_RECEPTORS_AND_SECOND_MESSENGERS	Details ...	386	0.41778	1.97588	0	0.106629	0.374	6049	tags=29%, list=26%, signal=39%
LI_INDUCED_T_TO_NATURAL_KILLER_DN	LI_INDUCED_T_TO_NATURAL_KILLER_DN	Details ...	136	0.577263	1.97564	0	0.102741	0.375	3436	tags=35%, list=15%, signal=41%
BOYAULT_LIVER_CANCER_SUBCLASS_G6_UP	BOYAULT_LIVER_CANCER_SUBCLASS_G6_UP	Details ...	65	0.521512	1.97403	0	0.100309	0.381	4955	tags=32%, list=21%, signal=41%
PID_FCER1_PATHWAY	PID_FCER1_PATHWAY	Details ...	59	0.701605	1.97378	0	0.0969123	0.382	3331	tags=42%, list=14%, signal=49%
HAHTOLA_MYCOSIS_FUNGOIDES_SKIN_UP	HAHTOLA_MYCOSIS_FUNGOIDES_SKIN_UP	Details ...	175	0.487839	1.97133	0.00203252	0.0964286	0.389	3861	tags=25%, list=16%, signal=29%
DEURIG_T_CELL_PROLYMPHOCYTIC_LEUKEMIA_DN	DEURIG_T_CELL_PROLYMPHOCYTIC_LEUKEMIA_DN	Details ...	312	0.615466	1.96996	0	0.094371	0.393	3734	tags=35%, list=16%, signal=41%
HOEBEKE_LYMPHOID_STEM_CELL_UP	HOEBEKE_LYMPHOID_STEM_CELL_UP	Details ...	95	0.65117	1.96821	0	0.0926755	0.394	2554	tags=34%, list=11%, signal=38%
REACTOME_PHOSPHOLIPID_METABOLISM	REACTOME_PHOSPHOLIPID_METABOLISM	Details ...	211	0.493485	1.96675	0	0.0912834	0.398	5918	tags=36%, list=25%, signal=47%
BONOME_OVARIAN_CANCER_SURVIVAL_OPTIMAL_DEBULKING	BONOME_OVARIAN_CANCER_SURVIVAL_OPTIMAL_DEBULKING	Details ...	236	0.454727	1.96598	0	0.0889341	0.401	4584	tags=28%, list=19%, signal=34%
WANG_METASTASIS_OF_BREAST_CANCER_ESR1_DN	WANG_METASTASIS_OF_BREAST_CANCER_ESR1_DN	Details ...	31	0.644832	1.9647	0	0.0879297	0.404	2858	tags=35%, list=12%, signal=40%
MARTENS_BOUND_BY_PML_RARA_FUSION	MARTENS_BOUND_BY_PML_RARA_FUSION	Details ...	453	0.574524	1.964	0.00204918	0.0857875	0.405	4421	tags=42%, list=19%, signal=50%
WP_HEPATITIS_B_INFECTION	WP_HEPATITIS_B_INFECTION	Details ...	154	0.539756	1.96129	0	0.0856337	0.415	4210	tags=32%, list=18%, signal=38%
PID_HIV_NEF_PATHWAY	PID_HIV_NEF_PATHWAY	Details ...	35	0.734076	1.96019	0	0.0844956	0.417	4135	tags=51%, list=18%, signal=62%
NICK_RESPONSE_TO_PROC_TREATMENT_DN	NICK_RESPONSE_TO_PROC_TREATMENT_DN	Details ...	26	0.598495	1.95922	0.00205761	0.083008	0.42	4201	tags=31%, list=18%, signal=37%
KEGG_FC_GAMMA_R_MEDIATED_PHAGOCYTOSIS	KEGG_FC_GAMMA_R_MEDIATED_PHAGOCYTOSIS	Details ...	96	0.657475	1.95864	0	0.0813293	0.421	2910	tags=34%, list=12%, signal=39%
PETRETTO_HEART_MASS_QTL_CIS_DN	PETRETTO_HEART_MASS_QTL_CIS_DN	Details ...	26	0.681434	1.955	0.00206612	0.0824183	0.433	2940	tags=42%, list=12%, signal=48%
WP_HEDGEHOG_SIGNALING_PATHWAY	WP_HEDGEHOG_SIGNALING_PATHWAY	Details ...	43	0.562755	1.95489	0.00402414	0.0803697	0.433	2298	tags=21%, list=10%, signal=23%
YAGI_AML_WITH_T_8_21_TRANSLOCATION	YAGI_AML_WITH_T_8_21_TRANSLOCATION	Details ...	368	0.488748	1.95477	0.00206186	0.0784778	0.434	4686	tags=32%, list=20%, signal=39%
YAGI_AML_WITH_11Q23_REARRANGED	YAGI_AML_WITH_11Q23_REARRANGED	Details ...	344	0.490808	1.95447	0	0.0769679	0.434	4807	tags=32%, list=20%, signal=40%
PID_CASPASE_PATHWAY	PID_CASPASE_PATHWAY	Details ...	51	0.628342	1.95318	0	0.0761966	0.438	4227	tags=39%, list=18%, signal=48%
WP_RAS_SIGNALING	WP_RAS_SIGNALING	Details ...	183	0.548903	1.95114	0	0.0762401	0.44	4210	tags=32%, list=18%, signal=39%
REACTOME_CD28_CO_STIMULATION	REACTOME_CD28_CO_STIMULATION	Details ...	33	0.66475	1.94905	0.0020284	0.0763958	0.451	1721	tags=27%, list=7%, signal=29%
REACTOME_NEF_MEDIATES_DOWN_MODULATION_OF_CELL_SURFACE_RECEPTORS_BY_RECRUITING_THEM_TO_CLATHRIN_ADAPTERS	REACTOME_NEF_MEDIATES_DOWN_MODULATION_OF_CELL_SURFACE_RECEPTORS_BY_RECRUITING_THEM_TO_CLATHRIN_ADAPTERS	Details ...	21	0.718554	1.94645	0	0.076753	0.457	3324	tags=33%, list=14%, signal=39%
WP_IL18_SIGNALING_PATHWAY	WP_IL18_SIGNALING_PATHWAY	Details ...	274	0.565018	1.94586	0	0.0755891	0.458	4457	tags=39%, list=19%, signal=47%
SHAFFER_IRF4_MULTIPLE_MYELOMA_PROGRAM	SHAFFER_IRF4_MULTIPLE_MYELOMA_PROGRAM	Details ...	35	0.646705	1.94375	0	0.0759682	0.467	2260	tags=34%, list=10%, signal=38%
WP_HIPPOMERLIN_SIGNALING_DYSREGULATION	WP_HIPPOMERLIN_SIGNALING_DYSREGULATION	Details ...	121	0.641169	1.94282	0	0.074834	0.469	4041	tags=44%, list=17%, signal=53%
WP_LEPTIN_SIGNALING_PATHWAY	WP_LEPTIN_SIGNALING_PATHWAY	Details ...	76	0.470039	1.94169	0.00401606	0.0740806	0.469	4206	tags=24%, list=18%, signal=29%
SAKAI_CHRONIC_HEPATITIS_VS_LIVER_CANCER_UP	SAKAI_CHRONIC_HEPATITIS_VS_LIVER_CANCER_UP	Details ...	82	0.502877	1.94015	0	0.0739277	0.471	1974	tags=18%, list=8%, signal=20%
NAKAMURA_METASTASIS_MODEL_DN	NAKAMURA_METASTASIS_MODEL_DN	Details ...	43	0.682949	1.93901	0	0.0734481	0.472	3557	tags=47%, list=15%, signal=55%
REACTOME_C_TYPE_LECTIN_RECEPTORS_CLRS_	REACTOME_C_TYPE_LECTIN_RECEPTORS_CLRS_	Details ...	140	0.515664	1.93752	0.00407332	0.0734466	0.476	4609	tags=29%, list=20%, signal=36%
CREIGHTON_ENDOCRINE_THERAPY_RESISTANCE_5	CREIGHTON_ENDOCRINE_THERAPY_RESISTANCE_5	Details ...	487	0.543279	1.93694	0	0.0725112	0.477	6147	tags=43%, list=26%, signal=57%
THUM_SYSTOLIC_HEART_FAILURE_UP	THUM_SYSTOLIC_HEART_FAILURE_UP	Details ...	421	0.64381	1.93547	0	0.0722979	0.478	3098	tags=39%, list=13%, signal=44%
KUMAR_TARGETS_OF_MLL_AF9_FUSION	KUMAR_TARGETS_OF_MLL_AF9_FUSION	Details ...	398	0.55628	1.93481	0	0.071676	0.48	4602	tags=39%, list=20%, signal=48%
ODONNELL_TFRC_TARGETS_UP	ODONNELL_TFRC_TARGETS_UP	Details ...	390	0.582963	1.93425	0	0.0705736	0.48	5716	tags=49%, list=24%, signal=64%
KYNG_DNA_DAMAGE_UP	KYNG_DNA_DAMAGE_UP	Details ...	205	0.503875	1.93373	0	0.0694359	0.48	3823	tags=29%, list=16%, signal=35%
REACTOME_FC_EPSILON_RECEPTOR_FCERI_SIGNALING	REACTOME_FC_EPSILON_RECEPTOR_FCERI_SIGNALING	Details ...	131	0.530902	1.93338	0.00998004	0.0685955	0.481	3865	tags=26%, list=16%, signal=31%
GAVIN_FOXP3_TARGETS_CLUSTER_P7	GAVIN_FOXP3_TARGETS_CLUSTER_P7	Details ...	92	0.673393	1.93225	0	0.0685299	0.484	4113	tags=47%, list=17%, signal=56%
GAUSSMANN_MLL_AF4_FUSION_TARGETS_C_UP	GAUSSMANN_MLL_AF4_FUSION_TARGETS_C_UP	Details ...	172	0.483495	1.93118	0	0.0680498	0.488	3865	tags=27%, list=16%, signal=32%
BLALOCK_ALZHEIMERS_DISEASE_INCIPIENT_UP	BLALOCK_ALZHEIMERS_DISEASE_INCIPIENT_UP	Details ...	385	0.487201	1.93013	0	0.0678207	0.49	4902	tags=33%, list=21%, signal=41%
KEGG_PROSTATE_CANCER	KEGG_PROSTATE_CANCER	Details ...	89	0.511714	1.92975	0.00205339	0.067091	0.491	4210	tags=31%, list=18%, signal=38%
REACTOME_NUCLEOTIDE_BINDING_DOMAIN_LEUCINE_RICH_REPEAT_CONTAINING_RECEPTOR_NLR_SIGNALING_PATHWAYS	REACTOME_NUCLEOTIDE_BINDING_DOMAIN_LEUCINE_RICH_REPEAT_CONTAINING_RECEPTOR_NLR_SIGNALING_PATHWAYS	Details ...	55	0.646117	1.92883	0.00404858	0.0666463	0.492	4155	tags=42%, list=18%, signal=51%
WP_NOVEL_INTRACELLULAR_COMPONENTS_OF_RIGILIKE_RECEPTOR_RLR_PATHWAY	WP_NOVEL_INTRACELLULAR_COMPONENTS_OF_RIGILIKE_RECEPTOR_RLR_PATHWAY	Details ...	61	0.659564	1.92698	0	0.0672766	0.501	4229	tags=41%, list=18%, signal=50%
REACTOME_DDX58_IFIH1_MEDIATED_INDUCTION_OF_INTERFERON_ALPHA_BETA	REACTOME_DDX58_IFIH1_MEDIATED_INDUCTION_OF_INTERFERON_ALPHA_BETA	Details ...	78	0.58972	1.92623	0	0.0666625	0.501	4229	tags=31%, list=18%, signal=37%
BIOCARTA_HIVNEF_PATHWAY	BIOCARTA_HIVNEF_PATHWAY	Details ...	56	0.631239	1.925	0	0.0664207	0.503	4135	tags=41%, list=18%, signal=50%
SCHLOSSER_SERUM_RESPONSE_UP	SCHLOSSER_SERUM_RESPONSE_UP	Details ...	125	0.496352	1.92344	0.002	0.0663864	0.506	3734	tags=25%, list=16%, signal=29%
REACTOME_POTENTIAL_THERAPEUTICS_FOR_SARS	REACTOME_POTENTIAL_THERAPEUTICS_FOR_SARS	Details ...	37	0.658843	1.92331	0	0.0655075	0.506	2972	tags=35%, list=13%, signal=40%
WP_MAPK_SIGNALING_PATHWAY	WP_MAPK_SIGNALING_PATHWAY	Details ...	249	0.508023	1.92327	0	0.064615	0.506	5251	tags=34%, list=22%, signal=43%
TORCHIA_TARGETS_OF_EWSR1_FLI1_FUSION_DN	TORCHIA_TARGETS_OF_EWSR1_FLI1_FUSION_DN	Details ...	317	0.533943	1.92244	0	0.0641385	0.51	3781	tags=33%, list=16%, signal=39%
KEGG_ENDOCYTOSIS	KEGG_ENDOCYTOSIS	Details ...	181	0.475642	1.92193	0	0.0636328	0.511	6538	tags=34%, list=28%, signal=46%
BIOCARTA_BCR_PATHWAY	BIOCARTA_BCR_PATHWAY	Details ...	33	0.669476	1.92177	0.00203252	0.0628468	0.512	1999	tags=30%, list=8%, signal=33%
TONKS_TARGETS_OF_RUNX1_RUNX1T1_FUSION_HSC_UP	TONKS_TARGETS_OF_RUNX1_RUNX1T1_FUSION_HSC_UP	Details ...	182	0.638079	1.92156	0	0.0621566	0.512	4217	tags=47%, list=18%, signal=56%
REACTOME_NEGATIVE_REGULATION_OF_THE_PI3K_AKT_NETWORK	REACTOME_NEGATIVE_REGULATION_OF_THE_PI3K_AKT_NETWORK	Details ...	110	0.593265	1.91871	0	0.0634717	0.52	6049	tags=46%, list=26%, signal=62%
REACTOME_CELL_DEATH_SIGNALLING_VIA_NRAGE_NRIF_AND_NADE	REACTOME_CELL_DEATH_SIGNALLING_VIA_NRAGE_NRIF_AND_NADE	Details ...	76	0.493547	1.91702	0	0.0635981	0.522	4099	tags=28%, list=17%, signal=33%
FLECHNER_PBL_KIDNEY_TRANSPLANT_OK_VS_DONOR_DN	FLECHNER_PBL_KIDNEY_TRANSPLANT_OK_VS_DONOR_DN	Details ...	40	0.609962	1.91536	0.00406504	0.0637441	0.525	3964	tags=35%, list=17%, signal=42%
BIOCARTA_ARAP_PATHWAY	BIOCARTA_ARAP_PATHWAY	Details ...	17	0.633208	1.91521	0	0.0630878	0.526	164	tags=12%, list=1%, signal=12%
HUTTMANN_B_CLL_POOR_SURVIVAL_UP	HUTTMANN_B_CLL_POOR_SURVIVAL_UP	Details ...	273	0.535048	1.91508	0	0.062378	0.527	4113	tags=34%, list=17%, signal=41%
REACTOME_REGULATION_OF_TNFR1_SIGNALING	REACTOME_REGULATION_OF_TNFR1_SIGNALING	Details ...	33	0.617212	1.91497	0	0.0617186	0.528	3331	tags=30%, list=14%, signal=35%
BOYLAN_MULTIPLE_MYELOMA_C_DN	BOYLAN_MULTIPLE_MYELOMA_C_DN	Details ...	59	0.601926	1.91441	0	0.0612861	0.529	4938	tags=46%, list=21%, signal=58%
REACTOME_PI3K_AKT_SIGNALING_IN_CANCER	REACTOME_PI3K_AKT_SIGNALING_IN_CANCER	Details ...	102	0.57236	1.91431	0	0.0606473	0.531	1924	tags=24%, list=8%, signal=26%
STAMBOLSKY_TARGETS_OF_MUTATED_TP53_UP	STAMBOLSKY_TARGETS_OF_MUTATED_TP53_UP	Details ...	49	0.545157	1.91389	0	0.0602511	0.533	1980	tags=22%, list=8%, signal=24%
REACTOME_INTERFERON_SIGNALING	REACTOME_INTERFERON_SIGNALING	Details ...	203	0.644909	1.91249	0.004158	0.0603847	0.534	4256	tags=45%, list=18%, signal=55%
SESTO_RESPONSE_TO_UV_C2	SESTO_RESPONSE_TO_UV_C2	Details ...	53	0.573149	1.91228	0	0.0597806	0.534	3330	tags=30%, list=14%, signal=35%
VANTVEER_BREAST_CANCER_ESR1_UP	VANTVEER_BREAST_CANCER_ESR1_UP	Details ...	147	0.502249	1.91184	0	0.0593858	0.535	5810	tags=35%, list=25%, signal=47%
CHYLA_CBFA2T3_TARGETS_UP	CHYLA_CBFA2T3_TARGETS_UP	Details ...	379	0.651645	1.91171	0	0.058794	0.535	3996	tags=47%, list=17%, signal=56%
CHANGOLKAR_H2AFY_TARGETS_DN	CHANGOLKAR_H2AFY_TARGETS_DN	Details ...	42	0.619743	1.9116	0.00204499	0.0581401	0.535	2086	tags=26%, list=9%, signal=29%
GAVIN_FOXP3_TARGETS_CLUSTER_T4	GAVIN_FOXP3_TARGETS_CLUSTER_T4	Details ...	96	0.589901	1.91144	0.00204082	0.0575864	0.536	2932	tags=35%, list=12%, signal=40%
WIKMAN_ASBESTOS_LUNG_CANCER_DN	WIKMAN_ASBESTOS_LUNG_CANCER_DN	Details ...	29	0.714997	1.91125	0	0.057085	0.536	2538	tags=34%, list=11%, signal=39%
SIG_PIP3_SIGNALING_IN_B_LYMPHOCYTES	SIG_PIP3_SIGNALING_IN_B_LYMPHOCYTES	Details ...	36	0.73836	1.91068	0	0.0569684	0.539	1922	tags=39%, list=8%, signal=42%
KEGG_THYROID_CANCER	KEGG_THYROID_CANCER	Details ...	29	0.602638	1.91049	0	0.0565237	0.54	2709	tags=31%, list=11%, signal=35%
THEILGAARD_NEUTROPHIL_AT_SKIN_WOUND_DN	THEILGAARD_NEUTROPHIL_AT_SKIN_WOUND_DN	Details ...	226	0.533193	1.91017	0.00207039	0.0561239	0.54	3330	tags=26%, list=14%, signal=30%
GAVIN_FOXP3_TARGETS_CLUSTER_P4	GAVIN_FOXP3_TARGETS_CLUSTER_P4	Details ...	101	0.662207	1.90892	0	0.0564278	0.542	4387	tags=53%, list=19%, signal=65%
ONDER_CDH1_TARGETS_1_UP	ONDER_CDH1_TARGETS_1_UP	Details ...	138	0.591649	1.90724	0	0.0568153	0.546	5110	tags=43%, list=22%, signal=55%
ZHENG_BOUND_BY_FOXP3	ZHENG_BOUND_BY_FOXP3	Details ...	489	0.557438	1.90639	0	0.0569453	0.548	4316	tags=35%, list=18%, signal=42%
REACTOME_MYD88_INDEPENDENT_TLR4_CASCADE_	REACTOME_MYD88_INDEPENDENT_TLR4_CASCADE_	Details ...	97	0.544873	1.90633	0.00411523	0.0563845	0.548	3331	tags=26%, list=14%, signal=30%
REACTOME_TOLL_LIKE_RECEPTOR_4_TLR4_CASCADE	REACTOME_TOLL_LIKE_RECEPTOR_4_TLR4_CASCADE	Details ...	127	0.592307	1.90444	0.00204082	0.0570061	0.553	4037	tags=35%, list=17%, signal=42%
BROWNE_HCMV_INFECTION_48HR_DN	BROWNE_HCMV_INFECTION_48HR_DN	Details ...	476	0.490818	1.90378	0	0.0570328	0.558	3960	tags=30%, list=17%, signal=35%
REACTOME_CTLA4_INHIBITORY_SIGNALING	REACTOME_CTLA4_INHIBITORY_SIGNALING	Details ...	21	0.697923	1.90351	0.00833333	0.0566559	0.559	1721	tags=29%, list=7%, signal=31%
WP_PI3KAKT_SIGNALING_PATHWAY	WP_PI3KAKT_SIGNALING_PATHWAY	Details ...	344	0.562268	1.90066	0	0.0578936	0.567	6078	tags=48%, list=26%, signal=64%
WP_B_CELL_RECEPTOR_SIGNALING_PATHWAY	WP_B_CELL_RECEPTOR_SIGNALING_PATHWAY		97	0.685038	1.90057	0.0041841	0.0573601	0.567	2504	tags=39%, list=11%, signal=44%
KEGG_PATHWAYS_IN_CANCER	KEGG_PATHWAYS_IN_CANCER		325	0.491746	1.89934	0	0.0576586	0.573	4394	tags=32%, list=19%, signal=39%
KEGG_ACUTE_MYELOID_LEUKEMIA	KEGG_ACUTE_MYELOID_LEUKEMIA		57	0.589574	1.8993	0	0.0571078	0.573	2625	tags=30%, list=11%, signal=33%
RUTELLA_RESPONSE_TO_HGF_VS_CSF2RB_AND_IL4_DN	RUTELLA_RESPONSE_TO_HGF_VS_CSF2RB_AND_IL4_DN		248	0.560515	1.89882	0	0.0567806	0.575	4718	tags=41%, list=20%, signal=50%
KEGG_VEGF_SIGNALING_PATHWAY	KEGG_VEGF_SIGNALING_PATHWAY		76	0.549726	1.89813	0	0.0566019	0.576	5003	tags=37%, list=21%, signal=47%
REACTOME_TNFR1_INDUCED_NFKAPPAB_SIGNALING_PATHWAY	REACTOME_TNFR1_INDUCED_NFKAPPAB_SIGNALING_PATHWAY		30	0.591207	1.89797	0	0.0561557	0.576	3331	tags=27%, list=14%, signal=31%
WP_VIRAL_ACUTE_MYOCARDITIS	WP_VIRAL_ACUTE_MYOCARDITIS		86	0.659147	1.89793	0	0.0556772	0.576	4173	tags=45%, list=18%, signal=55%
REACTOME_SIGNALING_BY_INTERLEUKINS	REACTOME_SIGNALING_BY_INTERLEUKINS		459	0.558751	1.89759	0.00408163	0.0553331	0.577	4210	tags=36%, list=18%, signal=43%
SABATES_COLORECTAL_ADENOMA_DN	SABATES_COLORECTAL_ADENOMA_DN		294	0.63967	1.89665	0	0.0554122	0.581	4232	tags=48%, list=18%, signal=58%
YAGI_AML_SURVIVAL	YAGI_AML_SURVIVAL		123	0.43767	1.89648	0.00206612	0.0549943	0.581	5374	tags=31%, list=23%, signal=40%
WP_FOCAL_ADHESIONPI3KAKTMTORSIGNALING_PATHWAY	WP_FOCAL_ADHESIONPI3KAKTMTORSIGNALING_PATHWAY		308	0.574513	1.89633	0	0.0545853	0.583	6052	tags=48%, list=26%, signal=63%
BERENJENO_TRANSFORMED_BY_RHOA_DN	BERENJENO_TRANSFORMED_BY_RHOA_DN		397	0.521446	1.89573	0.00203666	0.0546253	0.586	4341	tags=34%, list=18%, signal=41%
REACTOME_TRAF6_MEDIATED_INDUCTION_OF_TAK1_COMPLEX_WITHIN_TLR4_COMPLEX	REACTOME_TRAF6_MEDIATED_INDUCTION_OF_TAK1_COMPLEX_WITHIN_TLR4_COMPLEX		16	0.72203	1.89429	0.01222	0.0547768	0.587	1511	tags=31%, list=6%, signal=33%
LINDGREN_BLADDER_CANCER_CLUSTER_3_DN	LINDGREN_BLADDER_CANCER_CLUSTER_3_DN		224	0.509089	1.89389	0	0.0545724	0.588	4364	tags=34%, list=18%, signal=41%
WP_TNF_ALPHA_SIGNALING_PATHWAY	WP_TNF_ALPHA_SIGNALING_PATHWAY		93	0.53986	1.8935	0.0100402	0.0542752	0.589	4402	tags=33%, list=19%, signal=41%
REACTOME_TAK1_ACTIVATES_NFKB_BY_PHOSPHORYLATION_AND_ACTIVATION_OF_IKKS_COMPLEX	REACTOME_TAK1_ACTIVATES_NFKB_BY_PHOSPHORYLATION_AND_ACTIVATION_OF_IKKS_COMPLEX		32	0.570568	1.8933	0.004158	0.0539688	0.59	3331	tags=25%, list=14%, signal=29%
PEDRIOLI_MIR31_TARGETS_DN	PEDRIOLI_MIR31_TARGETS_DN		411	0.591659	1.89318	0	0.0535642	0.591	5311	tags=49%, list=23%, signal=62%
KEGG_REGULATION_OF_ACTIN_CYTOSKELETON	KEGG_REGULATION_OF_ACTIN_CYTOSKELETON		212	0.526034	1.89231	0	0.0536718	0.595	4314	tags=31%, list=18%, signal=38%
REACTOME_FCERI_MEDIATED_MAPK_ACTIVATION	REACTOME_FCERI_MEDIATED_MAPK_ACTIVATION		32	0.703552	1.89173	0.00401606	0.0535613	0.596	2782	tags=38%, list=12%, signal=42%
MYLLYKANGAS_AMPLIFICATION_HOT_SPOT_23	MYLLYKANGAS_AMPLIFICATION_HOT_SPOT_23		19	0.645291	1.89155	0.00200803	0.0532261	0.597	1824	tags=26%, list=8%, signal=28%
WP_INTEGRINMEDIATED_CELL_ADHESION	WP_INTEGRINMEDIATED_CELL_ADHESION		101	0.577019	1.89138	0	0.0529004	0.598	4041	tags=37%, list=17%, signal=44%
MATSUDA_NATURAL_KILLER_DIFFERENTIATION	MATSUDA_NATURAL_KILLER_DIFFERENTIATION		480	0.495822	1.89096	0.00204918	0.0527786	0.602	3253	tags=31%, list=14%, signal=35%
REACTOME_TRANSCRIPTIONAL_REGULATION_BY_RUNX3	REACTOME_TRANSCRIPTIONAL_REGULATION_BY_RUNX3		96	0.500052	1.89048	0.00604839	0.0525638	0.604	3266	tags=24%, list=14%, signal=28%
IWANAGA_CARCINOGENESIS_BY_KRAS_PTEN_DN	IWANAGA_CARCINOGENESIS_BY_KRAS_PTEN_DN		357	0.467712	1.89043	0	0.0521607	0.604	3928	tags=28%, list=17%, signal=33%
REACTOME_CARGO_RECOGNITION_FOR_CLATHRIN_MEDIATED_ENDOCYTOSIS	REACTOME_CARGO_RECOGNITION_FOR_CLATHRIN_MEDIATED_ENDOCYTOSIS		105	0.482952	1.88979	0	0.052141	0.606	3789	tags=24%, list=16%, signal=28%
REACTOME_NRAGE_SIGNALS_DEATH_THROUGH_JNK	REACTOME_NRAGE_SIGNALS_DEATH_THROUGH_JNK		59	0.577077	1.88914	0	0.0520459	0.608	3430	tags=32%, list=15%, signal=38%
WP_CYTOSOLIC_DNASENSING_PATHWAY	WP_CYTOSOLIC_DNASENSING_PATHWAY		74	0.634599	1.88888	0.00607287	0.051774	0.609	4229	tags=42%, list=18%, signal=51%
CHANG_IMMORTALIZED_BY_HPV31_UP	CHANG_IMMORTALIZED_BY_HPV31_UP		72	0.549743	1.88879	0	0.0513889	0.609	4810	tags=36%, list=20%, signal=45%
TORCHIA_TARGETS_OF_EWSR1_FLI1_FUSION_UP	TORCHIA_TARGETS_OF_EWSR1_FLI1_FUSION_UP		270	0.554064	1.88752	0	0.0517242	0.61	4648	tags=39%, list=20%, signal=48%
REACTOME_CYTOSOLIC_SENSORS_OF_PATHOGEN_ASSOCIATED_DNA_	REACTOME_CYTOSOLIC_SENSORS_OF_PATHOGEN_ASSOCIATED_DNA_		63	0.52901	1.88743	0.0122699	0.0513786	0.61	3331	tags=27%, list=14%, signal=31%
REACTOME_LEISHMANIA_INFECTION	REACTOME_LEISHMANIA_INFECTION		249	0.540245	1.88682	0	0.0513223	0.612	4111	tags=31%, list=17%, signal=38%
WP_REGULATION_OF_TOLLLIKE_RECEPTOR_SIGNALING_PATHWAY	WP_REGULATION_OF_TOLLLIKE_RECEPTOR_SIGNALING_PATHWAY		144	0.637774	1.88681	0	0.0509409	0.612	4210	tags=41%, list=18%, signal=50%
REACTOME_TOLL_LIKE_RECEPTOR_CASCADES	REACTOME_TOLL_LIKE_RECEPTOR_CASCADES		153	0.611628	1.88677	0.00206612	0.0505771	0.612	3331	tags=33%, list=14%, signal=39%
GAZDA_DIAMOND_BLACKFAN_ANEMIA_ERYTHROID_UP	GAZDA_DIAMOND_BLACKFAN_ANEMIA_ERYTHROID_UP		26	0.614785	1.88637	0.00207039	0.050392	0.613	603	tags=23%, list=3%, signal=24%
EPPERT_HSC_R	EPPERT_HSC_R		124	0.577436	1.8855	0	0.0503259	0.614	4287	tags=40%, list=18%, signal=48%
YAGI_AML_FAB_MARKERS	YAGI_AML_FAB_MARKERS		192	0.524037	1.88543	0	0.0500222	0.614	4666	tags=41%, list=20%, signal=50%
FERREIRA_EWINGS_SARCOMA_UNSTABLE_VS_STABLE_DN	FERREIRA_EWINGS_SARCOMA_UNSTABLE_VS_STABLE_DN		96	0.548888	1.88535	0	0.0496639	0.614	4464	tags=35%, list=19%, signal=44%
PLASARI_TGFB1_SIGNALING_VIA_NFIC_10HR_UP	PLASARI_TGFB1_SIGNALING_VIA_NFIC_10HR_UP		58	0.690453	1.88512	0.00210084	0.0493253	0.614	3984	tags=52%, list=17%, signal=62%
SHIN_B_CELL_LYMPHOMA_CLUSTER_2	SHIN_B_CELL_LYMPHOMA_CLUSTER_2		31	0.654684	1.88503	0.00203666	0.0490252	0.614	1974	tags=32%, list=8%, signal=35%
REACTOME_RHO_GTPASE_CYCLE	REACTOME_RHO_GTPASE_CYCLE		140	0.57928	1.88475	0	0.0487521	0.614	3526	tags=36%, list=15%, signal=43%
PID_PI3KCI_PATHWAY	PID_PI3KCI_PATHWAY		48	0.734577	1.88393	0.00208768	0.048733	0.614	2213	tags=40%, list=9%, signal=44%
CHANDRAN_METASTASIS_DN	CHANDRAN_METASTASIS_DN		311	0.567191	1.88299	0	0.048918	0.618	5127	tags=45%, list=22%, signal=56%
BIOCARTA_FCER1_PATHWAY	BIOCARTA_FCER1_PATHWAY		39	0.660733	1.88294	0	0.0485824	0.618	1999	tags=31%, list=8%, signal=34%
BAELDE_DIABETIC_NEPHROPATHY_DN	BAELDE_DIABETIC_NEPHROPATHY_DN		430	0.536072	1.88276	0	0.0483789	0.619	5518	tags=39%, list=23%, signal=50%
REACTOME_TOLL_LIKE_RECEPTOR_TLR1_TLR2_CASCADE	REACTOME_TOLL_LIKE_RECEPTOR_TLR1_TLR2_CASCADE		97	0.548393	1.88201	0.00606061	0.0484329	0.619	4037	tags=31%, list=17%, signal=37%
LI_INDUCED_T_TO_NATURAL_KILLER_UP	LI_INDUCED_T_TO_NATURAL_KILLER_UP		314	0.665242	1.88197	0	0.0481079	0.619	4091	tags=53%, list=17%, signal=63%
KEGG_FC_EPSILON_RI_SIGNALING_PATHWAY	KEGG_FC_EPSILON_RI_SIGNALING_PATHWAY		79	0.593002	1.88189	0	0.0478237	0.619	4210	tags=37%, list=18%, signal=45%
STEARMAN_LUNG_CANCER_EARLY_VS_LATE_DN	STEARMAN_LUNG_CANCER_EARLY_VS_LATE_DN		62	0.683262	1.88125	0	0.0478886	0.62	2781	tags=44%, list=12%, signal=49%
RUTELLA_RESPONSE_TO_HGF_DN	RUTELLA_RESPONSE_TO_HGF_DN		237	0.635224	1.88116	0	0.0476088	0.62	3523	tags=40%, list=15%, signal=47%
DOUGLAS_BMI1_TARGETS_DN	DOUGLAS_BMI1_TARGETS_DN		313	0.487341	1.88094	0	0.0474181	0.62	5531	tags=33%, list=23%, signal=43%
PID_ARF6_TRAFFICKING_PATHWAY	PID_ARF6_TRAFFICKING_PATHWAY		49	0.672073	1.87986	0	0.0477117	0.623	4140	tags=49%, list=18%, signal=59%
REACTOME_CELL_SURFACE_INTERACTIONS_AT_THE_VASCULAR_WALL	REACTOME_CELL_SURFACE_INTERACTIONS_AT_THE_VASCULAR_WALL		137	0.641141	1.87912	0	0.0477054	0.623	4285	tags=46%, list=18%, signal=56%
ALCALAY_AML_BY_NPM1_LOCALIZATION_UP	ALCALAY_AML_BY_NPM1_LOCALIZATION_UP		137	0.589104	1.8787	0	0.0476088	0.624	4604	tags=44%, list=20%, signal=54%
ASTON_MAJOR_DEPRESSIVE_DISORDER_DN	ASTON_MAJOR_DEPRESSIVE_DISORDER_DN		159	0.504172	1.87821	0	0.0475732	0.625	4019	tags=30%, list=17%, signal=35%
MORI_SMALL_PRE_BII_LYMPHOCYTE_UP	MORI_SMALL_PRE_BII_LYMPHOCYTE_UP		77	0.499506	1.87812	0.00204082	0.0473144	0.625	3426	tags=25%, list=15%, signal=29%
WP_APOPTOSIS	WP_APOPTOSIS		85	0.603793	1.87775	0.00411523	0.0472568	0.626	3865	tags=40%, list=16%, signal=48%
KLEIN_PRIMARY_EFFUSION_LYMPHOMA_UP	KLEIN_PRIMARY_EFFUSION_LYMPHOMA_UP		50	0.609727	1.87767	0.00210526	0.0470039	0.627	3256	tags=34%, list=14%, signal=39%
WANG_CISPLATIN_RESPONSE_AND_XPC_DN	WANG_CISPLATIN_RESPONSE_AND_XPC_DN		217	0.487421	1.87668	0	0.047168	0.628	5593	tags=33%, list=24%, signal=43%
WP_EGFR_TYROSINE_KINASE_INHIBITOR_RESISTANCE	WP_EGFR_TYROSINE_KINASE_INHIBITOR_RESISTANCE		84	0.522568	1.8764	0	0.0470187	0.628	4210	tags=31%, list=18%, signal=38%
WIERENGA_STAT5A_TARGETS_DN	WIERENGA_STAT5A_TARGETS_DN		192	0.613819	1.87628	0	0.0468282	0.63	3330	tags=42%, list=14%, signal=48%
WP_NEURAL_CREST_CELL_MIGRATION_IN_CANCER	WP_NEURAL_CREST_CELL_MIGRATION_IN_CANCER		43	0.605276	1.87605	0	0.0466377	0.63	4210	tags=35%, list=18%, signal=42%
JI_RESPONSE_TO_FSH_UP	JI_RESPONSE_TO_FSH_UP		67	0.531553	1.87585	0	0.0464702	0.63	4418	tags=33%, list=19%, signal=40%
VERHAAK_AML_WITH_NPM1_MUTATED_DN	VERHAAK_AML_WITH_NPM1_MUTATED_DN		248	0.638463	1.87555	0	0.0463689	0.631	3667	tags=43%, list=16%, signal=50%
BIOCARTA_IL2RB_PATHWAY	BIOCARTA_IL2RB_PATHWAY		37	0.72938	1.87525	0	0.0462519	0.632	2260	tags=46%, list=10%, signal=51%
ST_PHOSPHOINOSITIDE_3_KINASE_PATHWAY	ST_PHOSPHOINOSITIDE_3_KINASE_PATHWAY		38	0.53651	1.87503	0.00414938	0.046018	0.632	1922	tags=16%, list=8%, signal=17%
MITSIADES_RESPONSE_TO_APLIDIN_UP	MITSIADES_RESPONSE_TO_APLIDIN_UP		442	0.478393	1.87483	0.00206612	0.0458484	0.634	6082	tags=37%, list=26%, signal=49%
KEGG_RIG_I_LIKE_RECEPTOR_SIGNALING_PATHWAY	KEGG_RIG_I_LIKE_RECEPTOR_SIGNALING_PATHWAY		71	0.605186	1.8748	0	0.0455739	0.634	4229	tags=32%, list=18%, signal=39%
GAUSSMANN_MLL_AF4_FUSION_TARGETS_F_UP	GAUSSMANN_MLL_AF4_FUSION_TARGETS_F_UP		182	0.671449	1.87459	0	0.045412	0.635	4566	tags=57%, list=19%, signal=70%
RODRIGUES_DCC_TARGETS_DN	RODRIGUES_DCC_TARGETS_DN		117	0.597742	1.87414	0	0.0453643	0.637	4823	tags=42%, list=20%, signal=52%
LIU_NASOPHARYNGEAL_CARCINOMA	LIU_NASOPHARYNGEAL_CARCINOMA		69	0.461323	1.87389	0.00821355	0.0452099	0.638	4148	tags=25%, list=18%, signal=30%
LIU_SOX4_TARGETS_UP	LIU_SOX4_TARGETS_UP		139	0.501079	1.87385	0.00414079	0.0449749	0.638	5542	tags=34%, list=23%, signal=44%
BROWNE_HCMV_INFECTION_4HR_UP	BROWNE_HCMV_INFECTION_4HR_UP		50	0.633335	1.87379	0	0.044777	0.639	4419	tags=44%, list=19%, signal=54%
WANG_RESPONSE_TO_GSK3_INHIBITOR_SB216763_UP	WANG_RESPONSE_TO_GSK3_INHIBITOR_SB216763_UP		385	0.562359	1.8736	0	0.0445896	0.64	5309	tags=42%, list=23%, signal=53%
PID_TNF_PATHWAY	PID_TNF_PATHWAY		46	0.640712	1.87298	0.00199203	0.044694	0.643	4093	tags=43%, list=17%, signal=53%
KEGG_NOTCH_SIGNALING_PATHWAY	KEGG_NOTCH_SIGNALING_PATHWAY		47	0.566028	1.87286	0.00419287	0.0445227	0.644	3198	tags=30%, list=14%, signal=34%
WP_REGULATORY_CIRCUITS_OF_THE_STAT3_SIGNALING_PATHWAY	WP_REGULATORY_CIRCUITS_OF_THE_STAT3_SIGNALING_PATHWAY		79	0.655742	1.87272	0	0.0443399	0.644	4964	tags=53%, list=21%, signal=67%
HOOI_ST7_TARGETS_UP	HOOI_ST7_TARGETS_UP		91	0.587655	1.87262	0	0.0441529	0.645	4630	tags=48%, list=20%, signal=60%
ZHAN_MULTIPLE_MYELOMA_MF_UP	ZHAN_MULTIPLE_MYELOMA_MF_UP		47	0.687173	1.87238	0	0.0439956	0.646	2781	tags=47%, list=12%, signal=53%
MUNSHI_MULTIPLE_MYELOMA_UP	MUNSHI_MULTIPLE_MYELOMA_UP		77	0.555632	1.87207	0.00598802	0.0438597	0.647	4148	tags=36%, list=18%, signal=44%
KEGG_MAPK_SIGNALING_PATHWAY	KEGG_MAPK_SIGNALING_PATHWAY		267	0.495766	1.872	0	0.0436373	0.647	6068	tags=38%, list=26%, signal=50%
BIDUS_METASTASIS_DN	BIDUS_METASTASIS_DN		148	0.63331	1.87154	0	0.0436681	0.648	5061	tags=50%, list=21%, signal=63%
FAELT_B_CLL_WITH_VH_REARRANGEMENTS_UP	FAELT_B_CLL_WITH_VH_REARRANGEMENTS_UP		48	0.653779	1.8709	0	0.043871	0.649	3246	tags=38%, list=14%, signal=43%
PEREZ_TP63_TARGETS	PEREZ_TP63_TARGETS		350	0.545651	1.87054	0	0.0438123	0.65	4097	tags=37%, list=17%, signal=44%
LU_IL4_SIGNALING	LU_IL4_SIGNALING		91	0.725869	1.8704	0	0.0436679	0.65	3978	tags=59%, list=17%, signal=71%
REACTOME_COSTIMULATION_BY_THE_CD28_FAMILY	REACTOME_COSTIMULATION_BY_THE_CD28_FAMILY		69	0.77501	1.87002	0	0.0435825	0.65	2424	tags=49%, list=10%, signal=55%
PID_TXA2PATHWAY	PID_TXA2PATHWAY		56	0.739956	1.86957	0	0.043614	0.651	2138	tags=45%, list=9%, signal=49%
WP_CHEMOKINE_SIGNALING_PATHWAY	WP_CHEMOKINE_SIGNALING_PATHWAY		165	0.628703	1.8685	0	0.0438102	0.652	3456	tags=39%, list=15%, signal=45%
KYNG_WERNER_SYNDROM_AND_NORMAL_AGING_DN	KYNG_WERNER_SYNDROM_AND_NORMAL_AGING_DN		186	0.40596	1.86843	0.00408998	0.0435987	0.652	5018	tags=25%, list=21%, signal=31%
BIOCARTA_DEATH_PATHWAY	BIOCARTA_DEATH_PATHWAY		29	0.714478	1.86827	0	0.0434431	0.653	4135	tags=52%, list=18%, signal=63%
ZHOU_INFLAMMATORY_RESPONSE_LIVE_UP	ZHOU_INFLAMMATORY_RESPONSE_LIVE_UP		436	0.554713	1.8674	0	0.0435729	0.655	5707	tags=46%, list=24%, signal=59%
MULLIGHAN_MLL_SIGNATURE_2_DN	MULLIGHAN_MLL_SIGNATURE_2_DN		273	0.480947	1.86693	0	0.0435514	0.658	4384	tags=33%, list=19%, signal=40%
MULLIGHAN_MLL_SIGNATURE_1_DN	MULLIGHAN_MLL_SIGNATURE_1_DN		235	0.496371	1.86668	0	0.0434816	0.658	4384	tags=35%, list=19%, signal=43%
REACTOME_G_ALPHA_12_13_SIGNALLING_EVENTS	REACTOME_G_ALPHA_12_13_SIGNALLING_EVENTS		80	0.574671	1.86648	0	0.0432912	0.658	3430	tags=33%, list=15%, signal=38%
BONOME_OVARIAN_CANCER_SURVIVAL_SUBOPTIMAL_DEBULKING	BONOME_OVARIAN_CANCER_SURVIVAL_SUBOPTIMAL_DEBULKING		499	0.445707	1.86601	0	0.0432669	0.658	3937	tags=25%, list=17%, signal=30%
PEREZ_TP53_AND_TP63_TARGETS	PEREZ_TP53_AND_TP63_TARGETS		207	0.563272	1.86598	0	0.0430621	0.658	4097	tags=40%, list=17%, signal=48%
WAMUNYOKOLI_OVARIAN_CANCER_LMP_DN	WAMUNYOKOLI_OVARIAN_CANCER_LMP_DN		197	0.546572	1.86571	0	0.0429878	0.658	3984	tags=30%, list=17%, signal=36%
RIZKI_TUMOR_INVASIVENESS_3D_UP	RIZKI_TUMOR_INVASIVENESS_3D_UP		208	0.44366	1.86529	0	0.0428894	0.658	4254	tags=26%, list=18%, signal=31%
WP_APOPTOSIS_MODULATION_BY_HSP70	WP_APOPTOSIS_MODULATION_BY_HSP70		19	0.738926	1.86528	0	0.0426728	0.658	3865	tags=53%, list=16%, signal=63%
BIOCARTA_GCR_PATHWAY	BIOCARTA_GCR_PATHWAY		17	0.722198	1.86517	0	0.0425017	0.659	2504	tags=35%, list=11%, signal=39%
REACTOME_TRANSCRIPTIONAL_REGULATION_OF_WHITE_ADIPOCYTE_DIFFERENTIATION	REACTOME_TRANSCRIPTIONAL_REGULATION_OF_WHITE_ADIPOCYTE_DIFFERENTIATION		84	0.510403	1.86481	0.00990099	0.0425048	0.659	4227	tags=30%, list=18%, signal=36%
WP_DNA_DAMAGE_RESPONSE_ONLY_ATM_DEPENDENT	WP_DNA_DAMAGE_RESPONSE_ONLY_ATM_DEPENDENT		112	0.493551	1.86423	0.00411523	0.0425183	0.66	3935	tags=27%, list=17%, signal=32%
MARTIN_INTERACT_WITH_HDAC	MARTIN_INTERACT_WITH_HDAC		40	0.472953	1.8642	0.00630252	0.0423216	0.66	1824	tags=18%, list=8%, signal=19%
HAN_SATB1_TARGETS_UP	HAN_SATB1_TARGETS_UP		421	0.528708	1.8642	0	0.0421131	0.66	6246	tags=46%, list=26%, signal=61%
RAY_TUMORIGENESIS_BY_ERBB2_CDC25A_DN	RAY_TUMORIGENESIS_BY_ERBB2_CDC25A_DN		265	0.544704	1.86411	0	0.041965	0.66	6812	tags=52%, list=29%, signal=73%
WP_REGULATION_OF_WNTBCATENIN_SIGNALING_BY_SMALL_MOLECULE_COMPOUNDS	WP_REGULATION_OF_WNTBCATENIN_SIGNALING_BY_SMALL_MOLECULE_COMPOUNDS		18	0.75884	1.86367	0	0.0420003	0.661	3766	tags=50%, list=16%, signal=59%
SHEDDEN_LUNG_CANCER_GOOD_SURVIVAL_A4	SHEDDEN_LUNG_CANCER_GOOD_SURVIVAL_A4		197	0.573733	1.86292	0	0.0421555	0.662	4972	tags=41%, list=21%, signal=51%
KEGG_CHEMOKINE_SIGNALING_PATHWAY	KEGG_CHEMOKINE_SIGNALING_PATHWAY		188	0.636482	1.86271	0	0.0420384	0.662	3456	tags=40%, list=15%, signal=47%
LEE_AGING_CEREBELLUM_DN	LEE_AGING_CEREBELLUM_DN		72	0.523659	1.86254	0	0.0418998	0.662	4449	tags=33%, list=19%, signal=41%
RICKMAN_METASTASIS_DN	RICKMAN_METASTASIS_DN		260	0.570012	1.86199	0.00204082	0.041899	0.662	5839	tags=45%, list=25%, signal=60%
VALK_AML_CLUSTER_3	VALK_AML_CLUSTER_3		34	0.721608	1.86157	0	0.0418627	0.662	3435	tags=56%, list=15%, signal=65%
WP_PURINERGIC_SIGNALING	WP_PURINERGIC_SIGNALING		34	0.67237	1.8615	0	0.0416827	0.662	2384	tags=35%, list=10%, signal=39%
WP_TOLLLIKE_RECEPTOR_SIGNALING_PATHWAY	WP_TOLLLIKE_RECEPTOR_SIGNALING_PATHWAY		104	0.656484	1.86145	0	0.0415144	0.662	4210	tags=43%, list=18%, signal=52%
SENESE_HDAC3_TARGETS_UP	SENESE_HDAC3_TARGETS_UP		488	0.494413	1.86092	0.00203666	0.0415707	0.663	4834	tags=33%, list=20%, signal=41%
PID_TGFBR_PATHWAY	PID_TGFBR_PATHWAY		54	0.522114	1.8609	0.00626305	0.0413808	0.663	2471	tags=19%, list=10%, signal=21%
SANSOM_APC_TARGETS_DN	SANSOM_APC_TARGETS_DN		351	0.647552	1.86047	0	0.0414573	0.663	3952	tags=47%, list=17%, signal=55%
GRAESSMANN_RESPONSE_TO_MC_AND_SERUM_DEPRIVATION_UP	GRAESSMANN_RESPONSE_TO_MC_AND_SERUM_DEPRIVATION_UP		214	0.650427	1.8604	0	0.0412994	0.663	4459	tags=52%, list=19%, signal=63%
CHEOK_RESPONSE_TO_MERCAPTOPURINE_DN	CHEOK_RESPONSE_TO_MERCAPTOPURINE_DN		20	0.653788	1.85979	0.00210084	0.0413412	0.664	1835	tags=35%, list=8%, signal=38%
HELLER_HDAC_TARGETS_SILENCED_BY_METHYLATION_DN	HELLER_HDAC_TARGETS_SILENCED_BY_METHYLATION_DN		278	0.542678	1.85943	0.00618557	0.0412762	0.665	4631	tags=40%, list=20%, signal=49%
LINDSTEDT_DENDRITIC_CELL_MATURATION_C	LINDSTEDT_DENDRITIC_CELL_MATURATION_C		63	0.69064	1.85908	0	0.0412763	0.667	3800	tags=52%, list=16%, signal=62%
DELYS_THYROID_CANCER_DN	DELYS_THYROID_CANCER_DN		233	0.618003	1.8582	0	0.0414418	0.669	5413	tags=54%, list=23%, signal=69%
SCHEIDEREIT_IKK_INTERACTING_PROTEINS	SCHEIDEREIT_IKK_INTERACTING_PROTEINS		53	0.562001	1.85815	0.00201207	0.0412709	0.669	6289	tags=47%, list=27%, signal=64%
PARK_HSC_MARKERS	PARK_HSC_MARKERS		44	0.52325	1.85722	0.0040568	0.0415233	0.67	2267	tags=23%, list=10%, signal=25%
RATTENBACHER_BOUND_BY_CELF1	RATTENBACHER_BOUND_BY_CELF1		418	0.398635	1.85686	0	0.0415166	0.67	6352	tags=32%, list=27%, signal=43%
DURCHDEWALD_SKIN_CARCINOGENESIS_DN	DURCHDEWALD_SKIN_CARCINOGENESIS_DN		263	0.483879	1.85685	0.00406504	0.0413312	0.67	6339	tags=40%, list=27%, signal=54%
SWEET_LUNG_CANCER_KRAS_DN	SWEET_LUNG_CANCER_KRAS_DN		419	0.631996	1.85676	0	0.0411694	0.67	4391	tags=49%, list=19%, signal=59%
BASAKI_YBX1_TARGETS_DN	BASAKI_YBX1_TARGETS_DN		386	0.496538	1.85663	0.00207039	0.0410277	0.67	5257	tags=33%, list=22%, signal=41%
WP_NEPHROTIC_SYNDROME	WP_NEPHROTIC_SYNDROME		45	0.602823	1.8562	0	0.0409888	0.671	2841	tags=33%, list=12%, signal=38%
REACTOME_CA2_PATHWAY	REACTOME_CA2_PATHWAY		62	0.594299	1.85612	0	0.0408091	0.671	3752	tags=35%, list=16%, signal=42%
DURAND_STROMA_S_UP	DURAND_STROMA_S_UP		297	0.613794	1.85593	0.00206186	0.0407192	0.672	4350	tags=48%, list=18%, signal=58%
BIOCARTA_PML_PATHWAY	BIOCARTA_PML_PATHWAY		17	0.731095	1.85588	0	0.0405538	0.672	1763	tags=41%, list=7%, signal=44%
WP_TNF_RELATED_WEAK_INDUCER_OF_APOPTOSIS_TWEAK_SIGNALING_PATHWAY	WP_TNF_RELATED_WEAK_INDUCER_OF_APOPTOSIS_TWEAK_SIGNALING_PATHWAY		42	0.663349	1.8556	0	0.0404571	0.673	4135	tags=43%, list=18%, signal=52%
RASHI_RESPONSE_TO_IONIZING_RADIATION_6	RASHI_RESPONSE_TO_IONIZING_RADIATION_6		79	0.696921	1.85558	0.00814664	0.0402827	0.673	2648	tags=47%, list=11%, signal=53%
ROZANOV_MMP14_TARGETS_UP	ROZANOV_MMP14_TARGETS_UP		265	0.617819	1.85541	0	0.040194	0.673	3559	tags=46%, list=15%, signal=54%
WP_RELATIONSHIP_BETWEEN_INFLAMMATION_COX2_AND_EGFR	WP_RELATIONSHIP_BETWEEN_INFLAMMATION_COX2_AND_EGFR		25	0.660337	1.85489	0.00200803	0.0402565	0.675	1833	tags=28%, list=8%, signal=30%
RUTELLA_RESPONSE_TO_CSF2RB_AND_IL4_UP	RUTELLA_RESPONSE_TO_CSF2RB_AND_IL4_UP		341	0.540998	1.85476	0	0.0401521	0.676	4883	tags=42%, list=21%, signal=52%
MCBRYAN_PUBERTAL_BREAST_5_6WK_DN	MCBRYAN_PUBERTAL_BREAST_5_6WK_DN		131	0.41109	1.85467	0.00414938	0.0400274	0.676	3475	tags=19%, list=15%, signal=22%
REACTOME_JNK_C_JUN_KINASES_PHOSPHORYLATION_AND_ACTIVATION_MEDIATED_BY_ACTIVATED_HUMAN_TAK1	REACTOME_JNK_C_JUN_KINASES_PHOSPHORYLATION_AND_ACTIVATION_MEDIATED_BY_ACTIVATED_HUMAN_TAK1		22	0.495335	1.85446	0.00595238	0.0399198	0.676	1390	tags=14%, list=6%, signal=14%
XU_CREBBP_TARGETS_DN	XU_CREBBP_TARGETS_DN		38	0.690494	1.85388	0.0021097	0.0400288	0.677	3864	tags=50%, list=16%, signal=60%
TURASHVILI_BREAST_DUCTAL_CARCINOMA_VS_DUCTAL_NORMAL_DN	TURASHVILI_BREAST_DUCTAL_CARCINOMA_VS_DUCTAL_NORMAL_DN		198	0.654185	1.85357	0	0.0400145	0.677	5023	tags=55%, list=21%, signal=69%
REACTOME_FLT3_SIGNALING	REACTOME_FLT3_SIGNALING		292	0.419522	1.85318	0	0.0400072	0.677	6049	tags=32%, list=26%, signal=43%
KEGG_PHOSPHATIDYLINOSITOL_SIGNALING_SYSTEM	KEGG_PHOSPHATIDYLINOSITOL_SIGNALING_SYSTEM		76	0.573453	1.853	0.0020284	0.0399059	0.677	5282	tags=37%, list=22%, signal=47%
STOSSI_RESPONSE_TO_ESTRADIOL	STOSSI_RESPONSE_TO_ESTRADIOL		46	0.694688	1.85275	0	0.0398185	0.677	4350	tags=54%, list=18%, signal=67%
IWANAGA_CARCINOGENESIS_BY_KRAS_DN	IWANAGA_CARCINOGENESIS_BY_KRAS_DN		121	0.478634	1.8527	0	0.0396732	0.677	4152	tags=27%, list=18%, signal=33%
BOYLAN_MULTIPLE_MYELOMA_D_DN	BOYLAN_MULTIPLE_MYELOMA_D_DN		82	0.696826	1.85268	0	0.0395106	0.677	3111	tags=49%, list=13%, signal=56%
RIZ_ERYTHROID_DIFFERENTIATION_12HR	RIZ_ERYTHROID_DIFFERENTIATION_12HR		37	0.635983	1.85198	0.00200803	0.0396644	0.679	2668	tags=38%, list=11%, signal=43%
GARGALOVIC_RESPONSE_TO_OXIDIZED_PHOSPHOLIPIDS_BLUE_DN	GARGALOVIC_RESPONSE_TO_OXIDIZED_PHOSPHOLIPIDS_BLUE_DN		62	0.544377	1.85171	0.00203252	0.0396388	0.679	3122	tags=34%, list=13%, signal=39%
PID_EPHA_FWDPATHWAY	PID_EPHA_FWDPATHWAY		34	0.693796	1.8513	0	0.0396475	0.681	2055	tags=38%, list=9%, signal=42%
REACTOME_TOLL_LIKE_RECEPTOR_9_TLR9_CASCADE	REACTOME_TOLL_LIKE_RECEPTOR_9_TLR9_CASCADE		95	0.517672	1.85062	0.00617284	0.0396851	0.684	4037	tags=27%, list=17%, signal=33%
FONTAINE_FOLLICULAR_THYROID_ADENOMA_DN	FONTAINE_FOLLICULAR_THYROID_ADENOMA_DN		70	0.631077	1.84992	0	0.0398487	0.684	4429	tags=49%, list=19%, signal=60%
PID_NFAT_3PATHWAY	PID_NFAT_3PATHWAY		53	0.504167	1.84988	0.00416667	0.0396972	0.684	1999	tags=17%, list=8%, signal=19%
PID_CD8_TCR_DOWNSTREAM_PATHWAY	PID_CD8_TCR_DOWNSTREAM_PATHWAY		65	0.698398	1.8493	0.00206186	0.0397987	0.685	2465	tags=43%, list=10%, signal=48%
WP_KIT_RECEPTOR_SIGNALING_PATHWAY	WP_KIT_RECEPTOR_SIGNALING_PATHWAY		60	0.544223	1.84922	0.0039604	0.0396542	0.685	3735	tags=30%, list=16%, signal=36%
REACTOME_SARS_COV_INFECTIONS	REACTOME_SARS_COV_INFECTIONS		86	0.499183	1.84902	0.00833333	0.0395803	0.686	2425	tags=20%, list=10%, signal=22%
GERHOLD_ADIPOGENESIS_DN	GERHOLD_ADIPOGENESIS_DN		62	0.67978	1.84895	0	0.039484	0.686	2790	tags=45%, list=12%, signal=51%
KEGG_JAK_STAT_SIGNALING_PATHWAY	KEGG_JAK_STAT_SIGNALING_PATHWAY		155	0.648352	1.84878	0	0.039372	0.686	5822	tags=55%, list=25%, signal=72%
KEGG_APOPTOSIS	KEGG_APOPTOSIS		87	0.605504	1.84861	0	0.03928	0.687	4210	tags=38%, list=18%, signal=46%
WANG_ESOPHAGUS_CANCER_VS_NORMAL_DN	WANG_ESOPHAGUS_CANCER_VS_NORMAL_DN		100	0.529869	1.8484	0.00403226	0.0392309	0.687	3651	tags=29%, list=15%, signal=34%
MANNE_COVID19_NONICU_VS_HEALTHY_DONOR_PLATELETS_DN	MANNE_COVID19_NONICU_VS_HEALTHY_DONOR_PLATELETS_DN		206	0.581203	1.84773	0	0.0393259	0.689	4961	tags=48%, list=21%, signal=60%
ST_T_CELL_SIGNAL_TRANSDUCTION	ST_T_CELL_SIGNAL_TRANSDUCTION		45	0.683343	1.84763	0.00197239	0.039225	0.689	2504	tags=40%, list=11%, signal=45%
WP_IL3_SIGNALING_PATHWAY	WP_IL3_SIGNALING_PATHWAY		49	0.636045	1.8476	0	0.0390817	0.689	2425	tags=31%, list=10%, signal=34%
SATO_SILENCED_BY_METHYLATION_IN_PANCREATIC_CANCER_1	SATO_SILENCED_BY_METHYLATION_IN_PANCREATIC_CANCER_1		418	0.560122	1.84746	0	0.038986	0.689	5093	tags=45%, list=22%, signal=57%
UDAYAKUMAR_MED1_TARGETS_DN	UDAYAKUMAR_MED1_TARGETS_DN		240	0.485388	1.84745	0.00204918	0.0388436	0.689	5678	tags=35%, list=24%, signal=46%
REACTOME_P75_NTR_RECEPTOR_MEDIATED_SIGNALLING	REACTOME_P75_NTR_RECEPTOR_MEDIATED_SIGNALLING		97	0.447234	1.84742	0.00397614	0.0387101	0.689	5547	tags=31%, list=24%, signal=40%
REACTOME_PLATELET_SENSITIZATION_BY_LDL	REACTOME_PLATELET_SENSITIZATION_BY_LDL		17	0.682222	1.84739	0	0.038567	0.689	2148	tags=29%, list=9%, signal=32%
LINDGREN_BLADDER_CANCER_CLUSTER_2B	LINDGREN_BLADDER_CANCER_CLUSTER_2B		387	0.729262	1.84726	0	0.0384741	0.689	3409	tags=57%, list=14%, signal=66%
WP_VEGFAVEGFR2_SIGNALING_PATHWAY	WP_VEGFAVEGFR2_SIGNALING_PATHWAY		435	0.454994	1.8472	0.00831601	0.0383534	0.689	4138	tags=28%, list=18%, signal=33%
KYNG_DNA_DAMAGE_BY_GAMMA_RADIATION	KYNG_DNA_DAMAGE_BY_GAMMA_RADIATION		77	0.512967	1.84717	0	0.0382204	0.689	2881	tags=27%, list=12%, signal=31%
BIOCARTA_CCR5_PATHWAY	BIOCARTA_CCR5_PATHWAY		17	0.788292	1.8469	0	0.0381858	0.689	1999	tags=41%, list=8%, signal=45%
MILI_PSEUDOPODIA_CHEMOTAXIS_DN	MILI_PSEUDOPODIA_CHEMOTAXIS_DN		434	0.444002	1.84675	0.00613497	0.0380917	0.689	6517	tags=36%, list=28%, signal=49%
REACTOME_BETA_CATENIN_INDEPENDENT_WNT_SIGNALING	REACTOME_BETA_CATENIN_INDEPENDENT_WNT_SIGNALING		146	0.430309	1.84665	0	0.0380331	0.689	3975	tags=23%, list=17%, signal=27%
BILBAN_B_CLL_LPL_UP	BILBAN_B_CLL_LPL_UP		61	0.553955	1.84548	0.0021322	0.0384498	0.69	3245	tags=30%, list=14%, signal=34%
SHEDDEN_LUNG_CANCER_GOOD_SURVIVAL_A12	SHEDDEN_LUNG_CANCER_GOOD_SURVIVAL_A12		287	0.482516	1.84527	0	0.0383828	0.692	3536	tags=28%, list=15%, signal=32%
BROWN_MYELOID_CELL_DEVELOPMENT_UP	BROWN_MYELOID_CELL_DEVELOPMENT_UP		165	0.698461	1.84509	0	0.0383056	0.692	4210	tags=57%, list=18%, signal=69%
SMID_BREAST_CANCER_RELAPSE_IN_LUNG_DN	SMID_BREAST_CANCER_RELAPSE_IN_LUNG_DN		38	0.736106	1.84501	0	0.0382043	0.692	2416	tags=50%, list=10%, signal=56%
BROWNE_HCMV_INFECTION_18HR_DN	BROWNE_HCMV_INFECTION_18HR_DN		179	0.564183	1.84446	0	0.0382842	0.696	4076	tags=37%, list=17%, signal=45%
PROVENZANI_METASTASIS_DN	PROVENZANI_METASTASIS_DN		140	0.527689	1.84375	0	0.0384511	0.699	4927	tags=38%, list=21%, signal=48%
CHARAFE_BREAST_CANCER_LUMINAL_VS_BASAL_UP	CHARAFE_BREAST_CANCER_LUMINAL_VS_BASAL_UP		379	0.395451	1.84374	0	0.0383122	0.699	6109	tags=28%, list=26%, signal=37%
KEGG_NEUROTROPHIN_SIGNALING_PATHWAY	KEGG_NEUROTROPHIN_SIGNALING_PATHWAY		126	0.446563	1.84338	0	0.038322	0.699	6754	tags=34%, list=29%, signal=48%
JOHNSTONE_PARVB_TARGETS_3_UP	JOHNSTONE_PARVB_TARGETS_3_UP		430	0.591229	1.84331	0	0.0381912	0.699	5540	tags=49%, list=23%, signal=62%
KEGG_TOLL_LIKE_RECEPTOR_SIGNALING_PATHWAY	KEGG_TOLL_LIKE_RECEPTOR_SIGNALING_PATHWAY		102	0.662693	1.84329	0	0.0380622	0.699	4210	tags=45%, list=18%, signal=55%
WP_PATHWAYS_REGULATING_HIPPO_SIGNALING	WP_PATHWAYS_REGULATING_HIPPO_SIGNALING		99	0.612925	1.84319	0	0.0379694	0.699	3652	tags=36%, list=15%, signal=43%
RADMACHER_AML_PROGNOSIS	RADMACHER_AML_PROGNOSIS		80	0.624674	1.84316	0	0.0378456	0.699	4124	tags=44%, list=17%, signal=53%
GUTIERREZ_CHRONIC_LYMPHOCYTIC_LEUKEMIA_DN	GUTIERREZ_CHRONIC_LYMPHOCYTIC_LEUKEMIA_DN		55	0.706256	1.84312	0	0.0377386	0.699	3993	tags=55%, list=17%, signal=66%
REACTOME_CD28_DEPENDENT_PI3K_AKT_SIGNALING	REACTOME_CD28_DEPENDENT_PI3K_AKT_SIGNALING		22	0.646213	1.84271	0.00595238	0.0377418	0.7	1611	tags=27%, list=7%, signal=29%
HOFMANN_CELL_LYMPHOMA_DN	HOFMANN_CELL_LYMPHOMA_DN		40	0.616476	1.84263	0	0.0376846	0.701	3864	tags=40%, list=16%, signal=48%
FONTAINE_PAPILLARY_THYROID_CARCINOMA_DN	FONTAINE_PAPILLARY_THYROID_CARCINOMA_DN		80	0.537283	1.8417	0	0.0378944	0.702	3660	tags=35%, list=16%, signal=41%
GALE_APL_WITH_FLT3_MUTATED_UP	GALE_APL_WITH_FLT3_MUTATED_UP		59	0.419222	1.84148	0.00817996	0.0378439	0.702	3829	tags=20%, list=16%, signal=24%
WP_RANKLRANK_RECEPTOR_ACTIVATOR_OF_NFKB_LIGAND_SIGNALING_PATHWAY	WP_RANKLRANK_RECEPTOR_ACTIVATOR_OF_NFKB_LIGAND_SIGNALING_PATHWAY		55	0.649615	1.84089	0	0.0379466	0.703	3331	tags=40%, list=14%, signal=46%
BOSCO_ALLERGEN_INDUCED_TH2_ASSOCIATED_MODULE	BOSCO_ALLERGEN_INDUCED_TH2_ASSOCIATED_MODULE		150	0.649827	1.84086	0.00204918	0.0378223	0.703	3445	tags=46%, list=15%, signal=54%
SIG_BCR_SIGNALING_PATHWAY	SIG_BCR_SIGNALING_PATHWAY		46	0.695178	1.84084	0.00209205	0.0376918	0.703	2216	tags=35%, list=9%, signal=38%
PHONG_TNF_RESPONSE_NOT_VIA_P38	PHONG_TNF_RESPONSE_NOT_VIA_P38		341	0.587526	1.84069	0	0.0376112	0.704	4894	tags=44%, list=21%, signal=55%
WP_CORTICOTROPINRELEASING_HORMONE_SIGNALING_PATHWAY	WP_CORTICOTROPINRELEASING_HORMONE_SIGNALING_PATHWAY		92	0.577206	1.84004	0	0.0377584	0.704	3389	tags=30%, list=14%, signal=35%
ROSS_ACUTE_MYELOID_LEUKEMIA_CBF	ROSS_ACUTE_MYELOID_LEUKEMIA_CBF		82	0.653827	1.83962	0	0.0378027	0.704	3787	tags=46%, list=16%, signal=55%
WP_NEURAL_CREST_CELL_MIGRATION_DURING_DEVELOPMENT	WP_NEURAL_CREST_CELL_MIGRATION_DURING_DEVELOPMENT		40	0.599239	1.83707	0	0.0387067	0.712	4210	tags=35%, list=18%, signal=43%
YAO_HOXA10_TARGETS_VIA_PROGESTERONE_UP	YAO_HOXA10_TARGETS_VIA_PROGESTERONE_UP		77	0.637404	1.83653	0.00212766	0.0388229	0.715	4123	tags=44%, list=17%, signal=53%
VALK_AML_CLUSTER_6	VALK_AML_CLUSTER_6		34	0.658708	1.83637	0.00404858	0.038763	0.715	3355	tags=50%, list=14%, signal=58%
HORIUCHI_WTAP_TARGETS_UP	HORIUCHI_WTAP_TARGETS_UP		302	0.617438	1.83634	0	0.0386431	0.715	4638	tags=49%, list=20%, signal=60%
KEGG_VIRAL_MYOCARDITIS	KEGG_VIRAL_MYOCARDITIS		70	0.748722	1.83628	0	0.038543	0.715	4213	tags=61%, list=18%, signal=75%
REACTOME_SIGNALING_BY_VEGF	REACTOME_SIGNALING_BY_VEGF		106	0.559208	1.83607	0.00205339	0.0384668	0.717	5271	tags=37%, list=22%, signal=47%
ZHOU_INFLAMMATORY_RESPONSE_LPS_UP	ZHOU_INFLAMMATORY_RESPONSE_LPS_UP		391	0.545431	1.83557	0	0.038593	0.719	5361	tags=43%, list=23%, signal=55%
MIKKELSEN_MCV6_LCP_WITH_H3K4ME3	MIKKELSEN_MCV6_LCP_WITH_H3K4ME3		161	0.631267	1.83553	0	0.0384731	0.719	3564	tags=46%, list=15%, signal=54%
BILBAN_B_CLL_LPL_DN	BILBAN_B_CLL_LPL_DN		41	0.680713	1.8353	0.00204918	0.0384338	0.719	2637	tags=41%, list=11%, signal=47%
ONDER_CDH1_TARGETS_2_DN	ONDER_CDH1_TARGETS_2_DN		470	0.618213	1.83526	0	0.0383308	0.719	5023	tags=52%, list=21%, signal=65%
KANG_IMMORTALIZED_BY_TERT_DN	KANG_IMMORTALIZED_BY_TERT_DN		101	0.609375	1.83508	0.00209205	0.0382858	0.719	3961	tags=45%, list=17%, signal=53%
DAWSON_METHYLATED_IN_LYMPHOMA_TCL1	DAWSON_METHYLATED_IN_LYMPHOMA_TCL1		59	0.589556	1.83508	0.00421053	0.0381603	0.719	3600	tags=32%, list=15%, signal=38%
BROWNE_HCMV_INFECTION_8HR_DN	BROWNE_HCMV_INFECTION_8HR_DN		46	0.564495	1.83488	0.00204499	0.0381042	0.719	3035	tags=35%, list=13%, signal=40%
VALK_AML_CLUSTER_12	VALK_AML_CLUSTER_12		30	0.623759	1.83455	0	0.038084	0.719	3498	tags=33%, list=15%, signal=39%
MIYAGAWA_TARGETS_OF_EWSR1_ETS_FUSIONS_UP	MIYAGAWA_TARGETS_OF_EWSR1_ETS_FUSIONS_UP		262	0.581254	1.83455	0	0.0379603	0.719	5068	tags=48%, list=21%, signal=61%
KAMIKUBO_MYELOID_MN1_NETWORK	KAMIKUBO_MYELOID_MN1_NETWORK		19	0.630371	1.83414	0.00200803	0.0379751	0.721	4123	tags=32%, list=17%, signal=38%
MULLIGHAN_MLL_SIGNATURE_1_UP	MULLIGHAN_MLL_SIGNATURE_1_UP		380	0.579719	1.83351	0.00204918	0.0381355	0.724	3637	tags=36%, list=15%, signal=42%
CASORELLI_ACUTE_PROMYELOCYTIC_LEUKEMIA_UP	CASORELLI_ACUTE_PROMYELOCYTIC_LEUKEMIA_UP		162	0.601128	1.83298	0	0.0382318	0.725	5354	tags=49%, list=23%, signal=63%
MULLIGHAN_MLL_SIGNATURE_2_UP	MULLIGHAN_MLL_SIGNATURE_2_UP		415	0.566172	1.83241	0.00206612	0.0382541	0.725	4671	tags=41%, list=20%, signal=50%
QI_PLASMACYTOMA_UP	QI_PLASMACYTOMA_UP		253	0.729305	1.83211	0	0.0382767	0.726	3850	tags=60%, list=16%, signal=71%
KYNG_DNA_DAMAGE_BY_UV	KYNG_DNA_DAMAGE_BY_UV		54	0.607281	1.83201	0	0.0381688	0.726	5492	tags=52%, list=23%, signal=67%
WANG_IMMORTALIZED_BY_HOXA9_AND_MEIS1_DN	WANG_IMMORTALIZED_BY_HOXA9_AND_MEIS1_DN		24	0.81143	1.83179	0	0.038142	0.727	3091	tags=67%, list=13%, signal=77%
REACTOME_IKK_COMPLEX_RECRUITMENT_MEDIATED_BY_RIP1	REACTOME_IKK_COMPLEX_RECRUITMENT_MEDIATED_BY_RIP1		23	0.662827	1.83109	0.00413223	0.0382839	0.727	3331	tags=35%, list=14%, signal=40%
REACTOME_PARASITE_INFECTION	REACTOME_PARASITE_INFECTION		59	0.612054	1.83107	0	0.0381671	0.727	2051	tags=25%, list=9%, signal=28%
LENAOUR_DENDRITIC_CELL_MATURATION_UP	LENAOUR_DENDRITIC_CELL_MATURATION_UP		116	0.658397	1.83008	0	0.0384958	0.729	3249	tags=47%, list=14%, signal=55%
LINDGREN_BLADDER_CANCER_CLUSTER_2A_DN	LINDGREN_BLADDER_CANCER_CLUSTER_2A_DN		141	0.576695	1.83006	0.00414079	0.0383786	0.729	3345	tags=32%, list=14%, signal=37%
WP_TCELL_ANTIGEN_RECEPTOR_TCR_SIGNALING_PATHWAY	WP_TCELL_ANTIGEN_RECEPTOR_TCR_SIGNALING_PATHWAY		90	0.70839	1.82991	0.00206186	0.0383297	0.731	2504	tags=42%, list=11%, signal=47%
MARKEY_RB1_ACUTE_LOF_DN	MARKEY_RB1_ACUTE_LOF_DN		228	0.691314	1.82988	0	0.038217	0.731	3541	tags=53%, list=15%, signal=61%
RASHI_RESPONSE_TO_IONIZING_RADIATION_2	RASHI_RESPONSE_TO_IONIZING_RADIATION_2		124	0.593617	1.82976	0.00401606	0.0381411	0.733	5050	tags=48%, list=21%, signal=61%
CHIARADONNA_NEOPLASTIC_TRANSFORMATION_CDC25_DN	CHIARADONNA_NEOPLASTIC_TRANSFORMATION_CDC25_DN		151	0.591867	1.82958	0	0.0381073	0.733	5615	tags=49%, list=24%, signal=64%
SAFFORD_T_LYMPHOCYTE_ANERGY	SAFFORD_T_LYMPHOCYTE_ANERGY		87	0.584744	1.82849	0	0.0384611	0.736	4085	tags=43%, list=17%, signal=51%
BLANCO_MELO_BETA_INTERFERON_TREATED_BRONCHIAL_EPITHELIAL_CELLS_UP	BLANCO_MELO_BETA_INTERFERON_TREATED_BRONCHIAL_EPITHELIAL_CELLS_UP		378	0.689014	1.82848	0	0.0383428	0.736	4229	tags=56%, list=18%, signal=68%
REACTOME_PLATELET_ACTIVATION_SIGNALING_AND_AGGREGATION	REACTOME_PLATELET_ACTIVATION_SIGNALING_AND_AGGREGATION		261	0.602967	1.82831	0	0.0383155	0.737	4287	tags=41%, list=18%, signal=50%
VALK_AML_WITH_FLT3_ITD	VALK_AML_WITH_FLT3_ITD		40	0.632132	1.82727	0	0.0385563	0.739	3355	tags=45%, list=14%, signal=52%
BLANCO_MELO_COVID19_SARS_COV_2_INFECTION_CALU3_CELLS_UP	BLANCO_MELO_COVID19_SARS_COV_2_INFECTION_CALU3_CELLS_UP		336	0.723542	1.82721	0	0.0384879	0.74	4427	tags=64%, list=19%, signal=78%
TAKEDA_TARGETS_OF_NUP98_HOXA9_FUSION_16D_UP	TAKEDA_TARGETS_OF_NUP98_HOXA9_FUSION_16D_UP		176	0.668986	1.82707	0.00204918	0.0384511	0.74	3959	tags=57%, list=17%, signal=68%
LI_PROSTATE_CANCER_EPIGENETIC	LI_PROSTATE_CANCER_EPIGENETIC		32	0.706294	1.82705	0	0.0383346	0.74	2506	tags=50%, list=11%, signal=56%
WP_INSULIN_SIGNALING	WP_INSULIN_SIGNALING		161	0.441672	1.82698	0	0.0382535	0.74	5069	tags=29%, list=21%, signal=36%
WP_IL2_SIGNALING_PATHWAY	WP_IL2_SIGNALING_PATHWAY		42	0.664783	1.82694	0.00201613	0.0381489	0.74	1974	tags=33%, list=8%, signal=36%
BYSTRYKH_HEMATOPOIESIS_STEM_CELL_QTL_CIS	BYSTRYKH_HEMATOPOIESIS_STEM_CELL_QTL_CIS		133	0.468899	1.82666	0.0102669	0.0381466	0.74	3257	tags=26%, list=14%, signal=30%
BIOCARTA_ALK_PATHWAY	BIOCARTA_ALK_PATHWAY		37	0.623347	1.82662	0.00210084	0.0380618	0.74	4451	tags=38%, list=19%, signal=47%
VALK_AML_CLUSTER_11	VALK_AML_CLUSTER_11		38	0.725836	1.82655	0	0.0380026	0.74	2767	tags=45%, list=12%, signal=51%
BIOCARTA_KERATINOCYTE_PATHWAY	BIOCARTA_KERATINOCYTE_PATHWAY		46	0.663635	1.82548	0	0.0383054	0.741	4155	tags=50%, list=18%, signal=61%
KEGG_LEUKOCYTE_TRANSENDOTHELIAL_MIGRATION	KEGG_LEUKOCYTE_TRANSENDOTHELIAL_MIGRATION		116	0.634213	1.82546	0	0.0382085	0.741	5246	tags=49%, list=22%, signal=63%
FOSTER_TOLERANT_MACROPHAGE_DN	FOSTER_TOLERANT_MACROPHAGE_DN		411	0.628744	1.82516	0	0.0382268	0.741	4522	tags=48%, list=19%, signal=58%
REACTOME_OVARIAN_TUMOR_DOMAIN_PROTEASES	REACTOME_OVARIAN_TUMOR_DOMAIN_PROTEASES		38	0.540631	1.82515	0.00407332	0.0381221	0.741	2972	tags=24%, list=13%, signal=27%
KEGG_B_CELL_RECEPTOR_SIGNALING_PATHWAY	KEGG_B_CELL_RECEPTOR_SIGNALING_PATHWAY		75	0.69915	1.82473	0.00408998	0.0382041	0.743	2504	tags=41%, list=11%, signal=46%
SMID_BREAST_CANCER_RELAPSE_IN_BRAIN_DN	SMID_BREAST_CANCER_RELAPSE_IN_BRAIN_DN		81	0.528962	1.8246	0	0.038143	0.744	5507	tags=42%, list=23%, signal=55%
WANG_MLL_TARGETS	WANG_MLL_TARGETS		293	0.615642	1.82429	0	0.0381205	0.744	4895	tags=52%, list=21%, signal=64%
PANGAS_TUMOR_SUPPRESSION_BY_SMAD1_AND_SMAD5_UP	PANGAS_TUMOR_SUPPRESSION_BY_SMAD1_AND_SMAD5_UP		131	0.631906	1.82394	0	0.0381615	0.745	3829	tags=48%, list=16%, signal=57%
FURUKAWA_DUSP6_TARGETS_PCI35_UP	FURUKAWA_DUSP6_TARGETS_PCI35_UP		73	0.678167	1.82392	0	0.0380573	0.745	5022	tags=62%, list=21%, signal=78%
KEGG_INOSITOL_PHOSPHATE_METABOLISM	KEGG_INOSITOL_PHOSPHATE_METABOLISM		54	0.555865	1.82308	0.00200803	0.0383369	0.748	5282	tags=33%, list=22%, signal=43%
KEGG_ADIPOCYTOKINE_SIGNALING_PATHWAY	KEGG_ADIPOCYTOKINE_SIGNALING_PATHWAY		67	0.548719	1.82263	0	0.0383977	0.749	4402	tags=31%, list=19%, signal=38%
LUI_THYROID_CANCER_CLUSTER_1	LUI_THYROID_CANCER_CLUSTER_1		50	0.530167	1.82263	0.00996016	0.0382903	0.749	5775	tags=38%, list=24%, signal=50%
HOSHIDA_LIVER_CANCER_LATE_RECURRENCE_UP	HOSHIDA_LIVER_CANCER_LATE_RECURRENCE_UP		62	0.631493	1.8223	0	0.0383397	0.751	3195	tags=39%, list=14%, signal=45%
OSWALD_HEMATOPOIETIC_STEM_CELL_IN_COLLAGEN_GEL_DN	OSWALD_HEMATOPOIETIC_STEM_CELL_IN_COLLAGEN_GEL_DN		275	0.436158	1.82215	0.00426439	0.0382988	0.752	5155	tags=28%, list=22%, signal=35%
GYORFFY_MITOXANTRONE_RESISTANCE	GYORFFY_MITOXANTRONE_RESISTANCE		35	0.617569	1.82205	0	0.0382256	0.752	4203	tags=43%, list=18%, signal=52%
LUI_THYROID_CANCER_CLUSTER_2	LUI_THYROID_CANCER_CLUSTER_2		43	0.575677	1.82197	0	0.0381275	0.752	6233	tags=49%, list=26%, signal=66%
FULCHER_INFLAMMATORY_RESPONSE_LECTIN_VS_LPS_DN	FULCHER_INFLAMMATORY_RESPONSE_LECTIN_VS_LPS_DN		446	0.68225	1.82187	0	0.038071	0.752	3710	tags=49%, list=16%, signal=57%
RODRIGUES_NTN1_TARGETS_DN	RODRIGUES_NTN1_TARGETS_DN		159	0.579639	1.8218	0	0.0380011	0.752	6707	tags=53%, list=28%, signal=74%
SCHAEFFER_PROSTATE_DEVELOPMENT_48HR_UP	SCHAEFFER_PROSTATE_DEVELOPMENT_48HR_UP		448	0.560599	1.82173	0	0.0379165	0.752	4410	tags=39%, list=19%, signal=47%
SASSON_RESPONSE_TO_FORSKOLIN_UP	SASSON_RESPONSE_TO_FORSKOLIN_UP		88	0.504795	1.82122	0.00407332	0.0379964	0.753	6025	tags=40%, list=26%, signal=53%
KEGG_GLIOMA	KEGG_GLIOMA		65	0.448823	1.821	0.0020202	0.0379684	0.753	1999	tags=18%, list=8%, signal=20%
REACTOME_EXTRA_NUCLEAR_ESTROGEN_SIGNALING	REACTOME_EXTRA_NUCLEAR_ESTROGEN_SIGNALING		75	0.513312	1.82091	0.00204082	0.0379163	0.753	5202	tags=31%, list=22%, signal=39%
WP_ENDOTHELIN_PATHWAYS	WP_ENDOTHELIN_PATHWAYS		33	0.648786	1.82089	0.00207039	0.0378135	0.753	3413	tags=39%, list=14%, signal=46%
GRESHOCK_CANCER_COPY_NUMBER_UP	GRESHOCK_CANCER_COPY_NUMBER_UP		321	0.402136	1.82086	0.00821355	0.0377082	0.753	3856	tags=23%, list=16%, signal=27%
GRUETZMANN_PANCREATIC_CANCER_UP	GRUETZMANN_PANCREATIC_CANCER_UP		355	0.533256	1.82081	0.00796813	0.0376198	0.753	4852	tags=41%, list=21%, signal=51%
KEGG_LYSOSOME	KEGG_LYSOSOME		121	0.568111	1.82043	0	0.0376285	0.754	7609	tags=59%, list=32%, signal=86%
PID_NFAT_TFPATHWAY	PID_NFAT_TFPATHWAY		45	0.742767	1.82035	0	0.0375454	0.754	1896	tags=51%, list=8%, signal=55%
KATSANOU_ELAVL1_TARGETS_UP	KATSANOU_ELAVL1_TARGETS_UP		172	0.630476	1.82026	0	0.0374722	0.754	4675	tags=52%, list=20%, signal=64%
PASQUALUCCI_LYMPHOMA_BY_GC_STAGE_DN	PASQUALUCCI_LYMPHOMA_BY_GC_STAGE_DN		169	0.583918	1.82016	0.00609756	0.0374191	0.754	3674	tags=37%, list=16%, signal=44%
REACTOME_FCGAMMA_RECEPTOR_FCGR_DEPENDENT_PHAGOCYTOSIS	REACTOME_FCGAMMA_RECEPTOR_FCGR_DEPENDENT_PHAGOCYTOSIS		86	0.591208	1.81995	0.00204918	0.0374269	0.754	4210	tags=34%, list=18%, signal=41%
WIERENGA_STAT5A_TARGETS_UP	WIERENGA_STAT5A_TARGETS_UP		201	0.621326	1.81965	0	0.0374395	0.754	4526	tags=49%, list=19%, signal=60%
GAVIN_FOXP3_TARGETS_CLUSTER_P3	GAVIN_FOXP3_TARGETS_CLUSTER_P3		163	0.636524	1.81936	0	0.0374093	0.755	3624	tags=43%, list=15%, signal=50%
PID_ALPHA_SYNUCLEIN_PATHWAY	PID_ALPHA_SYNUCLEIN_PATHWAY		32	0.67301	1.81873	0.00203666	0.0375926	0.756	3185	tags=38%, list=14%, signal=43%
CHARAFE_BREAST_CANCER_LUMINAL_VS_BASAL_DN	CHARAFE_BREAST_CANCER_LUMINAL_VS_BASAL_DN		451	0.631412	1.81864	0.00206612	0.0375368	0.756	5023	tags=53%, list=21%, signal=67%
WP_MAMMARY_GLAND_DEVELOPMENT_PATHWAY_PREGNANCY_AND_LACTATION_STAGE_3_OF_4	WP_MAMMARY_GLAND_DEVELOPMENT_PATHWAY_PREGNANCY_AND_LACTATION_STAGE_3_OF_4		32	0.662307	1.81852	0	0.0374716	0.756	2769	tags=38%, list=12%, signal=42%
HELLER_HDAC_TARGETS_DN	HELLER_HDAC_TARGETS_DN		291	0.50207	1.81835	0.00625	0.0374377	0.756	4201	tags=35%, list=18%, signal=42%
WAKABAYASHI_ADIPOGENESIS_PPARG_RXRA_BOUND_36HR	WAKABAYASHI_ADIPOGENESIS_PPARG_RXRA_BOUND_36HR		148	0.450066	1.81833	0	0.037344	0.756	6233	tags=41%, list=26%, signal=55%
HIRSCH_CELLULAR_TRANSFORMATION_SIGNATURE_UP	HIRSCH_CELLULAR_TRANSFORMATION_SIGNATURE_UP		242	0.581849	1.81833	0.00610998	0.0372561	0.756	4955	tags=45%, list=21%, signal=56%
GRAHAM_CML_DIVIDING_VS_NORMAL_QUIESCENT_DN	GRAHAM_CML_DIVIDING_VS_NORMAL_QUIESCENT_DN		94	0.699861	1.81813	0	0.0372418	0.756	4418	tags=64%, list=19%, signal=78%
MOHANKUMAR_HOXA1_TARGETS_DN	MOHANKUMAR_HOXA1_TARGETS_DN		172	0.554998	1.81805	0	0.0371639	0.757	4467	tags=43%, list=19%, signal=53%
CHANDRAN_METASTASIS_TOP50_DN	CHANDRAN_METASTASIS_TOP50_DN		44	0.5746	1.81788	0.0019802	0.0371289	0.757	4834	tags=41%, list=20%, signal=51%
REACTOME_TCR_SIGNALING	REACTOME_TCR_SIGNALING		119	0.596849	1.81785	0.0120482	0.0370378	0.757	2504	tags=29%, list=11%, signal=32%
TARTE_PLASMA_CELL_VS_PLASMABLAST_UP	TARTE_PLASMA_CELL_VS_PLASMABLAST_UP		388	0.55332	1.81764	0	0.037032	0.757	4896	tags=44%, list=21%, signal=55%
REACTOME_SIGNALING_BY_PTK6	REACTOME_SIGNALING_BY_PTK6		54	0.463649	1.81734	0.00795229	0.0371161	0.758	4984	tags=28%, list=21%, signal=35%
PID_ENDOTHELIN_PATHWAY	PID_ENDOTHELIN_PATHWAY		63	0.603942	1.81731	0	0.0370317	0.758	3552	tags=35%, list=15%, signal=41%
ODONNELL_METASTASIS_UP	ODONNELL_METASTASIS_UP		75	0.561229	1.8173	0.00207469	0.0369436	0.758	3242	tags=32%, list=14%, signal=37%
BORCZUK_MALIGNANT_MESOTHELIOMA_DN	BORCZUK_MALIGNANT_MESOTHELIOMA_DN		99	0.688022	1.81724	0	0.0368752	0.758	4399	tags=56%, list=19%, signal=68%
MANNE_COVID19_COMBINED_COHORT_VS_HEALTHY_DONOR_PLATELETS_DN	MANNE_COVID19_COMBINED_COHORT_VS_HEALTHY_DONOR_PLATELETS_DN		222	0.600633	1.81715	0	0.0368108	0.758	4927	tags=51%, list=21%, signal=64%
HERNANDEZ_ABERRANT_MITOSIS_BY_DOCETACEL_4NM_UP	HERNANDEZ_ABERRANT_MITOSIS_BY_DOCETACEL_4NM_UP		23	0.733075	1.81699	0	0.0367575	0.758	2405	tags=48%, list=10%, signal=53%
REACTOME_NOD1_2_SIGNALING_PATHWAY	REACTOME_NOD1_2_SIGNALING_PATHWAY		36	0.589126	1.81694	0.00809717	0.0366766	0.758	4155	tags=33%, list=18%, signal=40%
MORI_EMU_MYC_LYMPHOMA_BY_ONSET_TIME_DN	MORI_EMU_MYC_LYMPHOMA_BY_ONSET_TIME_DN		17	0.796246	1.81673	0	0.0366869	0.758	2564	tags=53%, list=11%, signal=59%
BOYLAN_MULTIPLE_MYELOMA_C_D_DN	BOYLAN_MULTIPLE_MYELOMA_C_D_DN		277	0.697203	1.81661	0	0.0366531	0.758	3989	tags=56%, list=17%, signal=67%
KEGG_AUTOIMMUNE_THYROID_DISEASE	KEGG_AUTOIMMUNE_THYROID_DISEASE		52	0.799973	1.8166	0	0.0365705	0.758	2589	tags=60%, list=11%, signal=67%
KEGG_T_CELL_RECEPTOR_SIGNALING_PATHWAY	KEGG_T_CELL_RECEPTOR_SIGNALING_PATHWAY		108	0.64972	1.81657	0.00612245	0.036479	0.758	2213	tags=33%, list=9%, signal=37%
RODWELL_AGING_KIDNEY_UP	RODWELL_AGING_KIDNEY_UP		480	0.679598	1.81647	0.00206612	0.0364	0.758	3649	tags=53%, list=15%, signal=62%
IVANOVA_HEMATOPOIESIS_STEM_CELL_LONG_TERM	IVANOVA_HEMATOPOIESIS_STEM_CELL_LONG_TERM		214	0.518639	1.81627	0	0.0363625	0.758	5039	tags=37%, list=21%, signal=47%
KEGG_CYTOSOLIC_DNA_SENSING_PATHWAY	KEGG_CYTOSOLIC_DNA_SENSING_PATHWAY		55	0.642354	1.8162	0.0041841	0.0362951	0.758	3331	tags=38%, list=14%, signal=44%
ROSS_LEUKEMIA_WITH_MLL_FUSIONS	ROSS_LEUKEMIA_WITH_MLL_FUSIONS		80	0.593043	1.81587	0	0.0363312	0.759	4380	tags=41%, list=19%, signal=50%
BIOCARTA_PITX2_PATHWAY	BIOCARTA_PITX2_PATHWAY		16	0.612241	1.81555	0.00407332	0.0363645	0.759	2804	tags=19%, list=12%, signal=21%
PID_KIT_PATHWAY	PID_KIT_PATHWAY		52	0.561614	1.81516	0.004	0.0364339	0.759	4148	tags=35%, list=18%, signal=42%
REACTOME_G_BETA_GAMMA_SIGNALLING_THROUGH_PI3KGAMMA	REACTOME_G_BETA_GAMMA_SIGNALLING_THROUGH_PI3KGAMMA		25	0.645715	1.81499	0	0.0363929	0.759	3367	tags=32%, list=14%, signal=37%
OISHI_CHOLANGIOMA_STEM_CELL_LIKE_DN	OISHI_CHOLANGIOMA_STEM_CELL_LIKE_DN		271	0.643887	1.81479	0	0.0363374	0.76	4340	tags=52%, list=18%, signal=63%
TOMLINS_PROSTATE_CANCER_DN	TOMLINS_PROSTATE_CANCER_DN		40	0.706649	1.81461	0	0.0363043	0.761	3470	tags=50%, list=15%, signal=59%
AKL_HTLV1_INFECTION_DN	AKL_HTLV1_INFECTION_DN		67	0.598942	1.81448	0.00207039	0.0362875	0.761	4349	tags=42%, list=18%, signal=51%
GRABARCZYK_BCL11B_TARGETS_UP	GRABARCZYK_BCL11B_TARGETS_UP		79	0.601712	1.8144	0	0.0362239	0.761	4173	tags=38%, list=18%, signal=46%
WP_WNT_SIGNALING_PATHWAY_AND_PLURIPOTENCY	WP_WNT_SIGNALING_PATHWAY_AND_PLURIPOTENCY		103	0.504084	1.81397	0	0.0363053	0.763	3766	tags=31%, list=16%, signal=37%
WP_THE_INFLUENCE_OF_LAMINOPATHIES_ON_WNT_SIGNALING	WP_THE_INFLUENCE_OF_LAMINOPATHIES_ON_WNT_SIGNALING		40	0.645969	1.81393	0.00204499	0.0362403	0.763	2907	tags=35%, list=12%, signal=40%
REACTOME_TNFR2_NON_CANONICAL_NF_KB_PATHWAY	REACTOME_TNFR2_NON_CANONICAL_NF_KB_PATHWAY		101	0.603657	1.81351	0.0202429	0.0362671	0.763	3524	tags=39%, list=15%, signal=45%
REACTOME_FOXO_MEDIATED_TRANSCRIPTION	REACTOME_FOXO_MEDIATED_TRANSCRIPTION		66	0.52512	1.81297	0.00204499	0.0364215	0.765	6335	tags=44%, list=27%, signal=60%
WP_APOPTOSIS_MODULATION_AND_SIGNALING	WP_APOPTOSIS_MODULATION_AND_SIGNALING		92	0.555759	1.81258	0.00601202	0.0364756	0.766	5962	tags=50%, list=25%, signal=67%
ZHENG_FOXP3_TARGETS_IN_THYMUS_UP	ZHENG_FOXP3_TARGETS_IN_THYMUS_UP		197	0.552849	1.81245	0.00796813	0.0364311	0.766	4421	tags=35%, list=19%, signal=42%
LEE_NEURAL_CREST_STEM_CELL_UP	LEE_NEURAL_CREST_STEM_CELL_UP		146	0.625887	1.81243	0.00208333	0.0363542	0.766	4467	tags=49%, list=19%, signal=60%
WP_OVERVIEW_OF_LEUKOCYTEINTRINSIC_HIPPO_PATHWAY_FUNCTIONS	WP_OVERVIEW_OF_LEUKOCYTEINTRINSIC_HIPPO_PATHWAY_FUNCTIONS		36	0.709662	1.81231	0	0.0362967	0.766	3597	tags=53%, list=15%, signal=62%
TONKS_TARGETS_OF_RUNX1_RUNX1T1_FUSION_HSC_DN	TONKS_TARGETS_OF_RUNX1_RUNX1T1_FUSION_HSC_DN		189	0.666761	1.81222	0	0.0362521	0.766	3859	tags=53%, list=16%, signal=63%
RYAN_MANTLE_CELL_LYMPHOMA_NOTCH_DIRECT_UP	RYAN_MANTLE_CELL_LYMPHOMA_NOTCH_DIRECT_UP		148	0.699743	1.8122	0.00414079	0.0361743	0.766	3245	tags=55%, list=14%, signal=63%
HOWLIN_CITED1_TARGETS_1_UP	HOWLIN_CITED1_TARGETS_1_UP		35	0.604711	1.8121	0.012474	0.0361426	0.768	3130	tags=34%, list=13%, signal=39%
PASQUALUCCI_LYMPHOMA_BY_GC_STAGE_UP	PASQUALUCCI_LYMPHOMA_BY_GC_STAGE_UP		283	0.463937	1.81178	0.00407332	0.0362009	0.768	6508	tags=40%, list=28%, signal=54%
RIGGINS_TAMOXIFEN_RESISTANCE_DN	RIGGINS_TAMOXIFEN_RESISTANCE_DN		220	0.536725	1.81164	0	0.036175	0.769	4611	tags=35%, list=20%, signal=43%
COATES_MACROPHAGE_M1_VS_M2_UP	COATES_MACROPHAGE_M1_VS_M2_UP		86	0.591094	1.81132	0.00406504	0.0362189	0.77	3791	tags=40%, list=16%, signal=47%
KARLSSON_TGFB1_TARGETS_DN	KARLSSON_TGFB1_TARGETS_DN		195	0.464963	1.81112	0	0.0362062	0.77	5964	tags=38%, list=25%, signal=51%
ZHOU_INFLAMMATORY_RESPONSE_FIMA_DN	ZHOU_INFLAMMATORY_RESPONSE_FIMA_DN		272	0.439353	1.81106	0	0.0361421	0.771	3656	tags=23%, list=15%, signal=27%
DIRMEIER_LMP1_RESPONSE_LATE_UP	DIRMEIER_LMP1_RESPONSE_LATE_UP		56	0.667399	1.81095	0.00205339	0.0360775	0.771	4121	tags=54%, list=17%, signal=65%
TAKEDA_TARGETS_OF_NUP98_HOXA9_FUSION_10D_UP	TAKEDA_TARGETS_OF_NUP98_HOXA9_FUSION_10D_UP		193	0.668013	1.81087	0	0.0360318	0.772	3161	tags=51%, list=13%, signal=58%
ST_GA12_PATHWAY	ST_GA12_PATHWAY		23	0.700191	1.8106	0	0.0360698	0.772	2910	tags=43%, list=12%, signal=50%
VALK_AML_CLUSTER_1	VALK_AML_CLUSTER_1		28	0.76147	1.81034	0	0.0360714	0.773	3411	tags=61%, list=14%, signal=71%
LU_AGING_BRAIN_UP	LU_AGING_BRAIN_UP		260	0.606656	1.81015	0.00208768	0.0360434	0.773	5463	tags=54%, list=23%, signal=70%
PID_PDGFRB_PATHWAY	PID_PDGFRB_PATHWAY		129	0.533363	1.80951	0.00204918	0.0361699	0.773	4221	tags=29%, list=18%, signal=36%
HOLLMANN_APOPTOSIS_VIA_CD40_DN	HOLLMANN_APOPTOSIS_VIA_CD40_DN		261	0.499204	1.80945	0.00409836	0.036105	0.773	4441	tags=34%, list=19%, signal=41%
RIGGI_EWING_SARCOMA_PROGENITOR_UP	RIGGI_EWING_SARCOMA_PROGENITOR_UP		430	0.580945	1.80916	0	0.0361483	0.775	4364	tags=44%, list=18%, signal=53%
TURASHVILI_BREAST_DUCTAL_CARCINOMA_VS_LOBULAR_NORMAL_DN	TURASHVILI_BREAST_DUCTAL_CARCINOMA_VS_LOBULAR_NORMAL_DN		69	0.679681	1.80913	0.00203252	0.0360784	0.775	4940	tags=61%, list=21%, signal=77%
YAO_TEMPORAL_RESPONSE_TO_PROGESTERONE_CLUSTER_1	YAO_TEMPORAL_RESPONSE_TO_PROGESTERONE_CLUSTER_1		69	0.663781	1.80909	0.00206186	0.0360057	0.775	3849	tags=51%, list=16%, signal=60%
HOFFMANN_LARGE_TO_SMALL_PRE_BII_LYMPHOCYTE_DN	HOFFMANN_LARGE_TO_SMALL_PRE_BII_LYMPHOCYTE_DN		62	0.617435	1.80899	0	0.0359649	0.775	3516	tags=39%, list=15%, signal=45%
HOFFMANN_SMALL_PRE_BII_TO_IMMATURE_B_LYMPHOCYTE_UP	HOFFMANN_SMALL_PRE_BII_TO_IMMATURE_B_LYMPHOCYTE_UP		65	0.718637	1.80836	0	0.036158	0.777	2500	tags=54%, list=11%, signal=60%
SMID_BREAST_CANCER_NORMAL_LIKE_UP	SMID_BREAST_CANCER_NORMAL_LIKE_UP		463	0.774478	1.80835	0	0.0360788	0.777	2942	tags=66%, list=12%, signal=74%
LIU_PROSTATE_CANCER_DN	LIU_PROSTATE_CANCER_DN		491	0.584326	1.80797	0.00209644	0.036127	0.777	5332	tags=50%, list=23%, signal=63%
CONCANNON_APOPTOSIS_BY_EPOXOMICIN_UP	CONCANNON_APOPTOSIS_BY_EPOXOMICIN_UP		238	0.567249	1.80786	0.00201207	0.0360777	0.777	5948	tags=50%, list=25%, signal=66%
RUTELLA_RESPONSE_TO_CSF2RB_AND_IL4_DN	RUTELLA_RESPONSE_TO_CSF2RB_AND_IL4_DN		318	0.644961	1.8078	0.00205761	0.0360079	0.777	3935	tags=45%, list=17%, signal=54%
REACTOME_TOLL_LIKE_RECEPTOR_10_TLR10_CASCADE	REACTOME_TOLL_LIKE_RECEPTOR_10_TLR10_CASCADE		84	0.468204	1.80771	0.0203252	0.0359558	0.777	4037	tags=24%, list=17%, signal=29%
GRADE_COLON_AND_RECTAL_CANCER_DN	GRADE_COLON_AND_RECTAL_CANCER_DN		101	0.462231	1.80731	0.00197628	0.0360228	0.778	3021	tags=27%, list=13%, signal=31%
MARKEY_RB1_CHRONIC_LOF_DN	MARKEY_RB1_CHRONIC_LOF_DN		122	0.675189	1.80724	0	0.0359713	0.778	4254	tags=53%, list=18%, signal=65%
REACTOME_GLYCEROPHOSPHOLIPID_BIOSYNTHESIS	REACTOME_GLYCEROPHOSPHOLIPID_BIOSYNTHESIS		128	0.480161	1.80713	0	0.0359223	0.778	5880	tags=38%, list=25%, signal=51%
BOYLAN_MULTIPLE_MYELOMA_PCA3_DN	BOYLAN_MULTIPLE_MYELOMA_PCA3_DN		68	0.652967	1.80696	0	0.0359176	0.778	3527	tags=43%, list=15%, signal=50%
REACTOME_INFLAMMASOMES	REACTOME_INFLAMMASOMES		20	0.767633	1.80688	0.00412371	0.0358695	0.778	2504	tags=55%, list=11%, signal=61%
KEGG_NOD_LIKE_RECEPTOR_SIGNALING_PATHWAY	KEGG_NOD_LIKE_RECEPTOR_SIGNALING_PATHWAY		62	0.69573	1.80646	0	0.0359354	0.778	4155	tags=50%, list=18%, signal=61%
LEE_METASTASIS_AND_ALTERNATIVE_SPLICING_UP	LEE_METASTASIS_AND_ALTERNATIVE_SPLICING_UP		74	0.573898	1.80632	0	0.0359181	0.778	6325	tags=51%, list=27%, signal=70%
ODONNELL_TARGETS_OF_MYC_AND_TFRC_UP	ODONNELL_TARGETS_OF_MYC_AND_TFRC_UP		79	0.765962	1.80613	0.00200803	0.0359067	0.778	3439	tags=65%, list=15%, signal=75%
FOURNIER_ACINAR_DEVELOPMENT_EARLY_UP	FOURNIER_ACINAR_DEVELOPMENT_EARLY_UP		19	0.620008	1.8057	0.00594059	0.036007	0.778	1761	tags=32%, list=7%, signal=34%
BOQUEST_STEM_CELL_DN	BOQUEST_STEM_CELL_DN		217	0.721267	1.8056	0	0.0359599	0.778	3211	tags=59%, list=14%, signal=68%
LI_CISPLATIN_RESISTANCE_DN	LI_CISPLATIN_RESISTANCE_DN		33	0.689823	1.8056	0	0.0358789	0.778	4467	tags=58%, list=19%, signal=71%
NAKAMURA_ADIPOGENESIS_LATE_UP	NAKAMURA_ADIPOGENESIS_LATE_UP		97	0.55287	1.80512	0.00814664	0.0359657	0.78	2569	tags=29%, list=11%, signal=32%
HELLER_SILENCED_BY_METHYLATION_UP	HELLER_SILENCED_BY_METHYLATION_UP		281	0.644595	1.80498	0.00205339	0.0359397	0.781	4257	tags=56%, list=18%, signal=67%
REACTOME_G_PROTEIN_BETA_GAMMA_SIGNALLING	REACTOME_G_PROTEIN_BETA_GAMMA_SIGNALLING		32	0.663334	1.80493	0	0.0358703	0.781	1570	tags=28%, list=7%, signal=30%
CASTELLANO_NRAS_TARGETS_UP	CASTELLANO_NRAS_TARGETS_UP		72	0.622774	1.80493	0	0.0357903	0.781	4595	tags=46%, list=19%, signal=57%
LEIN_CHOROID_PLEXUS_MARKERS	LEIN_CHOROID_PLEXUS_MARKERS		105	0.647165	1.80468	0.00210526	0.035829	0.782	4297	tags=54%, list=18%, signal=66%
HUANG_GATA2_TARGETS_UP	HUANG_GATA2_TARGETS_UP		149	0.666176	1.80459	0	0.0357975	0.782	4093	tags=54%, list=17%, signal=65%
GRAESSMANN_APOPTOSIS_BY_SERUM_DEPRIVATION_DN	GRAESSMANN_APOPTOSIS_BY_SERUM_DEPRIVATION_DN		233	0.460315	1.80446	0	0.0357996	0.785	5539	tags=36%, list=23%, signal=47%
WAMUNYOKOLI_OVARIAN_CANCER_GRADES_1_2_DN	WAMUNYOKOLI_OVARIAN_CANCER_GRADES_1_2_DN		71	0.623411	1.80442	0	0.0357376	0.785	4681	tags=44%, list=20%, signal=54%
PID_EPO_PATHWAY	PID_EPO_PATHWAY		33	0.661384	1.80418	0.00612245	0.0357656	0.787	3177	tags=39%, list=13%, signal=45%
GARGALOVIC_RESPONSE_TO_OXIDIZED_PHOSPHOLIPIDS_SALMON_DN	GARGALOVIC_RESPONSE_TO_OXIDIZED_PHOSPHOLIPIDS_SALMON_DN		15	0.739125	1.80416	0	0.0356868	0.787	2615	tags=47%, list=11%, signal=52%
KEGG_WNT_SIGNALING_PATHWAY	KEGG_WNT_SIGNALING_PATHWAY		150	0.457279	1.80415	0	0.0356191	0.787	6037	tags=35%, list=26%, signal=47%
WP_ESTROGEN_SIGNALING_PATHWAY	WP_ESTROGEN_SIGNALING_PATHWAY		23	0.542837	1.80414	0.00200401	0.0355478	0.787	3331	tags=22%, list=14%, signal=25%
VECCHI_GASTRIC_CANCER_EARLY_DN	VECCHI_GASTRIC_CANCER_EARLY_DN		366	0.587789	1.80406	0	0.0355296	0.788	5066	tags=48%, list=21%, signal=60%
KIM_GERMINAL_CENTER_T_HELPER_UP	KIM_GERMINAL_CENTER_T_HELPER_UP		64	0.5953	1.80386	0	0.0355405	0.788	3754	tags=34%, list=16%, signal=41%
REACTOME_PI_METABOLISM	REACTOME_PI_METABOLISM		84	0.517312	1.80369	0	0.0355443	0.789	5389	tags=29%, list=23%, signal=37%
HERNANDEZ_MITOTIC_ARREST_BY_DOCETAXEL_1_UP	HERNANDEZ_MITOTIC_ARREST_BY_DOCETAXEL_1_UP		35	0.652513	1.80322	0	0.0356587	0.79	2331	tags=43%, list=10%, signal=47%
WP_GASTRIN_SIGNALING_PATHWAY	WP_GASTRIN_SIGNALING_PATHWAY		114	0.477307	1.80313	0.00407332	0.0356124	0.79	5670	tags=34%, list=24%, signal=45%
IVANOVA_HEMATOPOIESIS_STEM_CELL	IVANOVA_HEMATOPOIESIS_STEM_CELL		189	0.491097	1.80311	0.00205339	0.0355395	0.79	5085	tags=32%, list=22%, signal=41%
GENTLES_LEUKEMIC_STEM_CELL_UP	GENTLES_LEUKEMIC_STEM_CELL_UP		29	0.793771	1.80303	0	0.0354987	0.79	2022	tags=55%, list=9%, signal=60%
GAUSSMANN_MLL_AF4_FUSION_TARGETS_G_UP	GAUSSMANN_MLL_AF4_FUSION_TARGETS_G_UP		243	0.490427	1.803	0	0.0354222	0.79	4948	tags=33%, list=21%, signal=41%
WP_EBOLA_VIRUS_PATHWAY_ON_HOST	WP_EBOLA_VIRUS_PATHWAY_ON_HOST		131	0.672682	1.80271	0.00206186	0.0354718	0.791	4210	tags=50%, list=18%, signal=61%
BROCKE_APOPTOSIS_REVERSED_BY_IL6	BROCKE_APOPTOSIS_REVERSED_BY_IL6		146	0.639	1.80214	0	0.0355646	0.792	3734	tags=43%, list=16%, signal=51%
WP_FOCAL_ADHESION	WP_FOCAL_ADHESION		199	0.600361	1.80111	0	0.0358748	0.793	4394	tags=43%, list=19%, signal=53%
RICKMAN_TUMOR_DIFFERENTIATED_WELL_VS_POORLY_DN	RICKMAN_TUMOR_DIFFERENTIATED_WELL_VS_POORLY_DN		378	0.530943	1.80087	0	0.0358828	0.794	5390	tags=41%, list=23%, signal=53%
BASSO_HAIRY_CELL_LEUKEMIA_UP	BASSO_HAIRY_CELL_LEUKEMIA_UP		79	0.674557	1.80084	0	0.0358113	0.794	4039	tags=54%, list=17%, signal=65%
BARRIER_COLON_CANCER_RECURRENCE_UP	BARRIER_COLON_CANCER_RECURRENCE_UP		42	0.487956	1.80025	0.0100604	0.0359467	0.794	3032	tags=24%, list=13%, signal=27%
BIOCARTA_AKT_PATHWAY	BIOCARTA_AKT_PATHWAY		22	0.662702	1.80023	0.00425532	0.0358792	0.794	3864	tags=36%, list=16%, signal=43%
WP_PI3KAKTMTOR_VITD3_SIGNALLING	WP_PI3KAKTMTOR_VITD3_SIGNALLING		22	0.697502	1.79999	0.00212314	0.035909	0.794	2854	tags=41%, list=12%, signal=46%
DORN_ADENOVIRUS_INFECTION_32HR_DN	DORN_ADENOVIRUS_INFECTION_32HR_DN		38	0.697488	1.79996	0.00205761	0.0358465	0.794	4300	tags=58%, list=18%, signal=71%
KEGG_FOCAL_ADHESION	KEGG_FOCAL_ADHESION		199	0.602533	1.79987	0.00207039	0.0358115	0.794	4394	tags=43%, list=19%, signal=53%
WP_TCELL_RECEPTOR_AND_COSTIMULATORY_SIGNALING	WP_TCELL_RECEPTOR_AND_COSTIMULATORY_SIGNALING		29	0.732541	1.79973	0.0201207	0.0358103	0.795	3209	tags=45%, list=14%, signal=52%
REACTOME_CLATHRIN_MEDIATED_ENDOCYTOSIS	REACTOME_CLATHRIN_MEDIATED_ENDOCYTOSIS		145	0.429927	1.79932	0.00408163	0.03589	0.795	5873	tags=27%, list=25%, signal=36%
BIOCARTA_HER2_PATHWAY	BIOCARTA_HER2_PATHWAY		23	0.641725	1.7993	0.002	0.0358225	0.795	3924	tags=39%, list=17%, signal=47%
KAAB_HEART_ATRIUM_VS_VENTRICLE_UP	KAAB_HEART_ATRIUM_VS_VENTRICLE_UP		255	0.500835	1.79921	0.00206612	0.0357744	0.795	4834	tags=36%, list=20%, signal=45%
MCDOWELL_ACUTE_LUNG_INJURY_DN	MCDOWELL_ACUTE_LUNG_INJURY_DN		47	0.67539	1.79895	0.00209205	0.0357927	0.795	4058	tags=51%, list=17%, signal=62%
EPPERT_CE_HSC_LSC	EPPERT_CE_HSC_LSC		41	0.720187	1.79855	0	0.0358408	0.796	4213	tags=59%, list=18%, signal=71%
DELPUECH_FOXO3_TARGETS_UP	DELPUECH_FOXO3_TARGETS_UP		65	0.660089	1.79804	0.00201613	0.0359509	0.796	4798	tags=52%, list=20%, signal=65%
FIGUEROA_AML_METHYLATION_CLUSTER_4_DN	FIGUEROA_AML_METHYLATION_CLUSTER_4_DN		15	0.740728	1.79795	0.00201207	0.03591	0.796	2735	tags=40%, list=12%, signal=45%
ZHANG_RESPONSE_TO_IKK_INHIBITOR_AND_TNF_UP	ZHANG_RESPONSE_TO_IKK_INHIBITOR_AND_TNF_UP		223	0.654043	1.79793	0	0.0358412	0.796	4402	tags=51%, list=19%, signal=62%
BIOCARTA_MAPK_PATHWAY	BIOCARTA_MAPK_PATHWAY		81	0.488676	1.79782	0.00395257	0.0358269	0.797	4155	tags=30%, list=18%, signal=36%
REACTOME_NUCLEAR_SIGNALING_BY_ERBB4	REACTOME_NUCLEAR_SIGNALING_BY_ERBB4		32	0.623583	1.79768	0.00198413	0.0357751	0.797	4984	tags=41%, list=21%, signal=51%
RUTELLA_RESPONSE_TO_HGF_UP	RUTELLA_RESPONSE_TO_HGF_UP		422	0.576136	1.79737	0.00207039	0.035841	0.797	4467	tags=43%, list=19%, signal=53%
ST_B_CELL_ANTIGEN_RECEPTOR	ST_B_CELL_ANTIGEN_RECEPTOR		40	0.594211	1.79736	0.00806452	0.0357694	0.797	3209	tags=30%, list=14%, signal=35%
BIOCARTA_TCR_PATHWAY	BIOCARTA_TCR_PATHWAY		44	0.67037	1.79726	0.00803213	0.0357314	0.797	2504	tags=34%, list=11%, signal=38%
PLASARI_TGFB1_SIGNALING_VIA_NFIC_1HR_UP	PLASARI_TGFB1_SIGNALING_VIA_NFIC_1HR_UP		33	0.702516	1.79709	0	0.0357269	0.8	2883	tags=52%, list=12%, signal=59%
SENGUPTA_EBNA1_ANTICORRELATED	SENGUPTA_EBNA1_ANTICORRELATED		152	0.610297	1.79701	0	0.0356821	0.8	6118	tags=61%, list=26%, signal=82%
KEGG_CYTOKINE_CYTOKINE_RECEPTOR_INTERACTION	KEGG_CYTOKINE_CYTOKINE_RECEPTOR_INTERACTION		264	0.690618	1.79692	0	0.0356365	0.8	4148	tags=57%, list=18%, signal=69%
LIU_TARGETS_OF_VMYB_VS_CMYB_UP	LIU_TARGETS_OF_VMYB_VS_CMYB_UP		15	0.756728	1.79653	0.00201613	0.0356992	0.802	3202	tags=47%, list=14%, signal=54%
MULLIGHAN_NPM1_SIGNATURE_3_DN	MULLIGHAN_NPM1_SIGNATURE_3_DN		159	0.469308	1.7961	0.008	0.0357679	0.802	4270	tags=31%, list=18%, signal=38%
PID_ARF6_PATHWAY	PID_ARF6_PATHWAY		35	0.620854	1.79602	0	0.0357394	0.804	6322	tags=54%, list=27%, signal=74%
MCBRYAN_PUBERTAL_BREAST_5_6WK_UP	MCBRYAN_PUBERTAL_BREAST_5_6WK_UP		122	0.524452	1.79586	0.00421053	0.0356986	0.805	5367	tags=39%, list=23%, signal=50%
PAPASPYRIDONOS_UNSTABLE_ATEROSCLEROTIC_PLAQUE_DN	PAPASPYRIDONOS_UNSTABLE_ATEROSCLEROTIC_PLAQUE_DN		42	0.735513	1.79579	0	0.0356455	0.805	2991	tags=52%, list=13%, signal=60%
HOFFMANN_IMMATURE_TO_MATURE_B_LYMPHOCYTE_UP	HOFFMANN_IMMATURE_TO_MATURE_B_LYMPHOCYTE_UP		41	0.627442	1.79568	0.00617284	0.0356046	0.805	2562	tags=41%, list=11%, signal=46%
WP_INTERACTIONS_BETWEEN_IMMUNE_CELLS_AND_MICRORNAS_IN_TUMOR_MICROENVIRONMENT	WP_INTERACTIONS_BETWEEN_IMMUNE_CELLS_AND_MICRORNAS_IN_TUMOR_MICROENVIRONMENT		40	0.812451	1.79563	0	0.035558	0.805	2504	tags=63%, list=11%, signal=70%
WP_MIRNAS_INVOLVEMENT_IN_THE_IMMUNE_RESPONSE_IN_SEPSIS	WP_MIRNAS_INVOLVEMENT_IN_THE_IMMUNE_RESPONSE_IN_SEPSIS		63	0.659272	1.79551	0.002079	0.0355387	0.806	4330	tags=40%, list=18%, signal=48%
SENESE_HDAC1_TARGETS_UP	SENESE_HDAC1_TARGETS_UP		445	0.47105	1.79519	0.0102249	0.0355655	0.806	5407	tags=35%, list=23%, signal=44%
WP_MYOMETRIAL_RELAXATION_AND_CONTRACTION_PATHWAYS	WP_MYOMETRIAL_RELAXATION_AND_CONTRACTION_PATHWAYS		157	0.522011	1.79482	0	0.0356128	0.806	5038	tags=36%, list=21%, signal=45%
YAUCH_HEDGEHOG_SIGNALING_PARACRINE_UP	YAUCH_HEDGEHOG_SIGNALING_PARACRINE_UP		142	0.513049	1.79462	0	0.0356109	0.806	3819	tags=34%, list=16%, signal=40%
REACTOME_TRAF6_MEDIATED_NF_KB_ACTIVATION	REACTOME_TRAF6_MEDIATED_NF_KB_ACTIVATION		24	0.657791	1.79423	0.00414938	0.0357086	0.806	4229	tags=42%, list=18%, signal=51%
OSWALD_HEMATOPOIETIC_STEM_CELL_IN_COLLAGEN_GEL_UP	OSWALD_HEMATOPOIETIC_STEM_CELL_IN_COLLAGEN_GEL_UP		220	0.552604	1.79409	0.0144628	0.0356764	0.807	4506	tags=40%, list=19%, signal=48%
MCBRYAN_PUBERTAL_BREAST_4_5WK_DN	MCBRYAN_PUBERTAL_BREAST_4_5WK_DN		198	0.463265	1.79401	0.00628931	0.0356344	0.807	4990	tags=31%, list=21%, signal=39%
ST_INTEGRIN_SIGNALING_PATHWAY	ST_INTEGRIN_SIGNALING_PATHWAY		82	0.491135	1.79391	0.00411523	0.0355898	0.807	4210	tags=27%, list=18%, signal=33%
ZHAN_MULTIPLE_MYELOMA_CD1_AND_CD2_DN	ZHAN_MULTIPLE_MYELOMA_CD1_AND_CD2_DN		55	0.514768	1.79368	0	0.0355944	0.807	4923	tags=36%, list=21%, signal=46%
KONDO_EZH2_TARGETS	KONDO_EZH2_TARGETS		228	0.546012	1.79297	0	0.0358161	0.808	5399	tags=44%, list=23%, signal=57%
ST_TUMOR_NECROSIS_FACTOR_PATHWAY	ST_TUMOR_NECROSIS_FACTOR_PATHWAY		29	0.67276	1.79296	0	0.0357457	0.808	3209	tags=41%, list=14%, signal=48%
KAYO_CALORIE_RESTRICTION_MUSCLE_UP	KAYO_CALORIE_RESTRICTION_MUSCLE_UP		94	0.606458	1.79288	0.00206186	0.0357011	0.808	3802	tags=40%, list=16%, signal=48%
REACTOME_G_ALPHA_I_SIGNALLING_EVENTS	REACTOME_G_ALPHA_I_SIGNALLING_EVENTS		403	0.501018	1.79276	0	0.035678	0.809	5488	tags=38%, list=23%, signal=49%
MIKKELSEN_ES_ICP_WITH_H3K4ME3_AND_H3K27ME3	MIKKELSEN_ES_ICP_WITH_H3K4ME3_AND_H3K27ME3		133	0.581982	1.79267	0	0.0356388	0.809	4705	tags=47%, list=20%, signal=58%
KOHOUTEK_CCNT1_TARGETS	KOHOUTEK_CCNT1_TARGETS		51	0.672707	1.79253	0	0.0356188	0.809	4713	tags=61%, list=20%, signal=76%
REACTOME_CLASS_A_1_RHODOPSIN_LIKE_RECEPTORS_	REACTOME_CLASS_A_1_RHODOPSIN_LIKE_RECEPTORS_		330	0.564367	1.79236	0	0.0356187	0.811	4853	tags=42%, list=21%, signal=52%
WP_IMATINIB_AND_CHRONIC_MYELOID_LEUKEMIA	WP_IMATINIB_AND_CHRONIC_MYELOID_LEUKEMIA		21	0.64241	1.79215	0.00207039	0.0356171	0.811	4631	tags=43%, list=20%, signal=53%
HUMMERICH_SKIN_CANCER_PROGRESSION_UP	HUMMERICH_SKIN_CANCER_PROGRESSION_UP		87	0.666902	1.79132	0	0.0358473	0.815	4121	tags=53%, list=17%, signal=64%
MOREAUX_MULTIPLE_MYELOMA_BY_TACI_UP	MOREAUX_MULTIPLE_MYELOMA_BY_TACI_UP		360	0.499606	1.79107	0	0.0358701	0.815	5715	tags=41%, list=24%, signal=54%
FIGUEROA_AML_METHYLATION_CLUSTER_5_DN	FIGUEROA_AML_METHYLATION_CLUSTER_5_DN		47	0.628298	1.79089	0	0.0358724	0.815	3669	tags=38%, list=16%, signal=45%
WP_TGFBETA_RECEPTOR_SIGNALING	WP_TGFBETA_RECEPTOR_SIGNALING		56	0.663965	1.79082	0	0.0358192	0.815	4732	tags=54%, list=20%, signal=67%
BIOCARTA_RAC1_PATHWAY	BIOCARTA_RAC1_PATHWAY		21	0.586504	1.79081	0.00988142	0.0357503	0.815	1702	tags=19%, list=7%, signal=21%
BREDEMEYER_RAG_SIGNALING_VIA_ATM_NOT_VIA_NFKB_UP	BREDEMEYER_RAG_SIGNALING_VIA_ATM_NOT_VIA_NFKB_UP		52	0.540176	1.79022	0.0039604	0.0358991	0.816	3082	tags=35%, list=13%, signal=40%
DELYS_THYROID_CANCER_UP	DELYS_THYROID_CANCER_UP		444	0.610508	1.78948	0	0.0360626	0.817	4884	tags=53%, list=21%, signal=65%
BROWNE_HCMV_INFECTION_30MIN_UP	BROWNE_HCMV_INFECTION_30MIN_UP		52	0.601789	1.78941	0	0.036018	0.817	3954	tags=38%, list=17%, signal=46%
ZHOU_INFLAMMATORY_RESPONSE_LIVE_DN	ZHOU_INFLAMMATORY_RESPONSE_LIVE_DN		370	0.39506	1.78939	0.00204499	0.0359565	0.817	3641	tags=20%, list=15%, signal=23%
WORSCHECH_TUMOR_REJECTION_UP	WORSCHECH_TUMOR_REJECTION_UP		61	0.763003	1.78933	0	0.0359067	0.817	4066	tags=72%, list=17%, signal=87%
MIKKELSEN_ES_LCP_WITH_H3K4ME3	MIKKELSEN_ES_LCP_WITH_H3K4ME3		140	0.607076	1.78917	0	0.0358837	0.818	3838	tags=41%, list=16%, signal=48%
ZHANG_TARGETS_OF_EWSR1_FLI1_FUSION	ZHANG_TARGETS_OF_EWSR1_FLI1_FUSION		87	0.599206	1.78903	0.002079	0.0358874	0.818	2869	tags=39%, list=12%, signal=44%
TAKEDA_TARGETS_OF_NUP98_HOXA9_FUSION_8D_UP	TAKEDA_TARGETS_OF_NUP98_HOXA9_FUSION_8D_UP		156	0.63996	1.78868	0	0.035932	0.818	4183	tags=53%, list=18%, signal=64%
TONKS_TARGETS_OF_RUNX1_RUNX1T1_FUSION_ERYTHROCYTE_UP	TONKS_TARGETS_OF_RUNX1_RUNX1T1_FUSION_ERYTHROCYTE_UP		156	0.662439	1.78867	0	0.0358661	0.818	3931	tags=51%, list=17%, signal=60%
BURTON_ADIPOGENESIS_9	BURTON_ADIPOGENESIS_9		84	0.63628	1.78771	0.00204499	0.0361186	0.818	3212	tags=40%, list=14%, signal=47%
GOZGIT_ESR1_TARGETS_UP	GOZGIT_ESR1_TARGETS_UP		146	0.563847	1.78756	0	0.0361014	0.818	4513	tags=43%, list=19%, signal=53%
BLANCO_MELO_COVID19_SARS_COV_2_POS_PATIENT_LUNG_TISSUE_DN	BLANCO_MELO_COVID19_SARS_COV_2_POS_PATIENT_LUNG_TISSUE_DN		175	0.401822	1.78756	0.0101215	0.0360335	0.818	4757	tags=23%, list=20%, signal=28%
REACTOME_MAPK_FAMILY_SIGNALING_CASCADES	REACTOME_MAPK_FAMILY_SIGNALING_CASCADES		326	0.400496	1.78746	0.00203252	0.0359965	0.818	6049	tags=31%, list=26%, signal=41%
REACTOME_GPCR_LIGAND_BINDING	REACTOME_GPCR_LIGAND_BINDING		463	0.529132	1.78744	0	0.0359372	0.818	5803	tags=44%, list=25%, signal=57%
BLANCO_MELO_COVID19_BRONCHIAL_EPITHELIAL_CELLS_SARS_COV_2_INFECTION_UP	BLANCO_MELO_COVID19_BRONCHIAL_EPITHELIAL_CELLS_SARS_COV_2_INFECTION_UP		144	0.686106	1.78736	0	0.035896	0.818	4201	tags=56%, list=18%, signal=67%
KEGG_ALDOSTERONE_REGULATED_SODIUM_REABSORPTION	KEGG_ALDOSTERONE_REGULATED_SODIUM_REABSORPTION		42	0.605837	1.78734	0	0.0358373	0.818	3559	tags=36%, list=15%, signal=42%
FISCHER_DIRECT_P53_TARGETS_META_ANALYSIS	FISCHER_DIRECT_P53_TARGETS_META_ANALYSIS		309	0.448722	1.78685	0.004	0.0359481	0.818	6183	tags=39%, list=26%, signal=53%
KEGG_TGF_BETA_SIGNALING_PATHWAY	KEGG_TGF_BETA_SIGNALING_PATHWAY		85	0.553463	1.78683	0.01	0.0358875	0.818	6078	tags=45%, list=26%, signal=60%
KOBAYASHI_EGFR_SIGNALING_24HR_UP	KOBAYASHI_EGFR_SIGNALING_24HR_UP		101	0.592943	1.78658	0.00202429	0.0358607	0.818	4782	tags=47%, list=20%, signal=58%
ROSS_AML_WITH_MLL_FUSIONS	ROSS_AML_WITH_MLL_FUSIONS		80	0.609807	1.78633	0.0020284	0.035872	0.818	4099	tags=45%, list=17%, signal=54%
REACTOME_CONSTITUTIVE_SIGNALING_BY_ABERRANT_PI3K_IN_CANCER	REACTOME_CONSTITUTIVE_SIGNALING_BY_ABERRANT_PI3K_IN_CANCER		75	0.600463	1.78623	0	0.0358293	0.818	1890	tags=28%, list=8%, signal=30%
CHARAFE_BREAST_CANCER_LUMINAL_VS_MESENCHYMAL_UP	CHARAFE_BREAST_CANCER_LUMINAL_VS_MESENCHYMAL_UP		447	0.49772	1.78611	0.0019802	0.0358217	0.818	5681	tags=39%, list=24%, signal=51%
STAMBOLSKY_RESPONSE_TO_VITAMIN_D3_UP	STAMBOLSKY_RESPONSE_TO_VITAMIN_D3_UP		84	0.502789	1.7861	0	0.0357611	0.818	6707	tags=44%, list=28%, signal=61%
SCIAN_INVERSED_TARGETS_OF_TP53_AND_TP73_DN	SCIAN_INVERSED_TARGETS_OF_TP53_AND_TP73_DN		30	0.549895	1.78583	0.0102881	0.0358016	0.818	3445	tags=27%, list=15%, signal=31%
REACTOME_REGULATION_OF_KIT_SIGNALING	REACTOME_REGULATION_OF_KIT_SIGNALING		16	0.671109	1.7854	0.00592885	0.0358676	0.818	1997	tags=31%, list=8%, signal=34%
BOYLAN_MULTIPLE_MYELOMA_PCA1_UP	BOYLAN_MULTIPLE_MYELOMA_PCA1_UP		120	0.698699	1.78506	0	0.0359241	0.818	4066	tags=56%, list=17%, signal=67%
NAKAMURA_ADIPOGENESIS_EARLY_UP	NAKAMURA_ADIPOGENESIS_EARLY_UP		62	0.670869	1.78504	0.00816326	0.0358771	0.818	4911	tags=50%, list=21%, signal=63%
PID_MYC_REPRESS_PATHWAY	PID_MYC_REPRESS_PATHWAY		63	0.571979	1.78501	0.00618557	0.0358388	0.818	6335	tags=52%, list=27%, signal=71%
LIU_CDX2_TARGETS_UP	LIU_CDX2_TARGETS_UP		35	0.695639	1.785	0	0.0357776	0.818	3017	tags=54%, list=13%, signal=62%
HAHTOLA_SEZARY_SYNDROM_DN	HAHTOLA_SEZARY_SYNDROM_DN		43	0.753299	1.78453	0.00205339	0.0359173	0.819	2299	tags=53%, list=10%, signal=59%
BLANCO_MELO_COVID19_BRONCHIAL_EPITHELIAL_CELLS_SARS_COV_2_INFECTION_DN	BLANCO_MELO_COVID19_BRONCHIAL_EPITHELIAL_CELLS_SARS_COV_2_INFECTION_DN		58	0.647098	1.78451	0	0.0358608	0.819	5159	tags=59%, list=22%, signal=75%
VERHAAK_GLIOBLASTOMA_CLASSICAL	VERHAAK_GLIOBLASTOMA_CLASSICAL		159	0.495305	1.78441	0.00206612	0.0358367	0.819	4474	tags=36%, list=19%, signal=45%
REACTOME_ION_CHANNEL_TRANSPORT	REACTOME_ION_CHANNEL_TRANSPORT		184	0.494554	1.78428	0	0.0358192	0.819	5256	tags=37%, list=22%, signal=47%
WP_CALCIUM_REGULATION_IN_THE_CARDIAC_CELL	WP_CALCIUM_REGULATION_IN_THE_CARDIAC_CELL		151	0.523912	1.78388	0	0.0358983	0.821	6656	tags=45%, list=28%, signal=62%
DORN_ADENOVIRUS_INFECTION_48HR_DN	DORN_ADENOVIRUS_INFECTION_48HR_DN		39	0.697228	1.78369	0.00411523	0.0359012	0.821	4300	tags=59%, list=18%, signal=72%
ZHAN_MULTIPLE_MYELOMA_LB_UP	ZHAN_MULTIPLE_MYELOMA_LB_UP		46	0.596275	1.7832	0	0.0360473	0.822	3993	tags=46%, list=17%, signal=55%
GROSS_ELK3_TARGETS_UP	GROSS_ELK3_TARGETS_UP		27	0.682686	1.78305	0.00205339	0.0360262	0.822	1443	tags=37%, list=6%, signal=39%
NABA_SECRETED_FACTORS	NABA_SECRETED_FACTORS		343	0.583369	1.78273	0	0.0360687	0.823	5967	tags=52%, list=25%, signal=68%
MARTIN_VIRAL_GPCR_SIGNALING_UP	MARTIN_VIRAL_GPCR_SIGNALING_UP		87	0.636355	1.78233	0	0.0361281	0.824	3774	tags=44%, list=16%, signal=52%
BAKKER_FOXO3_TARGETS_UP	BAKKER_FOXO3_TARGETS_UP		54	0.526745	1.78196	0	0.0361779	0.824	6496	tags=50%, list=28%, signal=69%
TSENG_IRS1_TARGETS_DN	TSENG_IRS1_TARGETS_DN		132	0.558241	1.78189	0.00614754	0.036131	0.824	4162	tags=37%, list=18%, signal=45%
GYORFFY_DOXORUBICIN_RESISTANCE	GYORFFY_DOXORUBICIN_RESISTANCE		38	0.616655	1.78179	0	0.0360941	0.824	4018	tags=39%, list=17%, signal=48%
KEGG_NATURAL_KILLER_CELL_MEDIATED_CYTOTOXICITY	KEGG_NATURAL_KILLER_CELL_MEDIATED_CYTOTOXICITY		137	0.648774	1.7817	0.00608519	0.0360462	0.824	4210	tags=45%, list=18%, signal=55%
PURBEY_TARGETS_OF_CTBP1_NOT_SATB1_DN	PURBEY_TARGETS_OF_CTBP1_NOT_SATB1_DN		395	0.388925	1.78152	0	0.0360718	0.825	5970	tags=32%, list=25%, signal=42%
BIOCARTA_IL2_PATHWAY	BIOCARTA_IL2_PATHWAY		22	0.689853	1.78149	0.00603622	0.0360225	0.825	1466	tags=36%, list=6%, signal=39%
PID_PTP1B_PATHWAY	PID_PTP1B_PATHWAY		51	0.62848	1.78144	0	0.0359713	0.825	3781	tags=39%, list=16%, signal=47%
APPIERTO_RESPONSE_TO_FENRETINIDE_UP	APPIERTO_RESPONSE_TO_FENRETINIDE_UP		38	0.592496	1.78096	0.00208768	0.0361013	0.825	5905	tags=50%, list=25%, signal=67%
RAMALHO_STEMNESS_DN	RAMALHO_STEMNESS_DN		74	0.668639	1.78092	0.00211864	0.0360727	0.825	3947	tags=49%, list=17%, signal=58%
TERAO_AOX4_TARGETS_SKIN_DN	TERAO_AOX4_TARGETS_SKIN_DN		23	0.619202	1.78056	0	0.0361371	0.826	2634	tags=30%, list=11%, signal=34%
TURASHVILI_BREAST_LOBULAR_CARCINOMA_VS_DUCTAL_NORMAL_DN	TURASHVILI_BREAST_LOBULAR_CARCINOMA_VS_DUCTAL_NORMAL_DN		90	0.595501	1.78054	0	0.0360967	0.826	5023	tags=48%, list=21%, signal=60%
ZHAN_MULTIPLE_MYELOMA_SPIKED	ZHAN_MULTIPLE_MYELOMA_SPIKED		24	0.733273	1.78045	0	0.0360606	0.827	4384	tags=63%, list=19%, signal=77%
MORI_MATURE_B_LYMPHOCYTE_UP	MORI_MATURE_B_LYMPHOCYTE_UP		90	0.683189	1.78015	0.00203252	0.0361322	0.827	3298	tags=50%, list=14%, signal=58%
ZHANG_ANTIVIRAL_RESPONSE_TO_RIBAVIRIN_DN	ZHANG_ANTIVIRAL_RESPONSE_TO_RIBAVIRIN_DN		45	0.659542	1.77961	0	0.0363043	0.83	5003	tags=51%, list=21%, signal=65%
ALONSO_METASTASIS_NEURAL_UP	ALONSO_METASTASIS_NEURAL_UP		18	0.699357	1.77945	0.00202429	0.0362801	0.83	2422	tags=39%, list=10%, signal=43%
BROWNE_HCMV_INFECTION_12HR_DN	BROWNE_HCMV_INFECTION_12HR_DN		98	0.499976	1.77924	0	0.0363374	0.831	3705	tags=34%, list=16%, signal=40%
BARIS_THYROID_CANCER_DN	BARIS_THYROID_CANCER_DN		58	0.570483	1.7789	0.00404858	0.0364082	0.833	3883	tags=36%, list=16%, signal=43%
REACTOME_ANTI_INFLAMMATORY_RESPONSE_FAVOURING_LEISHMANIA_PARASITE_INFECTION	REACTOME_ANTI_INFLAMMATORY_RESPONSE_FAVOURING_LEISHMANIA_PARASITE_INFECTION		166	0.525799	1.77887	0	0.036354	0.833	6903	tags=46%, list=29%, signal=65%
WIERENGA_STAT5A_TARGETS_GROUP1	WIERENGA_STAT5A_TARGETS_GROUP1		126	0.587203	1.77839	0	0.0364739	0.833	5524	tags=49%, list=23%, signal=64%
REACTOME_SYNTHESIS_OF_PIPS_AT_THE_PLASMA_MEMBRANE	REACTOME_SYNTHESIS_OF_PIPS_AT_THE_PLASMA_MEMBRANE		53	0.545934	1.77818	0	0.0364743	0.833	5176	tags=32%, list=22%, signal=41%
FOSTER_TOLERANT_MACROPHAGE_UP	FOSTER_TOLERANT_MACROPHAGE_UP		164	0.613978	1.7781	0	0.0364574	0.833	3099	tags=41%, list=13%, signal=47%
BREDEMEYER_RAG_SIGNALING_NOT_VIA_ATM_UP	BREDEMEYER_RAG_SIGNALING_NOT_VIA_ATM_UP		63	0.467712	1.77802	0.00424628	0.0364175	0.833	5532	tags=37%, list=23%, signal=48%
PLASARI_TGFB1_TARGETS_10HR_DN	PLASARI_TGFB1_TARGETS_10HR_DN		254	0.556954	1.77733	0	0.0365794	0.834	3352	tags=38%, list=14%, signal=44%
REACTOME_CASPASE_ACTIVATION_VIA_EXTRINSIC_APOPTOTIC_SIGNALLING_PATHWAY	REACTOME_CASPASE_ACTIVATION_VIA_EXTRINSIC_APOPTOTIC_SIGNALLING_PATHWAY		26	0.753598	1.77698	0	0.0366734	0.834	2972	tags=50%, list=13%, signal=57%
YAGI_AML_WITH_INV_16_TRANSLOCATION	YAGI_AML_WITH_INV_16_TRANSLOCATION		407	0.367903	1.77694	0.00203252	0.0366307	0.834	4027	tags=21%, list=17%, signal=25%
KINSEY_TARGETS_OF_EWSR1_FLII_FUSION_DN	KINSEY_TARGETS_OF_EWSR1_FLII_FUSION_DN		329	0.563221	1.77684	0.00204918	0.0366175	0.834	6117	tags=50%, list=26%, signal=67%
REACTOME_CARGO_CONCENTRATION_IN_THE_ER	REACTOME_CARGO_CONCENTRATION_IN_THE_ER		33	0.586552	1.7764	0	0.0367181	0.835	5254	tags=36%, list=22%, signal=47%
PID_IL2_1PATHWAY	PID_IL2_1PATHWAY		55	0.621648	1.77637	0.00806452	0.0366796	0.835	2186	tags=33%, list=9%, signal=36%
JINESH_BLEBBISHIELD_TO_IMMUNE_CELL_FUSION_PBSHMS_DN	JINESH_BLEBBISHIELD_TO_IMMUNE_CELL_FUSION_PBSHMS_DN		385	0.536083	1.77623	0.00982318	0.036657	0.835	4940	tags=42%, list=21%, signal=52%
JAEGER_METASTASIS_DN	JAEGER_METASTASIS_DN		256	0.583438	1.77615	0	0.0366225	0.835	5574	tags=51%, list=24%, signal=66%
KEGG_NICOTINATE_AND_NICOTINAMIDE_METABOLISM	KEGG_NICOTINATE_AND_NICOTINAMIDE_METABOLISM		24	0.645586	1.77612	0.00206186	0.0365701	0.835	2474	tags=38%, list=10%, signal=42%
DANG_REGULATED_BY_MYC_DN	DANG_REGULATED_BY_MYC_DN		251	0.551468	1.776	0.00208768	0.0365868	0.835	5930	tags=47%, list=25%, signal=62%
MCGOWAN_RSP6_TARGETS_UP	MCGOWAN_RSP6_TARGETS_UP		19	0.624849	1.77592	0.00407332	0.0365521	0.835	2634	tags=32%, list=11%, signal=36%
TARTE_PLASMA_CELL_VS_B_LYMPHOCYTE_UP	TARTE_PLASMA_CELL_VS_B_LYMPHOCYTE_UP		78	0.556731	1.77591	0.0143737	0.0364904	0.835	3462	tags=31%, list=15%, signal=36%
PID_AVB3_INTEGRIN_PATHWAY	PID_AVB3_INTEGRIN_PATHWAY		74	0.68171	1.77549	0.00208333	0.0365708	0.835	4731	tags=57%, list=20%, signal=71%
REACTOME_PRE_NOTCH_PROCESSING_IN_GOLGI	REACTOME_PRE_NOTCH_PROCESSING_IN_GOLGI		18	0.695689	1.77536	0.00610998	0.0365711	0.835	3017	tags=44%, list=13%, signal=51%
HOSHIDA_LIVER_CANCER_SURVIVAL_UP	HOSHIDA_LIVER_CANCER_SURVIVAL_UP		73	0.610871	1.77535	0	0.0365137	0.835	3470	tags=40%, list=15%, signal=46%
KYNG_DNA_DAMAGE_DN	KYNG_DNA_DAMAGE_DN		181	0.45539	1.77528	0.0101626	0.0364903	0.835	6065	tags=39%, list=26%, signal=52%
CHIARADONNA_NEOPLASTIC_TRANSFORMATION_KRAS_DN	CHIARADONNA_NEOPLASTIC_TRANSFORMATION_KRAS_DN		141	0.626473	1.77525	0.00203252	0.0364437	0.835	3937	tags=45%, list=17%, signal=54%
WP_THYROID_HORMONES_PRODUCTION_AND_THEIR_PERIPHERAL_DOWNSTREAM_SIGNALLING_EFFECTS	WP_THYROID_HORMONES_PRODUCTION_AND_THEIR_PERIPHERAL_DOWNSTREAM_SIGNALLING_EFFECTS		95	0.463134	1.77513	0.00199601	0.0364231	0.835	6162	tags=38%, list=26%, signal=51%
HADDAD_T_LYMPHOCYTE_AND_NK_PROGENITOR_UP	HADDAD_T_LYMPHOCYTE_AND_NK_PROGENITOR_UP		82	0.565121	1.77511	0.00630252	0.0363659	0.835	4588	tags=40%, list=19%, signal=50%
KEGG_CELL_ADHESION_MOLECULES_CAMS	KEGG_CELL_ADHESION_MOLECULES_CAMS		133	0.72082	1.77505	0	0.036325	0.835	4975	tags=70%, list=21%, signal=88%
OUILLETTE_CLL_13Q14_DELETION_DN	OUILLETTE_CLL_13Q14_DELETION_DN		55	0.513032	1.77492	0	0.0363158	0.836	4554	tags=40%, list=19%, signal=49%
SENESE_HDAC1_TARGETS_DN	SENESE_HDAC1_TARGETS_DN		261	0.481212	1.77483	0.00594059	0.036293	0.837	6344	tags=41%, list=27%, signal=55%
BIOCARTA_CARDIACEGF_PATHWAY	BIOCARTA_CARDIACEGF_PATHWAY		18	0.777827	1.77448	0	0.0363536	0.838	3304	tags=56%, list=14%, signal=65%
VISALA_AGING_LYMPHOCYTE_DN	VISALA_AGING_LYMPHOCYTE_DN		19	0.703841	1.77426	0.00206612	0.0363789	0.838	3965	tags=53%, list=17%, signal=63%
BOQUEST_STEM_CELL_CULTURED_VS_FRESH_UP	BOQUEST_STEM_CELL_CULTURED_VS_FRESH_UP		426	0.626162	1.77419	0.00413223	0.0363525	0.838	4852	tags=54%, list=21%, signal=67%
DUTERTRE_ESTRADIOL_RESPONSE_6HR_DN	DUTERTRE_ESTRADIOL_RESPONSE_6HR_DN		91	0.594227	1.77418	0	0.0363032	0.838	5799	tags=51%, list=25%, signal=67%
WP_NONGENOMIC_ACTIONS_OF_125_DIHYDROXYVITAMIN_D3	WP_NONGENOMIC_ACTIONS_OF_125_DIHYDROXYVITAMIN_D3		71	0.66011	1.77418	0.004158	0.0362498	0.838	4180	tags=49%, list=18%, signal=60%
MULLIGHAN_NPM1_MUTATED_SIGNATURE_1_UP	MULLIGHAN_NPM1_MUTATED_SIGNATURE_1_UP		258	0.399722	1.77375	0	0.0363281	0.838	4911	tags=28%, list=21%, signal=35%
WONG_ENDMETRIUM_CANCER_DN	WONG_ENDMETRIUM_CANCER_DN		78	0.686137	1.77335	0.00209205	0.0364143	0.84	3394	tags=51%, list=14%, signal=60%
ZHOU_INFLAMMATORY_RESPONSE_FIMA_UP	ZHOU_INFLAMMATORY_RESPONSE_FIMA_UP		494	0.506726	1.77323	0	0.0364434	0.841	5865	tags=43%, list=25%, signal=56%
ZHU_CMV_8_HR_DN	ZHU_CMV_8_HR_DN		50	0.637322	1.77317	0.00406504	0.0363994	0.841	2841	tags=42%, list=12%, signal=48%
RODWELL_AGING_KIDNEY_NO_BLOOD_UP	RODWELL_AGING_KIDNEY_NO_BLOOD_UP		218	0.607682	1.773	0.00408163	0.0364039	0.842	4765	tags=52%, list=20%, signal=65%
ACOSTA_PROLIFERATION_INDEPENDENT_MYC_TARGETS_DN	ACOSTA_PROLIFERATION_INDEPENDENT_MYC_TARGETS_DN		116	0.620295	1.77284	0	0.0364124	0.843	5069	tags=54%, list=21%, signal=69%
BROWNE_HCMV_INFECTION_4HR_DN	BROWNE_HCMV_INFECTION_4HR_DN		248	0.370868	1.77266	0	0.0364099	0.843	4638	tags=24%, list=20%, signal=30%
LANDIS_BREAST_CANCER_PROGRESSION_DN	LANDIS_BREAST_CANCER_PROGRESSION_DN		72	0.712527	1.77251	0.00208768	0.0364409	0.843	3867	tags=57%, list=16%, signal=68%
GARGALOVIC_RESPONSE_TO_OXIDIZED_PHOSPHOLIPIDS_TURQUOISE_UP	GARGALOVIC_RESPONSE_TO_OXIDIZED_PHOSPHOLIPIDS_TURQUOISE_UP		83	0.58358	1.77249	0.0040404	0.0363866	0.843	6575	tags=55%, list=28%, signal=77%
LEE_DIFFERENTIATING_T_LYMPHOCYTE	LEE_DIFFERENTIATING_T_LYMPHOCYTE		195	0.748742	1.77214	0.00404858	0.036443	0.843	2075	tags=48%, list=9%, signal=52%
RIZKI_TUMOR_INVASIVENESS_3D_DN	RIZKI_TUMOR_INVASIVENESS_3D_DN		261	0.419048	1.77213	0.0021097	0.0363875	0.843	4039	tags=27%, list=17%, signal=32%
BLANCO_MELO_HUMAN_PARAINFLUENZA_VIRUS_3_INFECTION_A594_CELLS_UP	BLANCO_MELO_HUMAN_PARAINFLUENZA_VIRUS_3_INFECTION_A594_CELLS_UP		204	0.761668	1.77208	0	0.0363484	0.844	3200	tags=68%, list=14%, signal=78%
WANG_ESOPHAGUS_CANCER_VS_NORMAL_UP	WANG_ESOPHAGUS_CANCER_VS_NORMAL_UP		120	0.666128	1.772	0.00204082	0.0363272	0.844	3993	tags=56%, list=17%, signal=67%
RUIZ_TNC_TARGETS_UP	RUIZ_TNC_TARGETS_UP		155	0.641718	1.77182	0	0.0363227	0.845	4657	tags=50%, list=20%, signal=61%
DUTTA_APOPTOSIS_VIA_NFKB	DUTTA_APOPTOSIS_VIA_NFKB		33	0.660069	1.77156	0.0040404	0.0363626	0.846	2260	tags=39%, list=10%, signal=44%
REACTOME_SUMOYLATION_OF_INTRACELLULAR_RECEPTORS	REACTOME_SUMOYLATION_OF_INTRACELLULAR_RECEPTORS		30	0.679044	1.77149	0.00203666	0.0363283	0.846	3241	tags=43%, list=14%, signal=50%
AMIT_EGF_RESPONSE_240_HELA	AMIT_EGF_RESPONSE_240_HELA		59	0.583947	1.77138	0	0.0363132	0.846	4255	tags=34%, list=18%, signal=41%
WP_TCELL_ANTIGEN_RECEPTOR_TCR_PATHWAY_DURING_STAPHYLOCOCCUS_AUREUS_INFECTION	WP_TCELL_ANTIGEN_RECEPTOR_TCR_PATHWAY_DURING_STAPHYLOCOCCUS_AUREUS_INFECTION		62	0.686079	1.77103	0.00609756	0.0363783	0.846	3331	tags=47%, list=14%, signal=54%
MEDINA_SMARCA4_TARGETS	MEDINA_SMARCA4_TARGETS		36	0.575467	1.771	0.0040404	0.0363252	0.846	4541	tags=36%, list=19%, signal=45%
MATZUK_SPERMATOZOA	MATZUK_SPERMATOZOA		114	0.477093	1.7706	0	0.0364146	0.848	4806	tags=32%, list=20%, signal=41%
REACTOME_NOTCH1_INTRACELLULAR_DOMAIN_REGULATES_TRANSCRIPTION	REACTOME_NOTCH1_INTRACELLULAR_DOMAIN_REGULATES_TRANSCRIPTION		48	0.458581	1.77051	0.0103093	0.0363856	0.848	4058	tags=23%, list=17%, signal=28%
REACTOME_RIPK1_MEDIATED_REGULATED_NECROSIS	REACTOME_RIPK1_MEDIATED_REGULATED_NECROSIS		20	0.784782	1.7702	0.0020284	0.0363905	0.848	723	tags=45%, list=3%, signal=46%
RUTELLA_RESPONSE_TO_HGF_VS_CSF2RB_AND_IL4_UP	RUTELLA_RESPONSE_TO_HGF_VS_CSF2RB_AND_IL4_UP		411	0.608553	1.77016	0.00828157	0.0363381	0.848	4467	tags=45%, list=19%, signal=55%
REACTOME_SPHINGOLIPID_METABOLISM	REACTOME_SPHINGOLIPID_METABOLISM		89	0.474794	1.77013	0.00206186	0.036292	0.848	5674	tags=40%, list=24%, signal=53%
NABA_ECM_AFFILIATED	NABA_ECM_AFFILIATED		168	0.599495	1.7697	0	0.0364167	0.849	5183	tags=45%, list=22%, signal=58%
MAHAJAN_RESPONSE_TO_IL1A_UP	MAHAJAN_RESPONSE_TO_IL1A_UP		77	0.673241	1.76928	0.00204918	0.036506	0.849	4229	tags=58%, list=18%, signal=71%
GENTILE_UV_RESPONSE_CLUSTER_D7	GENTILE_UV_RESPONSE_CLUSTER_D7		37	0.558558	1.76928	0.00209644	0.0364485	0.849	3364	tags=30%, list=14%, signal=35%
REACTOME_REGULATION_OF_SIGNALING_BY_CBL	REACTOME_REGULATION_OF_SIGNALING_BY_CBL		22	0.646608	1.76874	0.0147679	0.036601	0.849	1721	tags=27%, list=7%, signal=29%
YU_MYC_TARGETS_DN	YU_MYC_TARGETS_DN		58	0.779638	1.7686	0	0.0366102	0.85	2935	tags=66%, list=12%, signal=75%
WP_PROLACTIN_SIGNALING_PATHWAY	WP_PROLACTIN_SIGNALING_PATHWAY		76	0.485561	1.76856	0.0117878	0.0365605	0.85	4210	tags=28%, list=18%, signal=34%
ROSS_AML_WITH_PML_RARA_FUSION	ROSS_AML_WITH_PML_RARA_FUSION		79	0.560999	1.76852	0	0.0365191	0.85	4137	tags=35%, list=18%, signal=43%
ENGELMANN_CANCER_PROGENITORS_DN	ENGELMANN_CANCER_PROGENITORS_DN		68	0.603237	1.76823	0	0.0365533	0.853	5421	tags=54%, list=23%, signal=70%
ZHONG_RESPONSE_TO_AZACITIDINE_AND_TSA_UP	ZHONG_RESPONSE_TO_AZACITIDINE_AND_TSA_UP		186	0.467972	1.76817	0	0.0365222	0.853	5317	tags=33%, list=23%, signal=43%
MOREAUX_B_LYMPHOCYTE_MATURATION_BY_TACI_UP	MOREAUX_B_LYMPHOCYTE_MATURATION_BY_TACI_UP		82	0.584798	1.76757	0	0.0366976	0.855	5715	tags=51%, list=24%, signal=67%
BOYLAN_MULTIPLE_MYELOMA_C_CLUSTER_DN	BOYLAN_MULTIPLE_MYELOMA_C_CLUSTER_DN		31	0.683142	1.76744	0.00204082	0.0366904	0.855	4795	tags=48%, list=20%, signal=61%
OUYANG_PROSTATE_CANCER_PROGRESSION_UP	OUYANG_PROSTATE_CANCER_PROGRESSION_UP		20	0.64747	1.76686	0	0.0368078	0.857	4173	tags=45%, list=18%, signal=55%
MANNE_COVID19_ICU_VS_HEALTHY_DONOR_PLATELETS_DN	MANNE_COVID19_ICU_VS_HEALTHY_DONOR_PLATELETS_DN		157	0.535946	1.7667	0	0.0367918	0.858	4394	tags=42%, list=19%, signal=51%
WEIGEL_OXIDATIVE_STRESS_BY_HNE_AND_TBH	WEIGEL_OXIDATIVE_STRESS_BY_HNE_AND_TBH		59	0.502224	1.76666	0.0141129	0.0367556	0.859	5279	tags=36%, list=22%, signal=46%
REACTOME_INTERLEUKIN_3_INTERLEUKIN_5_AND_GM_CSF_SIGNALING	REACTOME_INTERLEUKIN_3_INTERLEUKIN_5_AND_GM_CSF_SIGNALING		48	0.672656	1.76649	0.00840336	0.0367714	0.859	1721	tags=33%, list=7%, signal=36%
WP_PRIMARY_FOCAL_SEGMENTAL_GLOMERULOSCLEROSIS_FSGS	WP_PRIMARY_FOCAL_SEGMENTAL_GLOMERULOSCLEROSIS_FSGS		73	0.583825	1.76635	0	0.0367662	0.859	5613	tags=53%, list=24%, signal=70%
DAVICIONI_TARGETS_OF_PAX_FOXO1_FUSIONS_UP	DAVICIONI_TARGETS_OF_PAX_FOXO1_FUSIONS_UP		256	0.593581	1.76617	0.00206612	0.0367607	0.859	5271	tags=54%, list=22%, signal=68%
BYSTROEM_CORRELATED_WITH_IL5_DN	BYSTROEM_CORRELATED_WITH_IL5_DN		57	0.564246	1.76615	0.00838574	0.0367105	0.859	3065	tags=30%, list=13%, signal=34%
BIOCARTA_LONGEVITY_PATHWAY	BIOCARTA_LONGEVITY_PATHWAY		15	0.701904	1.76614	0	0.0366595	0.859	508	tags=27%, list=2%, signal=27%
YAMAZAKI_TCEB3_TARGETS_UP	YAMAZAKI_TCEB3_TARGETS_UP		166	0.57224	1.76601	0	0.0366579	0.859	4441	tags=40%, list=19%, signal=49%
VALK_AML_CLUSTER_8	VALK_AML_CLUSTER_8		26	0.623139	1.766	0.00421941	0.0366073	0.859	3667	tags=38%, list=16%, signal=45%
SIMBULAN_UV_RESPONSE_NORMAL_DN	SIMBULAN_UV_RESPONSE_NORMAL_DN		33	0.711482	1.76599	0	0.0365543	0.859	2316	tags=48%, list=10%, signal=54%
GARGALOVIC_RESPONSE_TO_OXIDIZED_PHOSPHOLIPIDS_RED_DN	GARGALOVIC_RESPONSE_TO_OXIDIZED_PHOSPHOLIPIDS_RED_DN		26	0.666598	1.76591	0.002079	0.0365312	0.859	4109	tags=42%, list=17%, signal=51%
FIGUEROA_AML_METHYLATION_CLUSTER_1_UP	FIGUEROA_AML_METHYLATION_CLUSTER_1_UP		120	0.442613	1.76562	0	0.036584	0.86	4917	tags=31%, list=21%, signal=39%
BROWNE_HCMV_INFECTION_8HR_UP	BROWNE_HCMV_INFECTION_8HR_UP		103	0.469231	1.76557	0.004158	0.0365514	0.861	2626	tags=21%, list=11%, signal=24%
BOSCO_TH1_CYTOTOXIC_MODULE	BOSCO_TH1_CYTOTOXIC_MODULE		113	0.698471	1.76548	0.00206612	0.0365284	0.861	3928	tags=65%, list=17%, signal=77%
GRAHAM_CML_QUIESCENT_VS_NORMAL_QUIESCENT_DN	GRAHAM_CML_QUIESCENT_VS_NORMAL_QUIESCENT_DN		46	0.695419	1.76533	0.002079	0.0365099	0.862	4384	tags=63%, list=19%, signal=77%
PARK_TRETINOIN_RESPONSE_AND_RARA_PLZF_FUSION	PARK_TRETINOIN_RESPONSE_AND_RARA_PLZF_FUSION		23	0.81993	1.76531	0	0.0364604	0.862	1998	tags=61%, list=8%, signal=66%
LENAOUR_DENDRITIC_CELL_MATURATION_DN	LENAOUR_DENDRITIC_CELL_MATURATION_DN		130	0.686974	1.76529	0.00407332	0.0364254	0.862	2932	tags=48%, list=12%, signal=54%
MUELLER_METHYLATED_IN_GLIOBLASTOMA	MUELLER_METHYLATED_IN_GLIOBLASTOMA		43	0.678604	1.76522	0	0.036393	0.862	5010	tags=58%, list=21%, signal=74%
PID_SHP2_PATHWAY	PID_SHP2_PATHWAY		57	0.61544	1.76522	0	0.0363434	0.862	6754	tags=58%, list=29%, signal=81%
INGRAM_SHH_TARGETS_UP	INGRAM_SHH_TARGETS_UP		126	0.593303	1.76493	0.00609756	0.0364026	0.862	5034	tags=53%, list=21%, signal=67%
MISSIAGLIA_REGULATED_BY_METHYLATION_UP	MISSIAGLIA_REGULATED_BY_METHYLATION_UP		125	0.609542	1.76478	0.00601202	0.0363839	0.862	6498	tags=62%, list=28%, signal=86%
HOLLMANN_APOPTOSIS_VIA_CD40_UP	HOLLMANN_APOPTOSIS_VIA_CD40_UP		201	0.442977	1.76475	0.0145833	0.036336	0.862	3887	tags=26%, list=16%, signal=31%
GROSS_HYPOXIA_VIA_ELK3_DN	GROSS_HYPOXIA_VIA_ELK3_DN		156	0.592972	1.76446	0.00824742	0.0364429	0.864	5426	tags=51%, list=23%, signal=65%
JAATINEN_HEMATOPOIETIC_STEM_CELL_DN	JAATINEN_HEMATOPOIETIC_STEM_CELL_DN		232	0.749608	1.76441	0	0.0364047	0.864	3247	tags=62%, list=14%, signal=71%
ALCALA_APOPTOSIS	ALCALA_APOPTOSIS		87	0.508105	1.76433	0.0366599	0.0363803	0.865	2465	tags=23%, list=10%, signal=26%
REACTOME_INTERLEUKIN_1_FAMILY_SIGNALING	REACTOME_INTERLEUKIN_1_FAMILY_SIGNALING		139	0.473929	1.76421	0.0285714	0.036373	0.865	4093	tags=24%, list=17%, signal=29%
BIOCARTA_RELA_PATHWAY	BIOCARTA_RELA_PATHWAY		15	0.77009	1.76413	0	0.0363474	0.865	3331	tags=53%, list=14%, signal=62%
ONDER_CDH1_TARGETS_2_UP	ONDER_CDH1_TARGETS_2_UP		253	0.61301	1.76399	0.00423729	0.0363425	0.865	4881	tags=50%, list=21%, signal=63%
REACTOME_SIGNALING_BY_NOTCH1_PEST_DOMAIN_MUTANTS_IN_CANCER	REACTOME_SIGNALING_BY_NOTCH1_PEST_DOMAIN_MUTANTS_IN_CANCER		58	0.468253	1.76398	0.00627615	0.0362925	0.865	4553	tags=28%, list=19%, signal=34%
HOSHIDA_LIVER_CANCER_SUBCLASS_S1	HOSHIDA_LIVER_CANCER_SUBCLASS_S1		234	0.639596	1.76396	0.00606061	0.0362386	0.865	4188	tags=50%, list=18%, signal=61%
REACTOME_G_ALPHA_Q_SIGNALLING_EVENTS	REACTOME_G_ALPHA_Q_SIGNALLING_EVENTS		216	0.533969	1.76375	0	0.0362595	0.865	6209	tags=44%, list=26%, signal=59%
MIKKELSEN_IPS_LCP_WITH_H3K4ME3	MIKKELSEN_IPS_LCP_WITH_H3K4ME3		172	0.596311	1.76374	0	0.0362058	0.865	3838	tags=44%, list=16%, signal=52%
DIAZ_CHRONIC_MEYLOGENOUS_LEUKEMIA_DN	DIAZ_CHRONIC_MEYLOGENOUS_LEUKEMIA_DN		117	0.661515	1.76368	0.00821355	0.0361803	0.865	3211	tags=53%, list=14%, signal=61%
BROWNE_HCMV_INFECTION_24HR_DN	BROWNE_HCMV_INFECTION_24HR_DN		143	0.570547	1.76362	0.00208333	0.036139	0.865	3937	tags=39%, list=17%, signal=47%
REACTOME_SIGNALING_BY_NOTCH2	REACTOME_SIGNALING_BY_NOTCH2		33	0.565246	1.76362	0.00610998	0.0360858	0.865	4975	tags=42%, list=21%, signal=54%
REACTOME_TICAM1_RIP1_MEDIATED_IKK_COMPLEX_RECRUITMENT	REACTOME_TICAM1_RIP1_MEDIATED_IKK_COMPLEX_RECRUITMENT		19	0.58369	1.76356	0.0162602	0.0360507	0.865	3331	tags=26%, list=14%, signal=31%
WP_MICRORNAS_IN_CARDIOMYOCYTE_HYPERTROPHY	WP_MICRORNAS_IN_CARDIOMYOCYTE_HYPERTROPHY		100	0.471739	1.76355	0	0.0360011	0.865	6177	tags=33%, list=26%, signal=45%
WP_THYMIC_STROMAL_LYMPHOPOIETIN_TSLP_SIGNALING_PATHWAY	WP_THYMIC_STROMAL_LYMPHOPOIETIN_TSLP_SIGNALING_PATHWAY		47	0.663173	1.7635	0.00203666	0.0359838	0.865	4173	tags=53%, list=18%, signal=64%
LIU_VAV3_PROSTATE_CARCINOGENESIS_UP	LIU_VAV3_PROSTATE_CARCINOGENESIS_UP		87	0.758525	1.7633	0	0.0359983	0.866	3194	tags=64%, list=14%, signal=74%
WP_REGULATION_OF_ACTIN_CYTOSKELETON	WP_REGULATION_OF_ACTIN_CYTOSKELETON		149	0.444072	1.76309	0.00201207	0.0360157	0.866	6049	tags=32%, list=26%, signal=43%
WEST_ADRENOCORTICAL_CARCINOMA_VS_ADENOMA_DN	WEST_ADRENOCORTICAL_CARCINOMA_VS_ADENOMA_DN		25	0.809607	1.76301	0	0.0360001	0.866	2277	tags=56%, list=10%, signal=62%
REACTOME_FCERI_MEDIATED_CA_2_MOBILIZATION	REACTOME_FCERI_MEDIATED_CA_2_MOBILIZATION		31	0.806597	1.76282	0.00205761	0.0360044	0.866	3030	tags=61%, list=13%, signal=70%
BOYLAN_MULTIPLE_MYELOMA_PCA3_UP	BOYLAN_MULTIPLE_MYELOMA_PCA3_UP		82	0.513209	1.76275	0.00209205	0.0359809	0.866	4628	tags=38%, list=20%, signal=47%
WP_SENESCENCE_AND_AUTOPHAGY_IN_CANCER	WP_SENESCENCE_AND_AUTOPHAGY_IN_CANCER		108	0.534051	1.7627	0.00808081	0.0359348	0.866	4096	tags=39%, list=17%, signal=47%
WP_TGFBETA_RECEPTOR_SIGNALLING_IN_SKELETAL_DYSPLASIAS	WP_TGFBETA_RECEPTOR_SIGNALLING_IN_SKELETAL_DYSPLASIAS		60	0.661235	1.76267	0.00205339	0.035893	0.866	4732	tags=53%, list=20%, signal=67%
BLANCO_MELO_BRONCHIAL_EPITHELIAL_CELLS_INFLUENZA_A_INFECTION_UP	BLANCO_MELO_BRONCHIAL_EPITHELIAL_CELLS_INFLUENZA_A_INFECTION_UP		135	0.618764	1.76242	0.0020202	0.0359311	0.866	5086	tags=49%, list=22%, signal=62%
YAO_TEMPORAL_RESPONSE_TO_PROGESTERONE_CLUSTER_2	YAO_TEMPORAL_RESPONSE_TO_PROGESTERONE_CLUSTER_2		56	0.537122	1.76233	0.00406504	0.0359113	0.867	2575	tags=20%, list=11%, signal=22%
WU_SILENCED_BY_METHYLATION_IN_BLADDER_CANCER	WU_SILENCED_BY_METHYLATION_IN_BLADDER_CANCER		52	0.753262	1.7622	0	0.0359359	0.868	3413	tags=63%, list=14%, signal=74%
KEGG_MELANOGENESIS	KEGG_MELANOGENESIS		101	0.494451	1.76205	0.00213675	0.0359363	0.869	6340	tags=44%, list=27%, signal=59%
MA_MYELOID_DIFFERENTIATION_DN	MA_MYELOID_DIFFERENTIATION_DN		43	0.615268	1.76204	0.00627615	0.035887	0.869	3318	tags=40%, list=14%, signal=46%
NABA_CORE_MATRISOME	NABA_CORE_MATRISOME		275	0.626865	1.76136	0.002079	0.0360749	0.87	4927	tags=58%, list=21%, signal=72%
REACTOME_CLASS_I_MHC_MEDIATED_ANTIGEN_PROCESSING_PRESENTATION	REACTOME_CLASS_I_MHC_MEDIATED_ANTIGEN_PROCESSING_PRESENTATION		370	0.360399	1.76129	0.010142	0.0360517	0.87	4898	tags=21%, list=21%, signal=27%
WINNEPENNINCKX_MELANOMA_METASTASIS_DN	WINNEPENNINCKX_MELANOMA_METASTASIS_DN		45	0.722512	1.76105	0	0.0360785	0.87	4331	tags=58%, list=18%, signal=71%
TAKEDA_TARGETS_OF_NUP98_HOXA9_FUSION_6HR_UP	TAKEDA_TARGETS_OF_NUP98_HOXA9_FUSION_6HR_UP		86	0.626165	1.76103	0	0.0360414	0.87	3652	tags=45%, list=15%, signal=53%
SMID_BREAST_CANCER_LUMINAL_A_UP	SMID_BREAST_CANCER_LUMINAL_A_UP		85	0.690296	1.76093	0.0101215	0.0360068	0.87	4384	tags=59%, list=19%, signal=72%
REACTOME_SIGNALING_BY_THE_B_CELL_RECEPTOR_BCR_	REACTOME_SIGNALING_BY_THE_B_CELL_RECEPTOR_BCR_		110	0.549173	1.76086	0.0350515	0.0359986	0.87	3674	tags=29%, list=16%, signal=34%
RORIE_TARGETS_OF_EWSR1_FLI1_FUSION_UP	RORIE_TARGETS_OF_EWSR1_FLI1_FUSION_UP		28	0.802627	1.76064	0	0.0360216	0.871	2677	tags=68%, list=11%, signal=76%
REACTOME_PEPTIDE_HORMONE_METABOLISM	REACTOME_PEPTIDE_HORMONE_METABOLISM		90	0.514877	1.76044	0	0.036045	0.871	6775	tags=43%, list=29%, signal=61%
PID_AVB3_OPN_PATHWAY	PID_AVB3_OPN_PATHWAY		31	0.665079	1.76039	0.0040568	0.0360075	0.871	4135	tags=45%, list=18%, signal=55%
GRAHAM_NORMAL_QUIESCENT_VS_NORMAL_DIVIDING_UP	GRAHAM_NORMAL_QUIESCENT_VS_NORMAL_DIVIDING_UP		64	0.7122	1.75988	0.002	0.0361508	0.871	4384	tags=69%, list=19%, signal=84%
JAZAG_TGFB1_SIGNALING_VIA_SMAD4_DN	JAZAG_TGFB1_SIGNALING_VIA_SMAD4_DN		65	0.563784	1.75974	0	0.0361489	0.871	5504	tags=46%, list=23%, signal=60%
WP_INTERFERON_TYPE_I_SIGNALING_PATHWAYS	WP_INTERFERON_TYPE_I_SIGNALING_PATHWAYS		55	0.531851	1.75908	0.0184426	0.0363423	0.871	4206	tags=40%, list=18%, signal=49%
TAKEDA_TARGETS_OF_NUP98_HOXA9_FUSION_3D_UP	TAKEDA_TARGETS_OF_NUP98_HOXA9_FUSION_3D_UP		181	0.683327	1.75898	0	0.0363379	0.871	4229	tags=60%, list=18%, signal=72%
KIM_WT1_TARGETS_12HR_UP	KIM_WT1_TARGETS_12HR_UP		165	0.561662	1.75898	0.00835073	0.0362866	0.871	6512	tags=50%, list=28%, signal=68%
FIRESTEIN_PROLIFERATION	FIRESTEIN_PROLIFERATION		166	0.420699	1.75849	0.00409836	0.0364364	0.872	4135	tags=28%, list=18%, signal=33%
MONNIER_POSTRADIATION_TUMOR_ESCAPE_DN	MONNIER_POSTRADIATION_TUMOR_ESCAPE_DN		378	0.443638	1.75846	0.00408998	0.0364006	0.872	4858	tags=33%, list=21%, signal=40%
REACTOME_SIGNAL_AMPLIFICATION	REACTOME_SIGNAL_AMPLIFICATION		33	0.608505	1.7584	0.00211864	0.036388	0.872	3552	tags=33%, list=15%, signal=39%
DOANE_BREAST_CANCER_ESR1_UP	DOANE_BREAST_CANCER_ESR1_UP		109	0.545294	1.75816	0	0.0364238	0.872	5540	tags=46%, list=23%, signal=60%
YAO_TEMPORAL_RESPONSE_TO_PROGESTERONE_CLUSTER_6	YAO_TEMPORAL_RESPONSE_TO_PROGESTERONE_CLUSTER_6		74	0.644857	1.75814	0	0.0363786	0.872	2911	tags=43%, list=12%, signal=49%
YAO_TEMPORAL_RESPONSE_TO_PROGESTERONE_CLUSTER_9	YAO_TEMPORAL_RESPONSE_TO_PROGESTERONE_CLUSTER_9		77	0.615563	1.75794	0.00204918	0.0363975	0.875	3220	tags=40%, list=14%, signal=46%
VALK_AML_WITH_EVI1	VALK_AML_WITH_EVI1		24	0.725466	1.75767	0	0.0364494	0.875	2942	tags=50%, list=12%, signal=57%
BURTON_ADIPOGENESIS_PEAK_AT_0HR	BURTON_ADIPOGENESIS_PEAK_AT_0HR		63	0.643999	1.75753	0.00404858	0.0364681	0.875	4813	tags=49%, list=20%, signal=62%
REACTOME_PEPTIDE_LIGAND_BINDING_RECEPTORS	REACTOME_PEPTIDE_LIGAND_BINDING_RECEPTORS		197	0.562425	1.75744	0	0.0364614	0.876	5537	tags=47%, list=23%, signal=61%
WANG_TUMOR_INVASIVENESS_DN	WANG_TUMOR_INVASIVENESS_DN		210	0.35724	1.75709	0.0313112	0.0365172	0.876	4247	tags=21%, list=18%, signal=25%
TURASHVILI_BREAST_LOBULAR_CARCINOMA_VS_LOBULAR_NORMAL_UP	TURASHVILI_BREAST_LOBULAR_CARCINOMA_VS_LOBULAR_NORMAL_UP		96	0.613357	1.75701	0.00206612	0.0364838	0.876	5023	tags=52%, list=21%, signal=66%
GAVIN_IL2_RESPONSIVE_FOXP3_TARGETS_UP	GAVIN_IL2_RESPONSIVE_FOXP3_TARGETS_UP		19	0.696654	1.75688	0.00811359	0.0364815	0.876	2852	tags=53%, list=12%, signal=60%
CERVERA_SDHB_TARGETS_1_UP	CERVERA_SDHB_TARGETS_1_UP		119	0.573227	1.75682	0	0.0364599	0.876	4543	tags=45%, list=19%, signal=55%
BAELDE_DIABETIC_NEPHROPATHY_UP	BAELDE_DIABETIC_NEPHROPATHY_UP		89	0.665825	1.75682	0.00204918	0.0364094	0.876	3800	tags=49%, list=16%, signal=59%
WP_SPHINGOLIPID_PATHWAY	WP_SPHINGOLIPID_PATHWAY		30	0.564855	1.75675	0.0040404	0.0363803	0.876	6517	tags=47%, list=28%, signal=64%
IZADPANAH_STEM_CELL_ADIPOSE_VS_BONE_DN	IZADPANAH_STEM_CELL_ADIPOSE_VS_BONE_DN		107	0.603194	1.7566	0.00622407	0.036396	0.876	5027	tags=48%, list=21%, signal=60%
LEE_CALORIE_RESTRICTION_MUSCLE_DN	LEE_CALORIE_RESTRICTION_MUSCLE_DN		47	0.484646	1.75658	0.0182556	0.036352	0.876	6920	tags=40%, list=29%, signal=57%
LIM_MAMMARY_STEM_CELL_UP	LIM_MAMMARY_STEM_CELL_UP		480	0.602503	1.75657	0.00210526	0.0363074	0.877	5413	tags=54%, list=23%, signal=69%
REACTOME_SEMAPHORIN_INTERACTIONS	REACTOME_SEMAPHORIN_INTERACTIONS		64	0.538973	1.75653	0.00204499	0.0362759	0.877	5957	tags=42%, list=25%, signal=56%
ZHAN_MULTIPLE_MYELOMA_CD2_UP	ZHAN_MULTIPLE_MYELOMA_CD2_UP		47	0.610181	1.75633	0.0142566	0.0363128	0.877	3234	tags=34%, list=14%, signal=39%
BIOCARTA_CALCINEURIN_PATHWAY	BIOCARTA_CALCINEURIN_PATHWAY		18	0.599324	1.75606	0.00992064	0.0363554	0.877	1999	tags=17%, list=8%, signal=18%
BEIER_GLIOMA_STEM_CELL_DN	BEIER_GLIOMA_STEM_CELL_DN		67	0.590096	1.75595	0	0.0363398	0.877	4163	tags=37%, list=18%, signal=45%
REACTOME_SYNTHESIS_OF_IP3_AND_IP4_IN_THE_CYTOSOL	REACTOME_SYNTHESIS_OF_IP3_AND_IP4_IN_THE_CYTOSOL		26	0.650145	1.75592	0.00581395	0.0362986	0.878	5282	tags=46%, list=22%, signal=59%
JOHNSTONE_PARVB_TARGETS_2_UP	JOHNSTONE_PARVB_TARGETS_2_UP		140	0.535581	1.75576	0.01875	0.036293	0.879	2892	tags=29%, list=12%, signal=33%
BURTON_ADIPOGENESIS_8	BURTON_ADIPOGENESIS_8		80	0.627393	1.75574	0.00401606	0.0362563	0.879	5653	tags=60%, list=24%, signal=79%
WP_PDGF_PATHWAY	WP_PDGF_PATHWAY		39	0.52264	1.75568	0.0078125	0.0362318	0.879	4173	tags=31%, list=18%, signal=37%
WANG_SMARCE1_TARGETS_UP	WANG_SMARCE1_TARGETS_UP		290	0.620055	1.75553	0.00627615	0.0362374	0.879	4257	tags=49%, list=18%, signal=59%
ZWANG_EGF_INTERVAL_DN	ZWANG_EGF_INTERVAL_DN		213	0.498675	1.75548	0.00207039	0.0362102	0.879	6368	tags=43%, list=27%, signal=59%
BLANCO_MELO_RESPIRATORY_SYNCYTIAL_VIRUS_INFECTION_A594_CELLS_UP	BLANCO_MELO_RESPIRATORY_SYNCYTIAL_VIRUS_INFECTION_A594_CELLS_UP		285	0.728889	1.75535	0	0.0362057	0.879	4201	tags=68%, list=18%, signal=82%
BIOCARTA_IGF1_PATHWAY	BIOCARTA_IGF1_PATHWAY		21	0.520557	1.75527	0.0182186	0.0361766	0.879	1466	tags=14%, list=6%, signal=15%
BOQUEST_STEM_CELL_UP	BOQUEST_STEM_CELL_UP		262	0.701911	1.75522	0.00631579	0.0361394	0.879	4096	tags=61%, list=17%, signal=73%
BIOCARTA_GH_PATHWAY	BIOCARTA_GH_PATHWAY		27	0.627755	1.75497	0.00207039	0.0361725	0.881	2760	tags=33%, list=12%, signal=38%
REACTOME_INTERLEUKIN_37_SIGNALING	REACTOME_INTERLEUKIN_37_SIGNALING		21	0.668043	1.75456	0.00399202	0.0362797	0.881	1323	tags=29%, list=6%, signal=30%
WP_WNT_SIGNALING	WP_WNT_SIGNALING		115	0.504195	1.75438	0	0.03628	0.881	5340	tags=36%, list=23%, signal=46%
REACTOME_SIGNALING_BY_ERBB4	REACTOME_SIGNALING_BY_ERBB4		58	0.524919	1.75431	0.00796813	0.0362493	0.881	5141	tags=31%, list=22%, signal=40%
ZHAN_MULTIPLE_MYELOMA_CD1_AND_CD2_UP	ZHAN_MULTIPLE_MYELOMA_CD1_AND_CD2_UP		93	0.440484	1.75392	0.0165631	0.0363498	0.883	6266	tags=31%, list=27%, signal=42%
CHEN_LVAD_SUPPORT_OF_FAILING_HEART_DN	CHEN_LVAD_SUPPORT_OF_FAILING_HEART_DN		42	0.689039	1.75391	0.00204918	0.036301	0.883	4950	tags=55%, list=21%, signal=69%
MEISSNER_NPC_HCP_WITH_H3K4ME2	MEISSNER_NPC_HCP_WITH_H3K4ME2		486	0.501801	1.7539	0	0.0362536	0.883	4867	tags=39%, list=21%, signal=48%
SARRIO_EPITHELIAL_MESENCHYMAL_TRANSITION_DN	SARRIO_EPITHELIAL_MESENCHYMAL_TRANSITION_DN		145	0.624325	1.75365	0.00411523	0.036318	0.883	5816	tags=60%, list=25%, signal=79%
PID_SMAD2_3NUCLEAR_PATHWAY	PID_SMAD2_3NUCLEAR_PATHWAY		81	0.491326	1.75335	0.0142857	0.036381	0.884	3498	tags=27%, list=15%, signal=32%
BERTUCCI_MEDULLARY_VS_DUCTAL_BREAST_CANCER_UP	BERTUCCI_MEDULLARY_VS_DUCTAL_BREAST_CANCER_UP		202	0.571108	1.75327	0.0162602	0.0363633	0.884	1860	tags=32%, list=8%, signal=35%
WP_RESISTIN_AS_A_REGULATOR_OF_INFLAMMATION	WP_RESISTIN_AS_A_REGULATOR_OF_INFLAMMATION		33	0.645346	1.75264	0.00408998	0.0365428	0.884	4691	tags=45%, list=20%, signal=57%
SAMOLS_TARGETS_OF_KHSV_MIRNAS_DN	SAMOLS_TARGETS_OF_KHSV_MIRNAS_DN		59	0.583016	1.75248	0	0.0365475	0.884	4785	tags=44%, list=20%, signal=55%
REACTOME_CELL_CELL_COMMUNICATION	REACTOME_CELL_CELL_COMMUNICATION		130	0.536161	1.75242	0	0.0365162	0.884	7363	tags=56%, list=31%, signal=81%
GALE_APL_WITH_FLT3_MUTATED_DN	GALE_APL_WITH_FLT3_MUTATED_DN		16	0.636172	1.75228	0.00763359	0.0365121	0.884	2006	tags=25%, list=9%, signal=27%
HADDAD_B_LYMPHOCYTE_PROGENITOR	HADDAD_B_LYMPHOCYTE_PROGENITOR		286	0.479866	1.75224	0.0103093	0.0364744	0.884	6677	tags=44%, list=28%, signal=60%
MEBARKI_HCC_PROGENITOR_WNT_UP_BLOCKED_BY_FZD8CRD	MEBARKI_HCC_PROGENITOR_WNT_UP_BLOCKED_BY_FZD8CRD		120	0.594235	1.75219	0.00431035	0.0364469	0.884	4484	tags=43%, list=19%, signal=53%
WP_NETRINUNC5B_SIGNALING_PATHWAY	WP_NETRINUNC5B_SIGNALING_PATHWAY		52	0.569844	1.75196	0.00803213	0.0364609	0.884	4098	tags=37%, list=17%, signal=44%
MCBRYAN_PUBERTAL_BREAST_3_4WK_DN	MCBRYAN_PUBERTAL_BREAST_3_4WK_DN		39	0.607647	1.75195	0.00204918	0.0364165	0.884	2955	tags=44%, list=13%, signal=50%
AMIT_SERUM_RESPONSE_120_MCF10A	AMIT_SERUM_RESPONSE_120_MCF10A		65	0.625639	1.75177	0.00992064	0.036411	0.884	6150	tags=57%, list=26%, signal=77%
YORDY_RECIPROCAL_REGULATION_BY_ETS1_AND_SP100_DN	YORDY_RECIPROCAL_REGULATION_BY_ETS1_AND_SP100_DN		72	0.536369	1.75148	0.00204918	0.0364727	0.884	5103	tags=42%, list=22%, signal=53%
BHAT_ESR1_TARGETS_VIA_AKT1_DN	BHAT_ESR1_TARGETS_VIA_AKT1_DN		82	0.623308	1.75121	0.00210084	0.0365229	0.884	4233	tags=44%, list=18%, signal=53%
CHEMNITZ_RESPONSE_TO_PROSTAGLANDIN_E2_DN	CHEMNITZ_RESPONSE_TO_PROSTAGLANDIN_E2_DN		390	0.493425	1.75079	0.0040568	0.0366543	0.884	7461	tags=52%, list=32%, signal=74%
MCBRYAN_PUBERTAL_BREAST_4_5WK_UP	MCBRYAN_PUBERTAL_BREAST_4_5WK_UP		270	0.552577	1.75076	0.00205761	0.0366139	0.884	5002	tags=46%, list=21%, signal=57%
GAJATE_RESPONSE_TO_TRABECTEDIN_UP	GAJATE_RESPONSE_TO_TRABECTEDIN_UP		65	0.651969	1.75072	0.0039604	0.0365821	0.884	4180	tags=54%, list=18%, signal=65%
BRUINS_UVC_RESPONSE_VIA_TP53_GROUP_D	BRUINS_UVC_RESPONSE_VIA_TP53_GROUP_D		272	0.422814	1.7502	0	0.0367118	0.885	4523	tags=26%, list=19%, signal=32%
HAN_JNK_SINGALING_DN	HAN_JNK_SINGALING_DN		39	0.705136	1.75	0.00616016	0.0367377	0.885	3928	tags=59%, list=17%, signal=71%
BERTUCCI_INVASIVE_CARCINOMA_DUCTAL_VS_LOBULAR_DN	BERTUCCI_INVASIVE_CARCINOMA_DUCTAL_VS_LOBULAR_DN		45	0.72848	1.74952	0.00596422	0.0368838	0.886	4834	tags=71%, list=20%, signal=89%
MARSON_FOXP3_TARGETS_UP	MARSON_FOXP3_TARGETS_UP		67	0.646543	1.74936	0.00201207	0.0368872	0.886	5962	tags=64%, list=25%, signal=86%
LINDSTEDT_DENDRITIC_CELL_MATURATION_D	LINDSTEDT_DENDRITIC_CELL_MATURATION_D		63	0.757068	1.74925	0	0.0368769	0.886	2923	tags=63%, list=12%, signal=72%
ZHAN_MULTIPLE_MYELOMA_CD1_VS_CD2_DN	ZHAN_MULTIPLE_MYELOMA_CD1_VS_CD2_DN		52	0.563274	1.74924	0.0121704	0.0368318	0.886	3624	tags=33%, list=15%, signal=39%
MARSON_FOXP3_TARGETS_STIMULATED_UP	MARSON_FOXP3_TARGETS_STIMULATED_UP		30	0.785538	1.74922	0.00402414	0.0367928	0.886	3317	tags=63%, list=14%, signal=74%
REACTOME_ION_TRANSPORT_BY_P_TYPE_ATPASES	REACTOME_ION_TRANSPORT_BY_P_TYPE_ATPASES		55	0.532177	1.74916	0	0.0367593	0.886	6846	tags=45%, list=29%, signal=64%
CHIARADONNA_NEOPLASTIC_TRANSFORMATION_KRAS_CDC25_DN	CHIARADONNA_NEOPLASTIC_TRANSFORMATION_KRAS_CDC25_DN		54	0.719607	1.74914	0.00202429	0.0367218	0.886	3977	tags=63%, list=17%, signal=76%
GAUSSMANN_MLL_AF4_FUSION_TARGETS_E_UP	GAUSSMANN_MLL_AF4_FUSION_TARGETS_E_UP		97	0.62735	1.74903	0.00206612	0.0367121	0.886	4118	tags=51%, list=17%, signal=61%
WALLACE_PROSTATE_CANCER_RACE_UP	WALLACE_PROSTATE_CANCER_RACE_UP		286	0.784019	1.74897	0	0.0366799	0.886	3076	tags=72%, list=13%, signal=82%
CHEBOTAEV_GR_TARGETS_UP	CHEBOTAEV_GR_TARGETS_UP		78	0.561655	1.74895	0	0.0366414	0.886	5684	tags=53%, list=24%, signal=69%
REACTOME_SIGNALING_BY_SCF_KIT	REACTOME_SIGNALING_BY_SCF_KIT		43	0.589974	1.7489	0.00413223	0.0366073	0.886	3854	tags=40%, list=16%, signal=47%
LEE_AGING_CEREBELLUM_UP	LEE_AGING_CEREBELLUM_UP		82	0.588815	1.74889	0.0103306	0.0365656	0.886	4121	tags=45%, list=17%, signal=54%
PID_FAS_PATHWAY	PID_FAS_PATHWAY		38	0.592016	1.74869	0.00621118	0.0365882	0.886	4210	tags=37%, list=18%, signal=45%
CHEBOTAEV_GR_TARGETS_DN	CHEBOTAEV_GR_TARGETS_DN		121	0.617565	1.74844	0.00210084	0.0366327	0.886	5653	tags=60%, list=24%, signal=78%
CAIRO_HEPATOBLASTOMA_CLASSES_DN	CAIRO_HEPATOBLASTOMA_CLASSES_DN		212	0.659862	1.74799	0	0.0367401	0.886	3559	tags=47%, list=15%, signal=55%
MCLACHLAN_DENTAL_CARIES_UP	MCLACHLAN_DENTAL_CARIES_UP		243	0.764787	1.74787	0.00199601	0.036728	0.886	2685	tags=64%, list=11%, signal=72%
SA_CASPASE_CASCADE	SA_CASPASE_CASCADE		19	0.74644	1.74754	0.00608519	0.036779	0.887	2020	tags=42%, list=9%, signal=46%
SCHAEFFER_PROSTATE_DEVELOPMENT_48HR_DN	SCHAEFFER_PROSTATE_DEVELOPMENT_48HR_DN		406	0.498368	1.74717	0.00212314	0.0368522	0.887	4785	tags=35%, list=20%, signal=43%
FRIDMAN_SENESCENCE_UP	FRIDMAN_SENESCENCE_UP		77	0.615641	1.74703	0.002	0.0368661	0.888	5678	tags=60%, list=24%, signal=78%
MATTIOLI_MULTIPLE_MYELOMA_WITH_14Q32_TRANSLOCATIONS	MATTIOLI_MULTIPLE_MYELOMA_WITH_14Q32_TRANSLOCATIONS		37	0.717774	1.74678	0.00204082	0.0369118	0.888	2808	tags=51%, list=12%, signal=58%
SCHAEFFER_PROSTATE_DEVELOPMENT_6HR_UP	SCHAEFFER_PROSTATE_DEVELOPMENT_6HR_UP		157	0.51046	1.74666	0	0.0369027	0.888	4504	tags=36%, list=19%, signal=44%
REACTOME_NEUTROPHIL_DEGRANULATION	REACTOME_NEUTROPHIL_DEGRANULATION		478	0.570981	1.74665	0.0233546	0.0368573	0.888	4978	tags=40%, list=21%, signal=50%
GARGALOVIC_RESPONSE_TO_OXIDIZED_PHOSPHOLIPIDS_GREY_DN	GARGALOVIC_RESPONSE_TO_OXIDIZED_PHOSPHOLIPIDS_GREY_DN		78	0.567449	1.74656	0.00417537	0.0368448	0.888	4659	tags=46%, list=20%, signal=57%
REACTOME_CIRCADIAN_CLOCK	REACTOME_CIRCADIAN_CLOCK		70	0.440388	1.74649	0.0327553	0.0368248	0.888	6052	tags=31%, list=26%, signal=42%
BARRIER_CANCER_RELAPSE_NORMAL_SAMPLE_UP	BARRIER_CANCER_RELAPSE_NORMAL_SAMPLE_UP		33	0.604459	1.74642	0.00431035	0.0368082	0.888	3435	tags=33%, list=15%, signal=39%
VANTVEER_BREAST_CANCER_BRCA1_DN	VANTVEER_BREAST_CANCER_BRCA1_DN		38	0.54999	1.7463	0.00829876	0.0368118	0.888	4072	tags=34%, list=17%, signal=41%
REACTOME_CLEC7A_DECTIN_1_SIGNALING	REACTOME_CLEC7A_DECTIN_1_SIGNALING		100	0.499009	1.74624	0.0424242	0.0367907	0.889	4609	tags=27%, list=20%, signal=33%
WP_NOTCH_SIGNALING	WP_NOTCH_SIGNALING		45	0.5615	1.74562	0.00847458	0.0369494	0.89	4303	tags=36%, list=18%, signal=43%
LANDIS_ERBB2_BREAST_TUMORS_324_DN	LANDIS_ERBB2_BREAST_TUMORS_324_DN		152	0.572116	1.74523	0.00411523	0.0370518	0.89	3867	tags=39%, list=16%, signal=46%
SHAFFER_IRF4_TARGETS_IN_PLASMA_CELL_VS_MATURE_B_LYMPHOCYTE	SHAFFER_IRF4_TARGETS_IN_PLASMA_CELL_VS_MATURE_B_LYMPHOCYTE		67	0.541242	1.74464	0.0102041	0.0372208	0.89	3811	tags=33%, list=16%, signal=39%
REN_ALVEOLAR_RHABDOMYOSARCOMA_DN	REN_ALVEOLAR_RHABDOMYOSARCOMA_DN		407	0.611752	1.74448	0.00407332	0.0372468	0.891	5466	tags=53%, list=23%, signal=68%
SAGIV_CD24_TARGETS_DN	SAGIV_CD24_TARGETS_DN		45	0.68892	1.74447	0	0.037207	0.891	5317	tags=60%, list=23%, signal=77%
MIKKELSEN_IPS_ICP_WITH_H3K4ME3_AND_H327ME3	MIKKELSEN_IPS_ICP_WITH_H3K4ME3_AND_H327ME3		121	0.576611	1.74438	0	0.0371888	0.891	4882	tags=44%, list=21%, signal=55%
PID_IL12_2PATHWAY	PID_IL12_2PATHWAY		62	0.777274	1.74407	0.006	0.0372747	0.892	3775	tags=73%, list=16%, signal=86%
PID_ECADHERIN_STABILIZATION_PATHWAY	PID_ECADHERIN_STABILIZATION_PATHWAY		41	0.563117	1.74393	0.00609756	0.0372707	0.892	6273	tags=44%, list=27%, signal=60%
WP_AGERAGE_PATHWAY	WP_AGERAGE_PATHWAY		66	0.57803	1.74388	0.00204499	0.0372426	0.892	4098	tags=36%, list=17%, signal=44%
BOHN_PRIMARY_IMMUNODEFICIENCY_SYNDROM_DN	BOHN_PRIMARY_IMMUNODEFICIENCY_SYNDROM_DN		38	0.762674	1.74387	0	0.0372005	0.892	3659	tags=68%, list=16%, signal=81%
BIOCARTA_GSK3_PATHWAY	BIOCARTA_GSK3_PATHWAY		20	0.59538	1.74383	0.0123203	0.0371707	0.892	2804	tags=25%, list=12%, signal=28%
KUMAR_AUTOPHAGY_NETWORK	KUMAR_AUTOPHAGY_NETWORK		72	0.431692	1.74378	0.00601202	0.0371399	0.892	4523	tags=29%, list=19%, signal=36%
CROONQUIST_NRAS_SIGNALING_UP	CROONQUIST_NRAS_SIGNALING_UP		38	0.777647	1.74376	0	0.0370983	0.892	2432	tags=61%, list=10%, signal=67%
PID_RHOA_REG_PATHWAY	PID_RHOA_REG_PATHWAY		46	0.567312	1.74372	0	0.037061	0.892	4985	tags=37%, list=21%, signal=47%
CROONQUIST_NRAS_VS_STROMAL_STIMULATION_UP	CROONQUIST_NRAS_VS_STROMAL_STIMULATION_UP		39	0.7108	1.74357	0	0.0370518	0.892	3794	tags=59%, list=16%, signal=70%
KLEIN_TARGETS_OF_BCR_ABL1_FUSION	KLEIN_TARGETS_OF_BCR_ABL1_FUSION		44	0.738171	1.74348	0.0104603	0.0370458	0.892	3219	tags=55%, list=14%, signal=63%
CHANG_IMMORTALIZED_BY_HPV31_DN	CHANG_IMMORTALIZED_BY_HPV31_DN		60	0.62363	1.74342	0.00205339	0.0370179	0.892	5607	tags=55%, list=24%, signal=72%
BASSO_CD40_SIGNALING_DN	BASSO_CD40_SIGNALING_DN		70	0.630559	1.74318	0.0162272	0.0370437	0.892	3857	tags=46%, list=16%, signal=54%
HENDRICKS_SMARCA4_TARGETS_DN	HENDRICKS_SMARCA4_TARGETS_DN		48	0.642182	1.74271	0.00628931	0.0371714	0.892	3651	tags=46%, list=15%, signal=54%
CROMER_METASTASIS_UP	CROMER_METASTASIS_UP		72	0.477223	1.74232	0.016632	0.0372612	0.892	5422	tags=32%, list=23%, signal=41%
SHIN_B_CELL_LYMPHOMA_CLUSTER_7	SHIN_B_CELL_LYMPHOMA_CLUSTER_7		27	0.583535	1.74213	0.00608519	0.0372952	0.892	3288	tags=33%, list=14%, signal=39%
SENGUPTA_NASOPHARYNGEAL_CARCINOMA_WITH_LMP1_DN	SENGUPTA_NASOPHARYNGEAL_CARCINOMA_WITH_LMP1_DN		173	0.592781	1.74211	0	0.0372603	0.893	5987	tags=50%, list=25%, signal=66%
ZHU_CMV_ALL_UP	ZHU_CMV_ALL_UP		107	0.540164	1.74204	0.0262097	0.0372392	0.893	3954	tags=37%, list=17%, signal=45%
JISON_SICKLE_CELL_DISEASE_UP	JISON_SICKLE_CELL_DISEASE_UP		181	0.599899	1.74187	0.00205761	0.0372543	0.893	5026	tags=49%, list=21%, signal=61%
BIOCARTA_NFAT_PATHWAY	BIOCARTA_NFAT_PATHWAY		51	0.491311	1.74172	0.00204499	0.0372564	0.893	1751	tags=14%, list=7%, signal=15%
WP_WHITE_FAT_CELL_DIFFERENTIATION	WP_WHITE_FAT_CELL_DIFFERENTIATION		33	0.76331	1.74141	0	0.0373285	0.894	3241	tags=64%, list=14%, signal=74%
ROSS_AML_WITH_AML1_ETO_FUSION	ROSS_AML_WITH_AML1_ETO_FUSION		78	0.531924	1.74099	0.00209644	0.0374543	0.895	5641	tags=47%, list=24%, signal=62%
ONO_AML1_TARGETS_UP	ONO_AML1_TARGETS_UP		24	0.791558	1.74096	0.004158	0.0374197	0.895	2103	tags=67%, list=9%, signal=73%
GAVIN_FOXP3_TARGETS_CLUSTER_P2	GAVIN_FOXP3_TARGETS_CLUSTER_P2		79	0.582123	1.74085	0	0.0374162	0.895	4283	tags=44%, list=18%, signal=54%
HERNANDEZ_ABERRANT_MITOSIS_BY_DOCETACEL_2NM_UP	HERNANDEZ_ABERRANT_MITOSIS_BY_DOCETACEL_2NM_UP		71	0.595391	1.74072	0.00628931	0.0374217	0.895	5224	tags=51%, list=22%, signal=65%
WNT_SIGNALING	WNT_SIGNALING		89	0.472635	1.7401	0.00622407	0.0376179	0.896	3766	tags=27%, list=16%, signal=32%
PID_BCR_5PATHWAY	PID_BCR_5PATHWAY		63	0.640634	1.74006	0.0124224	0.0375773	0.896	3331	tags=37%, list=14%, signal=42%
WP_EGFEGFR_SIGNALING_PATHWAY	WP_EGFEGFR_SIGNALING_PATHWAY		162	0.417647	1.73966	0.0100806	0.0376654	0.896	3865	tags=25%, list=16%, signal=29%
SHAFFER_IRF4_TARGETS_IN_MYELOMA_VS_MATURE_B_LYMPHOCYTE	SHAFFER_IRF4_TARGETS_IN_MYELOMA_VS_MATURE_B_LYMPHOCYTE		101	0.466968	1.73965	0.0166667	0.0376198	0.896	3382	tags=24%, list=14%, signal=28%
VANHARANTA_UTERINE_FIBROID_DN	VANHARANTA_UTERINE_FIBROID_DN		67	0.722304	1.73913	0	0.0377632	0.896	1980	tags=54%, list=8%, signal=58%
VART_KSHV_INFECTION_ANGIOGENIC_MARKERS_UP	VART_KSHV_INFECTION_ANGIOGENIC_MARKERS_UP		162	0.662499	1.73881	0	0.0378412	0.896	4121	tags=57%, list=17%, signal=69%
RICKMAN_TUMOR_DIFFERENTIATED_MODERATELY_VS_POORLY_UP	RICKMAN_TUMOR_DIFFERENTIATED_MODERATELY_VS_POORLY_UP		122	0.488323	1.73879	0.0102041	0.0378101	0.896	4978	tags=44%, list=21%, signal=56%
KIM_ALL_DISORDERS_CALB1_CORR_DN	KIM_ALL_DISORDERS_CALB1_CORR_DN		36	0.64644	1.73869	0.00214592	0.0377903	0.896	2143	tags=33%, list=9%, signal=37%
WP_IL6_SIGNALING_PATHWAY	WP_IL6_SIGNALING_PATHWAY		43	0.595672	1.73859	0.00408998	0.0377939	0.896	4173	tags=37%, list=18%, signal=45%
KEGG_HYPERTROPHIC_CARDIOMYOPATHY_HCM	KEGG_HYPERTROPHIC_CARDIOMYOPATHY_HCM		83	0.626152	1.73835	0	0.037837	0.896	5274	tags=51%, list=22%, signal=65%
CHIANG_LIVER_CANCER_SUBCLASS_CTNNB1_DN	CHIANG_LIVER_CANCER_SUBCLASS_CTNNB1_DN		168	0.675565	1.73831	0	0.0378063	0.896	4018	tags=57%, list=17%, signal=68%
SERVITJA_ISLET_HNF1A_TARGETS_UP	SERVITJA_ISLET_HNF1A_TARGETS_UP		169	0.645998	1.7379	0.00205761	0.0379303	0.896	5187	tags=59%, list=22%, signal=75%
ZHOU_TNF_SIGNALING_4HR	ZHOU_TNF_SIGNALING_4HR		50	0.516512	1.73787	0.0237624	0.0378896	0.896	4648	tags=38%, list=20%, signal=47%
FIGUEROA_AML_METHYLATION_CLUSTER_7_UP	FIGUEROA_AML_METHYLATION_CLUSTER_7_UP		116	0.373204	1.73785	0	0.0378503	0.896	4917	tags=26%, list=21%, signal=33%
KEGG_TYPE_I_DIABETES_MELLITUS	KEGG_TYPE_I_DIABETES_MELLITUS		43	0.802773	1.73779	0.00414938	0.0378291	0.896	2465	tags=72%, list=10%, signal=80%
TONKS_TARGETS_OF_RUNX1_RUNX1T1_FUSION_SUSTAINDED_IN_ERYTHROCYTE_UP	TONKS_TARGETS_OF_RUNX1_RUNX1T1_FUSION_SUSTAINDED_IN_ERYTHROCYTE_UP		44	0.690257	1.73761	0.00204082	0.0378508	0.896	4932	tags=59%, list=21%, signal=75%
TAKAO_RESPONSE_TO_UVB_RADIATION_DN	TAKAO_RESPONSE_TO_UVB_RADIATION_DN		98	0.42379	1.7375	0.00976562	0.0378571	0.896	3829	tags=23%, list=16%, signal=28%
SNIJDERS_AMPLIFIED_IN_HEAD_AND_NECK_TUMORS	SNIJDERS_AMPLIFIED_IN_HEAD_AND_NECK_TUMORS		37	0.537468	1.73735	0.0163265	0.0378643	0.896	4002	tags=32%, list=17%, signal=39%
WP_PROSTAGLANDIN_SYNTHESIS_AND_REGULATION	WP_PROSTAGLANDIN_SYNTHESIS_AND_REGULATION		45	0.706226	1.73723	0.00203666	0.0378829	0.896	4613	tags=64%, list=20%, signal=80%
YAGI_AML_WITH_T_9_11_TRANSLOCATION	YAGI_AML_WITH_T_9_11_TRANSLOCATION		132	0.396454	1.73719	0	0.0378556	0.897	3890	tags=20%, list=16%, signal=23%
BHAT_ESR1_TARGETS_NOT_VIA_AKT1_DN	BHAT_ESR1_TARGETS_NOT_VIA_AKT1_DN		88	0.605453	1.73681	0.00207469	0.0379369	0.897	3957	tags=43%, list=17%, signal=52%
GAZDA_DIAMOND_BLACKFAN_ANEMIA_PROGENITOR_UP	GAZDA_DIAMOND_BLACKFAN_ANEMIA_PROGENITOR_UP		39	0.60768	1.73639	0.00801603	0.0380584	0.897	5957	tags=56%, list=25%, signal=75%
WP_IL4_SIGNALING_PATHWAY	WP_IL4_SIGNALING_PATHWAY		55	0.595333	1.73611	0.0020202	0.0381352	0.898	4590	tags=44%, list=19%, signal=54%
PEDERSEN_METASTASIS_BY_ERBB2_ISOFORM_4	PEDERSEN_METASTASIS_BY_ERBB2_ISOFORM_4		108	0.570861	1.7361	0	0.0380924	0.898	4372	tags=44%, list=19%, signal=54%
ROPERO_HDAC2_TARGETS	ROPERO_HDAC2_TARGETS		108	0.433993	1.73604	0	0.0380638	0.898	4795	tags=28%, list=20%, signal=35%
MARIADASON_REGULATED_BY_HISTONE_ACETYLATION_UP	MARIADASON_REGULATED_BY_HISTONE_ACETYLATION_UP		61	0.541564	1.73603	0	0.0380211	0.898	8895	tags=67%, list=38%, signal=108%
REACTOME_SIGNALING_BY_TGFB_FAMILY_MEMBERS	REACTOME_SIGNALING_BY_TGFB_FAMILY_MEMBERS		102	0.405482	1.73551	0.0125	0.0381507	0.898	6037	tags=30%, list=26%, signal=41%
PID_ALK1_PATHWAY	PID_ALK1_PATHWAY		26	0.623266	1.73533	0.0220441	0.0381833	0.898	4574	tags=38%, list=19%, signal=48%
GAUSSMANN_MLL_AF4_FUSION_TARGETS_C_DN	GAUSSMANN_MLL_AF4_FUSION_TARGETS_C_DN		21	0.642794	1.73527	0.00407332	0.0381702	0.899	4719	tags=43%, list=20%, signal=54%
SABATES_COLORECTAL_ADENOMA_SIZE_UP	SABATES_COLORECTAL_ADENOMA_SIZE_UP		23	0.610009	1.73497	0.00422833	0.0382337	0.899	3661	tags=35%, list=16%, signal=41%
WP_IL5_SIGNALING_PATHWAY	WP_IL5_SIGNALING_PATHWAY		40	0.568906	1.73453	0.00816326	0.0383451	0.899	4173	tags=35%, list=18%, signal=42%
NATSUME_RESPONSE_TO_INTERFERON_BETA_UP	NATSUME_RESPONSE_TO_INTERFERON_BETA_UP		70	0.585823	1.73451	0.00823045	0.0383123	0.899	4217	tags=43%, list=18%, signal=52%
WU_CELL_MIGRATION	WU_CELL_MIGRATION		182	0.640255	1.73443	0.00412371	0.0382989	0.899	4630	tags=55%, list=20%, signal=68%
FOSTER_KDM1A_TARGETS_UP	FOSTER_KDM1A_TARGETS_UP		259	0.509386	1.73434	0	0.0382863	0.899	5757	tags=44%, list=24%, signal=57%
NUMATA_CSF3_SIGNALING_VIA_STAT3	NUMATA_CSF3_SIGNALING_VIA_STAT3		21	0.661691	1.7342	0.00208768	0.038286	0.899	3241	tags=48%, list=14%, signal=55%
MARSON_FOXP3_TARGETS_DN	MARSON_FOXP3_TARGETS_DN		54	0.638352	1.73411	0.0217391	0.038278	0.899	2911	tags=44%, list=12%, signal=51%
MAHAJAN_RESPONSE_TO_IL1A_DN	MAHAJAN_RESPONSE_TO_IL1A_DN		69	0.50592	1.73387	0.0169851	0.0383129	0.899	2909	tags=26%, list=12%, signal=30%
RHEIN_ALL_GLUCOCORTICOID_THERAPY_UP	RHEIN_ALL_GLUCOCORTICOID_THERAPY_UP		76	0.687317	1.73383	0.00631579	0.0382791	0.899	3850	tags=50%, list=16%, signal=60%
WP_FAS_LIGAND_FASL_PATHWAY_AND_STRESS_INDUCTION_OF_HEAT_SHOCK_PROTEINS_HSP_REGULATION	WP_FAS_LIGAND_FASL_PATHWAY_AND_STRESS_INDUCTION_OF_HEAT_SHOCK_PROTEINS_HSP_REGULATION		43	0.541982	1.73374	0.0161943	0.0382815	0.899	3865	tags=30%, list=16%, signal=36%
WP_ADIPOGENESIS	WP_ADIPOGENESIS		130	0.564905	1.73354	0.00207039	0.0383177	0.899	4427	tags=45%, list=19%, signal=55%
DORN_ADENOVIRUS_INFECTION_24HR_DN	DORN_ADENOVIRUS_INFECTION_24HR_DN		42	0.674471	1.73348	0.00626305	0.0382967	0.899	4300	tags=60%, list=18%, signal=73%
CHEN_ETV5_TARGETS_SERTOLI	CHEN_ETV5_TARGETS_SERTOLI		25	0.788225	1.73342	0.00410678	0.0382642	0.899	3924	tags=64%, list=17%, signal=77%
DACOSTA_ERCC3_ALLELE_XPCS_VS_TTD_UP	DACOSTA_ERCC3_ALLELE_XPCS_VS_TTD_UP		28	0.627515	1.73335	0.00204918	0.038237	0.899	4013	tags=43%, list=17%, signal=52%
POOLA_INVASIVE_BREAST_CANCER_DN	POOLA_INVASIVE_BREAST_CANCER_DN		132	0.534875	1.73331	0.00208333	0.0382134	0.9	5460	tags=44%, list=23%, signal=57%
SHIPP_DLBCL_VS_FOLLICULAR_LYMPHOMA_DN	SHIPP_DLBCL_VS_FOLLICULAR_LYMPHOMA_DN		44	0.711326	1.7332	0.00426439	0.0382105	0.901	3436	tags=57%, list=15%, signal=66%
DURAND_STROMA_NS_UP	DURAND_STROMA_NS_UP		168	0.536302	1.73265	0.0020202	0.0383783	0.901	4577	tags=41%, list=19%, signal=51%
OKUMURA_INFLAMMATORY_RESPONSE_LPS	OKUMURA_INFLAMMATORY_RESPONSE_LPS		175	0.474377	1.73253	0.0104603	0.0383806	0.901	5946	tags=41%, list=25%, signal=54%
TAKEDA_TARGETS_OF_NUP98_HOXA9_FUSION_6HR_DN	TAKEDA_TARGETS_OF_NUP98_HOXA9_FUSION_6HR_DN		44	0.70703	1.73201	0.002079	0.0385064	0.902	4427	tags=57%, list=19%, signal=70%
FLORIO_NEOCORTEX_BASAL_RADIAL_GLIA_UP	FLORIO_NEOCORTEX_BASAL_RADIAL_GLIA_UP		378	0.554392	1.73199	0	0.0384779	0.902	4559	tags=43%, list=19%, signal=53%
SUZUKI_AMPLIFIED_IN_ORAL_CANCER	SUZUKI_AMPLIFIED_IN_ORAL_CANCER		17	0.691735	1.7317	0.00203252	0.0385259	0.904	3249	tags=41%, list=14%, signal=48%
REACTOME_NUCLEOTIDE_LIKE_PURINERGIC_RECEPTORS	REACTOME_NUCLEOTIDE_LIKE_PURINERGIC_RECEPTORS		16	0.806547	1.7316	0	0.0385117	0.904	1848	tags=56%, list=8%, signal=61%
MIKKELSEN_MEF_LCP_WITH_H3K4ME3	MIKKELSEN_MEF_LCP_WITH_H3K4ME3		128	0.663302	1.73131	0	0.0385724	0.905	4658	tags=56%, list=20%, signal=70%
SIG_IL4RECEPTOR_IN_B_LYPHOCYTES	SIG_IL4RECEPTOR_IN_B_LYPHOCYTES		27	0.578676	1.73107	0.0100806	0.0386407	0.905	1676	tags=22%, list=7%, signal=24%
SMIRNOV_CIRCULATING_ENDOTHELIOCYTES_IN_CANCER_UP	SMIRNOV_CIRCULATING_ENDOTHELIOCYTES_IN_CANCER_UP		159	0.639022	1.7309	0.00831601	0.0386822	0.905	4574	tags=55%, list=19%, signal=68%
PID_AP1_PATHWAY	PID_AP1_PATHWAY		70	0.64009	1.73073	0.00826446	0.0386861	0.905	4167	tags=50%, list=18%, signal=61%
WUNDER_INFLAMMATORY_RESPONSE_AND_CHOLESTEROL_UP	WUNDER_INFLAMMATORY_RESPONSE_AND_CHOLESTEROL_UP		66	0.741208	1.73066	0.00414079	0.0386756	0.905	3502	tags=62%, list=15%, signal=73%
WP_HEMATOPOIETIC_STEM_CELL_DIFFERENTIATION	WP_HEMATOPOIETIC_STEM_CELL_DIFFERENTIATION		62	0.642056	1.73048	0.002079	0.0387087	0.906	4370	tags=50%, list=19%, signal=61%
JIANG_HYPOXIA_NORMAL	JIANG_HYPOXIA_NORMAL		199	0.422812	1.73019	0.0236686	0.0387737	0.907	6111	tags=36%, list=26%, signal=48%
HATADA_METHYLATED_IN_LUNG_CANCER_UP	HATADA_METHYLATED_IN_LUNG_CANCER_UP		370	0.466452	1.73011	0	0.0387524	0.907	5377	tags=37%, list=23%, signal=47%
WP_OSTEOBLAST_DIFFERENTIATION	WP_OSTEOBLAST_DIFFERENTIATION		119	0.500323	1.72983	0	0.0388052	0.907	4392	tags=36%, list=19%, signal=44%
TAVOR_CEBPA_TARGETS_DN	TAVOR_CEBPA_TARGETS_DN		32	0.684422	1.7298	0.00618557	0.0387761	0.907	4340	tags=56%, list=18%, signal=69%
MALONEY_RESPONSE_TO_17AAG_UP	MALONEY_RESPONSE_TO_17AAG_UP		40	0.529215	1.72975	0.0119284	0.0387454	0.907	4499	tags=35%, list=19%, signal=43%
KORKOLA_TERATOMA_UP	KORKOLA_TERATOMA_UP		17	0.82278	1.72974	0.00201613	0.038705	0.907	2237	tags=65%, list=9%, signal=71%
TURASHVILI_BREAST_NORMAL_DUCTAL_VS_LOBULAR_UP	TURASHVILI_BREAST_NORMAL_DUCTAL_VS_LOBULAR_UP		66	0.473863	1.72966	0.00625	0.0386937	0.907	4785	tags=33%, list=20%, signal=42%
ZHAN_MULTIPLE_MYELOMA_CD1_DN	ZHAN_MULTIPLE_MYELOMA_CD1_DN		46	0.702932	1.72936	0.00201207	0.0387542	0.907	4884	tags=65%, list=21%, signal=82%
ONDER_CDH1_TARGETS_3_DN	ONDER_CDH1_TARGETS_3_DN		58	0.670866	1.72924	0	0.0387428	0.907	5314	tags=55%, list=23%, signal=71%
JINESH_BLEBBISHIELD_VS_LIVE_CONTROL_DN	JINESH_BLEBBISHIELD_VS_LIVE_CONTROL_DN		281	0.535945	1.72887	0.0162602	0.0388466	0.908	4109	tags=41%, list=17%, signal=49%
TERAO_AOX4_TARGETS_HG_UP	TERAO_AOX4_TARGETS_HG_UP		27	0.535511	1.72799	0.00811359	0.0391422	0.909	8008	tags=63%, list=34%, signal=95%
REACTOME_PLATELET_HOMEOSTASIS	REACTOME_PLATELET_HOMEOSTASIS		86	0.570732	1.72795	0.00215517	0.0391113	0.909	3764	tags=36%, list=16%, signal=43%
DER_IFN_BETA_RESPONSE_UP	DER_IFN_BETA_RESPONSE_UP		103	0.628864	1.72748	0.0227743	0.0392748	0.909	3709	tags=45%, list=16%, signal=53%
CROONQUIST_IL6_DEPRIVATION_UP	CROONQUIST_IL6_DEPRIVATION_UP		17	0.80071	1.72733	0	0.0392927	0.909	2033	tags=59%, list=9%, signal=64%
SEITZ_NEOPLASTIC_TRANSFORMATION_BY_8P_DELETION_UP	SEITZ_NEOPLASTIC_TRANSFORMATION_BY_8P_DELETION_UP		74	0.72179	1.72723	0.00412371	0.0392858	0.909	4180	tags=68%, list=18%, signal=82%
PHONG_TNF_RESPONSE_VIA_P38_COMPLETE	PHONG_TNF_RESPONSE_VIA_P38_COMPLETE		225	0.444913	1.72703	0.0126316	0.0393243	0.909	6452	tags=39%, list=27%, signal=53%
ISSAEVA_MLL2_TARGETS	ISSAEVA_MLL2_TARGETS		60	0.694618	1.72701	0	0.0392885	0.909	4852	tags=65%, list=21%, signal=82%
BRUINS_UVC_RESPONSE_VIA_TP53_GROUP_C	BRUINS_UVC_RESPONSE_VIA_TP53_GROUP_C		89	0.441042	1.72687	0	0.0393049	0.909	5518	tags=33%, list=23%, signal=42%
PID_CMYB_PATHWAY	PID_CMYB_PATHWAY		84	0.494146	1.72682	0.0188679	0.0392892	0.909	5317	tags=36%, list=23%, signal=46%
REACTOME_INOSITOL_PHOSPHATE_METABOLISM	REACTOME_INOSITOL_PHOSPHATE_METABOLISM		48	0.500718	1.7268	0.0121704	0.0392543	0.909	3190	tags=23%, list=14%, signal=26%
WP_ONCOSTATIN_M_SIGNALING_PATHWAY	WP_ONCOSTATIN_M_SIGNALING_PATHWAY		65	0.565516	1.72679	0.00811359	0.0392173	0.909	4716	tags=40%, list=20%, signal=50%
DAZARD_RESPONSE_TO_UV_SCC_DN	DAZARD_RESPONSE_TO_UV_SCC_DN		114	0.379452	1.72676	0.0343434	0.0391808	0.909	2911	tags=17%, list=12%, signal=19%
ZWANG_CLASS_3_TRANSIENTLY_INDUCED_BY_EGF	ZWANG_CLASS_3_TRANSIENTLY_INDUCED_BY_EGF		221	0.62976	1.72675	0.00821355	0.0391393	0.909	6260	tags=62%, list=27%, signal=84%
BOYLAN_MULTIPLE_MYELOMA_D_CLUSTER_DN	BOYLAN_MULTIPLE_MYELOMA_D_CLUSTER_DN		36	0.62497	1.72656	0	0.0391975	0.909	4402	tags=47%, list=19%, signal=58%
SCHEIDEREIT_IKK_TARGETS	SCHEIDEREIT_IKK_TARGETS		18	0.626615	1.72656	0.00814664	0.0391541	0.909	6289	tags=50%, list=27%, signal=68%
MORI_PLASMA_CELL_DN	MORI_PLASMA_CELL_DN		36	0.715636	1.72614	0.0146138	0.0392411	0.909	4206	tags=56%, list=18%, signal=68%
WP_BRAINDERIVED_NEUROTROPHIC_FACTOR_BDNF_SIGNALING_PATHWAY	WP_BRAINDERIVED_NEUROTROPHIC_FACTOR_BDNF_SIGNALING_PATHWAY		144	0.397904	1.72606	0.0040568	0.0392234	0.909	4098	tags=23%, list=17%, signal=28%
COLDREN_GEFITINIB_RESISTANCE_DN	COLDREN_GEFITINIB_RESISTANCE_DN		225	0.589891	1.72602	0	0.0391934	0.909	5713	tags=53%, list=24%, signal=70%
BIOCARTA_CARM_ER_PATHWAY	BIOCARTA_CARM_ER_PATHWAY		26	0.487005	1.726	0.0102041	0.039156	0.909	581	tags=8%, list=2%, signal=8%
NEMETH_INFLAMMATORY_RESPONSE_LPS_UP	NEMETH_INFLAMMATORY_RESPONSE_LPS_UP		85	0.668951	1.72578	0.00811359	0.039206	0.91	4247	tags=56%, list=18%, signal=69%
REACTOME_EXTRACELLULAR_MATRIX_ORGANIZATION	REACTOME_EXTRACELLULAR_MATRIX_ORGANIZATION		301	0.615102	1.72566	0.00416667	0.0392051	0.91	4927	tags=52%, list=21%, signal=66%
GARY_CD5_TARGETS_UP	GARY_CD5_TARGETS_UP		466	0.391014	1.72524	0.0345528	0.0393127	0.911	5572	tags=29%, list=24%, signal=37%
HAHTOLA_MYCOSIS_FUNGOIDES_CD4_DN	HAHTOLA_MYCOSIS_FUNGOIDES_CD4_DN		113	0.37227	1.72514	0.037037	0.0393123	0.911	3142	tags=15%, list=13%, signal=17%
ZHAN_LATE_DIFFERENTIATION_GENES_UP	ZHAN_LATE_DIFFERENTIATION_GENES_UP		32	0.68901	1.72498	0.00205339	0.0393501	0.911	2242	tags=38%, list=10%, signal=41%
VALK_AML_CLUSTER_9	VALK_AML_CLUSTER_9		35	0.703901	1.72495	0	0.039316	0.911	5096	tags=66%, list=22%, signal=84%
SCHAEFFER_PROSTATE_DEVELOPMENT_12HR_UP	SCHAEFFER_PROSTATE_DEVELOPMENT_12HR_UP		111	0.563917	1.72475	0.00402414	0.0393465	0.911	4201	tags=41%, list=18%, signal=50%
WP_CARDIAC_HYPERTROPHIC_RESPONSE	WP_CARDIAC_HYPERTROPHIC_RESPONSE		57	0.478082	1.72462	0.0122699	0.039359	0.911	7235	tags=44%, list=31%, signal=63%
BIOCARTA_NFKB_PATHWAY	BIOCARTA_NFKB_PATHWAY		21	0.733763	1.72412	0.0040404	0.0395044	0.913	4135	tags=57%, list=18%, signal=69%
DUAN_PRDM5_TARGETS	DUAN_PRDM5_TARGETS		78	0.541779	1.72372	0.00412371	0.0396237	0.915	6401	tags=54%, list=27%, signal=74%
PID_CXCR4_PATHWAY	PID_CXCR4_PATHWAY		100	0.637188	1.7237	0.00204082	0.0395861	0.915	5293	tags=51%, list=22%, signal=65%
ZWANG_CLASS_2_TRANSIENTLY_INDUCED_BY_EGF	ZWANG_CLASS_2_TRANSIENTLY_INDUCED_BY_EGF		51	0.64316	1.72343	0.00204082	0.0396576	0.915	4606	tags=53%, list=20%, signal=66%
YOSHIMURA_MAPK8_TARGETS_DN	YOSHIMURA_MAPK8_TARGETS_DN		359	0.393739	1.72336	0.0184426	0.0396374	0.915	4815	tags=26%, list=20%, signal=32%
BLANCO_MELO_COVID19_SARS_COV_2_POS_PATIENT_LUNG_TISSUE_UP	BLANCO_MELO_COVID19_SARS_COV_2_POS_PATIENT_LUNG_TISSUE_UP		170	0.707641	1.72334	0.00204499	0.0395978	0.915	3940	tags=59%, list=17%, signal=71%
HELLEBREKERS_SILENCED_DURING_TUMOR_ANGIOGENESIS	HELLEBREKERS_SILENCED_DURING_TUMOR_ANGIOGENESIS		76	0.658216	1.7233	0.00199203	0.039563	0.915	5507	tags=64%, list=23%, signal=84%
BASSO_CD40_SIGNALING_UP	BASSO_CD40_SIGNALING_UP		102	0.784963	1.72327	0.00206612	0.0395362	0.915	3611	tags=75%, list=15%, signal=88%
HEIDENBLAD_AMPLICON_8Q24_DN	HEIDENBLAD_AMPLICON_8Q24_DN		39	0.586379	1.72303	0.0200803	0.0395927	0.916	5415	tags=54%, list=23%, signal=70%
MANALO_HYPOXIA_UP	MANALO_HYPOXIA_UP		203	0.612894	1.72287	0.00213675	0.0396297	0.916	4927	tags=50%, list=21%, signal=62%
PID_GMCSF_PATHWAY	PID_GMCSF_PATHWAY		36	0.646108	1.72283	0.00200401	0.0395986	0.916	4090	tags=42%, list=17%, signal=50%
BILD_HRAS_ONCOGENIC_SIGNATURE	BILD_HRAS_ONCOGENIC_SIGNATURE		249	0.539206	1.72246	0.00617284	0.0397062	0.916	6443	tags=50%, list=27%, signal=68%
YAMASHITA_METHYLATED_IN_PROSTATE_CANCER	YAMASHITA_METHYLATED_IN_PROSTATE_CANCER		62	0.603542	1.7221	0	0.0397909	0.916	5027	tags=48%, list=21%, signal=61%
LI_WILMS_TUMOR_VS_FETAL_KIDNEY_1_UP	LI_WILMS_TUMOR_VS_FETAL_KIDNEY_1_UP		183	0.642274	1.72181	0.002079	0.0398417	0.916	4874	tags=57%, list=21%, signal=71%
MEBARKI_HCC_PROGENITOR_WNT_UP	MEBARKI_HCC_PROGENITOR_WNT_UP		191	0.579247	1.72171	0.00628931	0.0398358	0.916	4917	tags=46%, list=21%, signal=58%
MATTHEWS_SKIN_CARCINOGENESIS_VIA_JUN	MATTHEWS_SKIN_CARCINOGENESIS_VIA_JUN		16	0.79595	1.72159	0	0.0398462	0.916	1806	tags=50%, list=8%, signal=54%
HOFFMANN_PRE_BI_TO_LARGE_PRE_BII_LYMPHOCYTE_UP	HOFFMANN_PRE_BI_TO_LARGE_PRE_BII_LYMPHOCYTE_UP		28	0.586724	1.72154	0.0160321	0.0398246	0.916	2204	tags=32%, list=9%, signal=35%
WP_HAIR_FOLLICLE_DEVELOPMENT_CYTODIFFERENTIATION_PART_3_OF_3	WP_HAIR_FOLLICLE_DEVELOPMENT_CYTODIFFERENTIATION_PART_3_OF_3		87	0.57529	1.72148	0	0.0398069	0.917	5337	tags=44%, list=23%, signal=56%
KANG_IMMORTALIZED_BY_TERT_UP	KANG_IMMORTALIZED_BY_TERT_UP		88	0.542304	1.72147	0.00391389	0.0397654	0.917	4761	tags=43%, list=20%, signal=54%
WP_APOPTOSISRELATED_NETWORK_DUE_TO_ALTERED_NOTCH3_IN_OVARIAN_CANCER	WP_APOPTOSISRELATED_NETWORK_DUE_TO_ALTERED_NOTCH3_IN_OVARIAN_CANCER		53	0.563439	1.72147	0.0220884	0.0397288	0.917	5397	tags=49%, list=23%, signal=63%
BOYAULT_LIVER_CANCER_SUBCLASS_G1_DN	BOYAULT_LIVER_CANCER_SUBCLASS_G1_DN		40	0.618614	1.72145	0.00614754	0.0396918	0.917	4750	tags=52%, list=20%, signal=66%
VECCHI_GASTRIC_CANCER_ADVANCED_VS_EARLY_UP	VECCHI_GASTRIC_CANCER_ADVANCED_VS_EARLY_UP		173	0.672805	1.72145	0.00609756	0.0396556	0.917	4096	tags=58%, list=17%, signal=69%
PID_IL12_STAT4_PATHWAY	PID_IL12_STAT4_PATHWAY		32	0.811349	1.72144	0	0.0396155	0.917	2265	tags=63%, list=10%, signal=69%
IVANOVA_HEMATOPOIESIS_MATURE_CELL	IVANOVA_HEMATOPOIESIS_MATURE_CELL		290	0.439988	1.72142	0.00630252	0.0395757	0.917	4845	tags=29%, list=21%, signal=36%
BIOCARTA_VIP_PATHWAY	BIOCARTA_VIP_PATHWAY		26	0.657657	1.7214	0.00205339	0.0395362	0.917	5251	tags=42%, list=22%, signal=54%
DEBIASI_APOPTOSIS_BY_REOVIRUS_INFECTION_DN	DEBIASI_APOPTOSIS_BY_REOVIRUS_INFECTION_DN		272	0.367432	1.72131	0.0101626	0.0395212	0.917	6382	tags=32%, list=27%, signal=43%
WIEDERSCHAIN_TARGETS_OF_BMI1_AND_PCGF2	WIEDERSCHAIN_TARGETS_OF_BMI1_AND_PCGF2		57	0.667571	1.7211	0.00407332	0.0395495	0.917	5274	tags=68%, list=22%, signal=88%
REACTOME_SYNTHESIS_SECRETION_AND_DEACYLATION_OF_GHRELIN	REACTOME_SYNTHESIS_SECRETION_AND_DEACYLATION_OF_GHRELIN		19	0.650548	1.72095	0.00806452	0.0395583	0.918	5532	tags=53%, list=23%, signal=69%
BREDEMEYER_RAG_SIGNALING_NOT_VIA_ATM_DN	BREDEMEYER_RAG_SIGNALING_NOT_VIA_ATM_DN		58	0.457215	1.7208	0	0.0395651	0.918	4037	tags=29%, list=17%, signal=35%
ONO_FOXP3_TARGETS_UP	ONO_FOXP3_TARGETS_UP		23	0.756202	1.72061	0.00206186	0.039604	0.918	2020	tags=52%, list=9%, signal=57%
ACEVEDO_LIVER_CANCER_WITH_H3K9ME3_UP	ACEVEDO_LIVER_CANCER_WITH_H3K9ME3_UP		138	0.503318	1.72058	0	0.0395744	0.918	5435	tags=34%, list=23%, signal=44%
WP_LEPTIN_INSULIN_OVERLAP	WP_LEPTIN_INSULIN_OVERLAP		17	0.658052	1.7204	0.0020284	0.0395802	0.918	3734	tags=41%, list=16%, signal=49%
REACTOME_THE_NLRP3_INFLAMMASOME	REACTOME_THE_NLRP3_INFLAMMASOME		15	0.752577	1.72034	0.0041841	0.0395584	0.918	3436	tags=60%, list=15%, signal=70%
IGLESIAS_E2F_TARGETS_UP	IGLESIAS_E2F_TARGETS_UP		143	0.607472	1.72024	0.0142276	0.0395449	0.918	4562	tags=50%, list=19%, signal=62%
XU_HGF_TARGETS_REPRESSED_BY_AKT1_DN	XU_HGF_TARGETS_REPRESSED_BY_AKT1_DN		87	0.517787	1.72012	0	0.0395494	0.918	5304	tags=38%, list=22%, signal=49%
PLASARI_TGFB1_TARGETS_10HR_UP	PLASARI_TGFB1_TARGETS_10HR_UP		194	0.629283	1.71986	0.00209644	0.0396011	0.918	5196	tags=59%, list=22%, signal=75%
ZHAN_MULTIPLE_MYELOMA_DN	ZHAN_MULTIPLE_MYELOMA_DN		42	0.784112	1.71984	0.00421941	0.0395632	0.918	3202	tags=69%, list=14%, signal=80%
REACTOME_RAB_GEFS_EXCHANGE_GTP_FOR_GDP_ON_RABS	REACTOME_RAB_GEFS_EXCHANGE_GTP_FOR_GDP_ON_RABS		90	0.406977	1.71982	0.0103093	0.0395336	0.919	6148	tags=28%, list=26%, signal=37%
REACTOME_DISEASES_OF_GLYCOSYLATION	REACTOME_DISEASES_OF_GLYCOSYLATION		142	0.516802	1.71981	0.0141129	0.0394946	0.919	5234	tags=39%, list=22%, signal=50%
KEGG_TIGHT_JUNCTION	KEGG_TIGHT_JUNCTION		132	0.47777	1.71969	0.00627615	0.0394871	0.919	5863	tags=34%, list=25%, signal=45%
WP_ARRHYTHMOGENIC_RIGHT_VENTRICULAR_CARDIOMYOPATHY	WP_ARRHYTHMOGENIC_RIGHT_VENTRICULAR_CARDIOMYOPATHY		75	0.618542	1.71965	0	0.0394652	0.919	5274	tags=51%, list=22%, signal=65%
PID_RAS_PATHWAY	PID_RAS_PATHWAY		30	0.642668	1.71948	0.00404858	0.0394951	0.919	5529	tags=53%, list=23%, signal=70%
REACTOME_INTERFERON_GAMMA_SIGNALING	REACTOME_INTERFERON_GAMMA_SIGNALING		93	0.749033	1.71932	0.00206612	0.0395279	0.919	4256	tags=69%, list=18%, signal=84%
LEIN_MEDULLA_MARKERS	LEIN_MEDULLA_MARKERS		85	0.50862	1.7193	0.00411523	0.0394877	0.919	5203	tags=39%, list=22%, signal=50%
ZHENG_GLIOBLASTOMA_PLASTICITY_DN	ZHENG_GLIOBLASTOMA_PLASTICITY_DN		59	0.630066	1.71902	0.00858369	0.0395421	0.921	4441	tags=47%, list=19%, signal=58%
PHESSE_TARGETS_OF_APC_AND_MBD2_UP	PHESSE_TARGETS_OF_APC_AND_MBD2_UP		17	0.670201	1.71882	0.00617284	0.03958	0.922	3321	tags=47%, list=14%, signal=55%
GAUSSMANN_MLL_AF4_FUSION_TARGETS_F_DN	GAUSSMANN_MLL_AF4_FUSION_TARGETS_F_DN		37	0.640512	1.71878	0.00205761	0.0395641	0.922	4631	tags=49%, list=20%, signal=60%
MCBRYAN_PUBERTAL_TGFB1_TARGETS_DN	MCBRYAN_PUBERTAL_TGFB1_TARGETS_DN		63	0.62344	1.71817	0.0101626	0.0397881	0.922	5337	tags=56%, list=23%, signal=72%
REACTOME_INTERFERON_ALPHA_BETA_SIGNALING	REACTOME_INTERFERON_ALPHA_BETA_SIGNALING		71	0.747319	1.71804	0	0.0398072	0.923	4180	tags=66%, list=18%, signal=80%
BIOCARTA_FAS_PATHWAY	BIOCARTA_FAS_PATHWAY		30	0.574031	1.71802	0.021611	0.0397725	0.923	3865	tags=33%, list=16%, signal=40%
PID_FAK_PATHWAY	PID_FAK_PATHWAY		59	0.480687	1.71772	0.0181452	0.0398396	0.924	7620	tags=44%, list=32%, signal=65%
MEBARKI_HCC_PROGENITOR_WNT_UP_CTNNB1_DEPENDENT	MEBARKI_HCC_PROGENITOR_WNT_UP_CTNNB1_DEPENDENT		85	0.618315	1.71772	0.00416667	0.0398031	0.924	3138	tags=41%, list=13%, signal=47%
REACTOME_NEGATIVE_REGULATORS_OF_DDX58_IFIH1_SIGNALING	REACTOME_NEGATIVE_REGULATORS_OF_DDX58_IFIH1_SIGNALING		34	0.619421	1.71754	0.0144928	0.0398296	0.924	4229	tags=38%, list=18%, signal=47%
HARRIS_BRAIN_CANCER_PROGENITORS	HARRIS_BRAIN_CANCER_PROGENITORS		43	0.681736	1.71734	0	0.0398623	0.924	5918	tags=72%, list=25%, signal=96%
KLEIN_PRIMARY_EFFUSION_LYMPHOMA_DN	KLEIN_PRIMARY_EFFUSION_LYMPHOMA_DN		57	0.749778	1.71718	0.00404858	0.0398686	0.924	2816	tags=61%, list=12%, signal=70%
GEISS_RESPONSE_TO_DSRNA_UP	GEISS_RESPONSE_TO_DSRNA_UP		39	0.706276	1.71711	0.00606061	0.0398529	0.924	3209	tags=56%, list=14%, signal=65%
PID_REG_GR_PATHWAY	PID_REG_GR_PATHWAY		82	0.483492	1.71705	0.02	0.0398315	0.925	5834	tags=37%, list=25%, signal=48%
KEGG_LEISHMANIA_INFECTION	KEGG_LEISHMANIA_INFECTION		72	0.741008	1.71701	0.00409836	0.0398027	0.925	2504	tags=56%, list=11%, signal=62%
WP_TLR4_SIGNALING_AND_TOLERANCE	WP_TLR4_SIGNALING_AND_TOLERANCE		29	0.682346	1.71698	0.00414938	0.0397761	0.925	3924	tags=48%, list=17%, signal=58%
GAUSSMANN_MLL_AF4_FUSION_TARGETS_A_DN	GAUSSMANN_MLL_AF4_FUSION_TARGETS_A_DN		95	0.551405	1.71687	0.00406504	0.0397682	0.925	4991	tags=47%, list=21%, signal=60%
KIM_WT1_TARGETS_UP	KIM_WT1_TARGETS_UP		216	0.578133	1.71675	0.0103093	0.0397845	0.925	4506	tags=41%, list=19%, signal=50%
BRACHAT_RESPONSE_TO_CAMPTOTHECIN_UP	BRACHAT_RESPONSE_TO_CAMPTOTHECIN_UP		25	0.598949	1.7167	0.00607287	0.0397554	0.925	5317	tags=48%, list=23%, signal=62%
KEGG_DILATED_CARDIOMYOPATHY	KEGG_DILATED_CARDIOMYOPATHY		90	0.605291	1.71666	0	0.0397262	0.925	6344	tags=56%, list=27%, signal=76%
KEGG_ARRHYTHMOGENIC_RIGHT_VENTRICULAR_CARDIOMYOPATHY_ARVC	KEGG_ARRHYTHMOGENIC_RIGHT_VENTRICULAR_CARDIOMYOPATHY_ARVC		74	0.622655	1.71598	0	0.0399556	0.928	5274	tags=51%, list=22%, signal=66%
KEGG_ADHERENS_JUNCTION	KEGG_ADHERENS_JUNCTION		73	0.531249	1.71589	0.00205339	0.0399486	0.928	6948	tags=48%, list=29%, signal=68%
LUI_THYROID_CANCER_PAX8_PPARG_UP	LUI_THYROID_CANCER_PAX8_PPARG_UP		44	0.456299	1.71571	0.0145228	0.0399925	0.928	7345	tags=39%, list=31%, signal=56%
KEGG_GLYCEROPHOSPHOLIPID_METABOLISM	KEGG_GLYCEROPHOSPHOLIPID_METABOLISM		77	0.467394	1.71565	0.00410678	0.0399743	0.928	5774	tags=36%, list=24%, signal=48%
RAMASWAMY_METASTASIS_DN	RAMASWAMY_METASTASIS_DN		58	0.541156	1.71555	0.00423729	0.0399725	0.928	5405	tags=40%, list=23%, signal=51%
BECKER_TAMOXIFEN_RESISTANCE_UP	BECKER_TAMOXIFEN_RESISTANCE_UP		54	0.611553	1.71538	0.00598802	0.0399895	0.928	4180	tags=48%, list=18%, signal=58%
KIM_RESPONSE_TO_TSA_AND_DECITABINE_UP	KIM_RESPONSE_TO_TSA_AND_DECITABINE_UP		134	0.561214	1.71518	0	0.04004	0.928	4479	tags=45%, list=19%, signal=55%
PID_IL8_CXCR2_PATHWAY	PID_IL8_CXCR2_PATHWAY		34	0.66001	1.71509	0.00408998	0.0400415	0.928	3823	tags=38%, list=16%, signal=46%
WP_EXTRACELLULAR_VESICLEMEDIATED_SIGNALING_IN_RECIPIENT_CELLS	WP_EXTRACELLULAR_VESICLEMEDIATED_SIGNALING_IN_RECIPIENT_CELLS		30	0.626989	1.71508	0.0120724	0.0400051	0.928	6344	tags=50%, list=27%, signal=68%
ONDER_CDH1_SIGNALING_VIA_CTNNB1	ONDER_CDH1_SIGNALING_VIA_CTNNB1		83	0.655912	1.71504	0.00409836	0.0399767	0.928	5366	tags=63%, list=23%, signal=81%
HOFMANN_MYELODYSPLASTIC_SYNDROM_RISK_DN	HOFMANN_MYELODYSPLASTIC_SYNDROM_RISK_DN		23	0.705321	1.71485	0	0.0400021	0.929	3414	tags=52%, list=14%, signal=61%
PASINI_SUZ12_TARGETS_DN	PASINI_SUZ12_TARGETS_DN		316	0.534859	1.71479	0.0147059	0.0399897	0.929	6452	tags=47%, list=27%, signal=64%
WP_VITAMIN_D_IN_INFLAMMATORY_DISEASES	WP_VITAMIN_D_IN_INFLAMMATORY_DISEASES		22	0.694985	1.71475	0.010352	0.0399632	0.929	3924	tags=55%, list=17%, signal=65%
PID_BETA_CATENIN_NUC_PATHWAY	PID_BETA_CATENIN_NUC_PATHWAY		79	0.462538	1.71452	0.002	0.0400098	0.929	1974	tags=18%, list=8%, signal=19%
WP_EICOSANOID_SYNTHESIS	WP_EICOSANOID_SYNTHESIS		26	0.731561	1.7145	0	0.0399767	0.929	5067	tags=69%, list=21%, signal=88%
PID_PS1_PATHWAY	PID_PS1_PATHWAY		46	0.453353	1.71443	0.00795229	0.0399576	0.929	7620	tags=41%, list=32%, signal=61%
WP_VITAMIN_D_RECEPTOR_PATHWAY	WP_VITAMIN_D_RECEPTOR_PATHWAY		184	0.555214	1.71417	0.00208333	0.0400156	0.929	5211	tags=43%, list=22%, signal=55%
TRAYNOR_RETT_SYNDROM_DN	TRAYNOR_RETT_SYNDROM_DN		15	0.765649	1.714	0	0.0400366	0.929	2394	tags=53%, list=10%, signal=59%
REACTOME_SPHINGOLIPID_DE_NOVO_BIOSYNTHESIS	REACTOME_SPHINGOLIPID_DE_NOVO_BIOSYNTHESIS		44	0.482611	1.71387	0.00801603	0.0400437	0.929	6503	tags=39%, list=28%, signal=53%
PID_TCR_PATHWAY	PID_TCR_PATHWAY		63	0.74659	1.71346	0.00206186	0.04017	0.93	3359	tags=52%, list=14%, signal=61%
BIOCARTA_41BB_PATHWAY	BIOCARTA_41BB_PATHWAY		18	0.676415	1.71325	0.0101833	0.0402025	0.93	4935	tags=56%, list=21%, signal=70%
GROSS_HYPOXIA_VIA_ELK3_AND_HIF1A_UP	GROSS_HYPOXIA_VIA_ELK3_AND_HIF1A_UP		143	0.525642	1.7127	0.0239521	0.0404045	0.93	5373	tags=43%, list=23%, signal=56%
WP_MICROGLIA_PATHOGEN_PHAGOCYTOSIS_PATHWAY	WP_MICROGLIA_PATHOGEN_PHAGOCYTOSIS_PATHWAY		40	0.835231	1.71245	0.00204499	0.0404498	0.931	2213	tags=68%, list=9%, signal=74%
REACTOME_RAB_GERANYLGERANYLATION	REACTOME_RAB_GERANYLGERANYLATION		64	0.467964	1.71193	0.00592885	0.0406193	0.931	4516	tags=28%, list=19%, signal=35%
KEGG_ETHER_LIPID_METABOLISM	KEGG_ETHER_LIPID_METABOLISM		33	0.586298	1.71191	0	0.0405822	0.931	4200	tags=42%, list=18%, signal=52%
FINAK_BREAST_CANCER_SDPP_SIGNATURE	FINAK_BREAST_CANCER_SDPP_SIGNATURE		25	0.759891	1.71188	0	0.0405631	0.931	2881	tags=64%, list=12%, signal=73%
REACTOME_SURFACTANT_METABOLISM	REACTOME_SURFACTANT_METABOLISM		30	0.620421	1.7118	0.00211864	0.0405503	0.931	5183	tags=50%, list=22%, signal=64%
WP_THE_OVERLAP_BETWEEN_SIGNAL_TRANSDUCTION_PATHWAYS_THAT_CONTRIBUTE_TO_A_RANGE_OF_LMNA_LAMINOPATHIES	WP_THE_OVERLAP_BETWEEN_SIGNAL_TRANSDUCTION_PATHWAYS_THAT_CONTRIBUTE_TO_A_RANGE_OF_LMNA_LAMINOPATHIES		60	0.56833	1.71153	0.0122951	0.0406393	0.931	3198	tags=33%, list=14%, signal=38%
ZHANG_BREAST_CANCER_PROGENITORS_DN	ZHANG_BREAST_CANCER_PROGENITORS_DN		139	0.401445	1.71148	0.00204082	0.0406195	0.931	3658	tags=24%, list=16%, signal=29%
SASSON_RESPONSE_TO_GONADOTROPHINS_UP	SASSON_RESPONSE_TO_GONADOTROPHINS_UP		86	0.464301	1.71143	0.0123203	0.0405999	0.931	6025	tags=37%, list=26%, signal=50%
WP_TYPE_II_INTERFERON_SIGNALING_IFNG	WP_TYPE_II_INTERFERON_SIGNALING_IFNG		37	0.773816	1.71139	0	0.0405744	0.931	4180	tags=76%, list=18%, signal=92%
ST_GA13_PATHWAY	ST_GA13_PATHWAY		37	0.533762	1.71137	0.0123711	0.0405384	0.931	4402	tags=32%, list=19%, signal=40%
WINZEN_DEGRADED_VIA_KHSRP	WINZEN_DEGRADED_VIA_KHSRP		100	0.668075	1.71124	0.00203252	0.0405533	0.931	5314	tags=63%, list=23%, signal=81%
VALK_AML_CLUSTER_10	VALK_AML_CLUSTER_10		32	0.653532	1.71121	0	0.0405254	0.931	2942	tags=44%, list=12%, signal=50%
GUO_HEX_TARGETS_DN	GUO_HEX_TARGETS_DN		65	0.531865	1.71114	0.00617284	0.0405264	0.931	2640	tags=32%, list=11%, signal=36%
PID_P38_ALPHA_BETA_DOWNSTREAM_PATHWAY	PID_P38_ALPHA_BETA_DOWNSTREAM_PATHWAY		38	0.540167	1.71109	0.0158416	0.0405056	0.931	3474	tags=32%, list=15%, signal=37%
NABA_ECM_GLYCOPROTEINS	NABA_ECM_GLYCOPROTEINS		196	0.601591	1.71108	0.00421053	0.0404681	0.931	4906	tags=54%, list=21%, signal=67%
DORSAM_HOXA9_TARGETS_DN	DORSAM_HOXA9_TARGETS_DN		32	0.578748	1.71094	0.00609756	0.0404949	0.931	4747	tags=38%, list=20%, signal=47%
TSAI_RESPONSE_TO_IONIZING_RADIATION	TSAI_RESPONSE_TO_IONIZING_RADIATION		150	0.53964	1.71047	0.0241935	0.04062	0.932	4806	tags=46%, list=20%, signal=57%
PETRETTO_HEART_MASS_QTL_CIS_UP	PETRETTO_HEART_MASS_QTL_CIS_UP		33	0.495756	1.70992	0.00412371	0.0407572	0.932	3969	tags=33%, list=17%, signal=40%
ST_ADRENERGIC	ST_ADRENERGIC		37	0.602985	1.70956	0.00621118	0.0408568	0.932	4245	tags=38%, list=18%, signal=46%
LE_EGR2_TARGETS_DN	LE_EGR2_TARGETS_DN		105	0.551806	1.7095	0.00595238	0.0408383	0.932	5494	tags=46%, list=23%, signal=59%
PID_CERAMIDE_PATHWAY	PID_CERAMIDE_PATHWAY		44	0.534405	1.70947	0.0264228	0.0408033	0.932	6025	tags=43%, list=26%, signal=58%
REACTOME_IMMUNOREGULATORY_INTERACTIONS_BETWEEN_A_LYMPHOID_AND_A_NON_LYMPHOID_CELL	REACTOME_IMMUNOREGULATORY_INTERACTIONS_BETWEEN_A_LYMPHOID_AND_A_NON_LYMPHOID_CELL		132	0.754059	1.70923	0.0020284	0.0408652	0.932	3118	tags=68%, list=13%, signal=78%
DELACROIX_RARG_BOUND_MEF	DELACROIX_RARG_BOUND_MEF		366	0.431568	1.70917	0.00627615	0.0408567	0.932	4163	tags=28%, list=18%, signal=33%
REACTOME_GLYCOSAMINOGLYCAN_METABOLISM	REACTOME_GLYCOSAMINOGLYCAN_METABOLISM		123	0.530792	1.70902	0.00420168	0.0408773	0.932	5471	tags=45%, list=23%, signal=58%
ICHIBA_GRAFT_VERSUS_HOST_DISEASE_35D_UP	ICHIBA_GRAFT_VERSUS_HOST_DISEASE_35D_UP		143	0.722223	1.70895	0.0124224	0.0408586	0.932	3502	tags=61%, list=15%, signal=71%
BIOCARTA_TID_PATHWAY	BIOCARTA_TID_PATHWAY		19	0.672409	1.70889	0.00614754	0.0408419	0.932	3642	tags=47%, list=15%, signal=56%
REACTOME_TRANSPORT_TO_THE_GOLGI_AND_SUBSEQUENT_MODIFICATION	REACTOME_TRANSPORT_TO_THE_GOLGI_AND_SUBSEQUENT_MODIFICATION		185	0.355192	1.70889	0.0313725	0.0408046	0.932	7720	tags=28%, list=33%, signal=41%
BROWNE_HCMV_INFECTION_1HR_DN	BROWNE_HCMV_INFECTION_1HR_DN		213	0.3516	1.70887	0	0.0407689	0.932	4167	tags=21%, list=18%, signal=25%
WP_STRUCTURAL_PATHWAY_OF_INTERLEUKIN_1_IL1	WP_STRUCTURAL_PATHWAY_OF_INTERLEUKIN_1_IL1		50	0.532569	1.70885	0.0286299	0.0407386	0.932	6025	tags=46%, list=26%, signal=62%
VALK_AML_CLUSTER_4	VALK_AML_CLUSTER_4		29	0.733212	1.70869	0.00201207	0.0407565	0.932	4795	tags=69%, list=20%, signal=86%
WATANABE_RECTAL_CANCER_RADIOTHERAPY_RESPONSIVE_DN	WATANABE_RECTAL_CANCER_RADIOTHERAPY_RESPONSIVE_DN		92	0.447786	1.70812	0.0278884	0.0409439	0.932	4414	tags=28%, list=19%, signal=35%
WP_NANOMATERIAL_INDUCED_APOPTOSIS	WP_NANOMATERIAL_INDUCED_APOPTOSIS		20	0.621259	1.70802	0.0197628	0.0409495	0.932	3864	tags=40%, list=16%, signal=48%
SASSON_RESPONSE_TO_GONADOTROPHINS_DN	SASSON_RESPONSE_TO_GONADOTROPHINS_DN		86	0.533346	1.7076	0.0041841	0.0410579	0.932	6498	tags=43%, list=28%, signal=59%
IZADPANAH_STEM_CELL_ADIPOSE_VS_BONE_UP	IZADPANAH_STEM_CELL_ADIPOSE_VS_BONE_UP		127	0.578807	1.7072	0.00618557	0.0411866	0.933	5013	tags=50%, list=21%, signal=63%
KUROZUMI_RESPONSE_TO_ONCOCYTIC_VIRUS	KUROZUMI_RESPONSE_TO_ONCOCYTIC_VIRUS		45	0.842879	1.7072	0	0.0411469	0.933	2559	tags=82%, list=11%, signal=92%
WP_ALLOGRAFT_REJECTION	WP_ALLOGRAFT_REJECTION		89	0.760089	1.70712	0.00414079	0.0411345	0.933	2576	tags=63%, list=11%, signal=70%
HOLLERN_EMT_BREAST_TUMOR_UP	HOLLERN_EMT_BREAST_TUMOR_UP		139	0.65203	1.7071	0.00208768	0.0410967	0.933	3483	tags=47%, list=15%, signal=55%
JOHANSSON_BRAIN_CANCER_EARLY_VS_LATE_DN	JOHANSSON_BRAIN_CANCER_EARLY_VS_LATE_DN		43	0.629849	1.70707	0.00396825	0.0410615	0.933	5810	tags=58%, list=25%, signal=77%
BAUS_TFF2_TARGETS_UP	BAUS_TFF2_TARGETS_UP		32	0.727607	1.70704	0	0.0410388	0.933	3502	tags=56%, list=15%, signal=66%
ZHANG_GATA6_TARGETS_DN	ZHANG_GATA6_TARGETS_DN		62	0.543122	1.70694	0.00206186	0.0410348	0.933	5696	tags=45%, list=24%, signal=59%
REACTOME_ION_HOMEOSTASIS	REACTOME_ION_HOMEOSTASIS		54	0.558201	1.70684	0.00606061	0.0410344	0.933	3674	tags=33%, list=16%, signal=39%
BRACHAT_RESPONSE_TO_CISPLATIN	BRACHAT_RESPONSE_TO_CISPLATIN		23	0.619913	1.70674	0.0125786	0.0410488	0.933	5317	tags=48%, list=23%, signal=62%
HOQUE_METHYLATED_IN_CANCER	HOQUE_METHYLATED_IN_CANCER		56	0.569423	1.7067	0	0.0410278	0.933	2360	tags=32%, list=10%, signal=36%
BRUNO_HEMATOPOIESIS	BRUNO_HEMATOPOIESIS		66	0.55321	1.70669	0.00601202	0.0409905	0.933	4589	tags=44%, list=19%, signal=54%
REACTOME_NICOTINATE_METABOLISM	REACTOME_NICOTINATE_METABOLISM		31	0.618496	1.70661	0.00209644	0.0409901	0.933	1833	tags=32%, list=8%, signal=35%
WORSCHECH_TUMOR_EVASION_AND_TOLEROGENICITY_UP	WORSCHECH_TUMOR_EVASION_AND_TOLEROGENICITY_UP		32	0.720997	1.70641	0.00407332	0.0410575	0.934	5699	tags=78%, list=24%, signal=103%
SENESE_HDAC2_TARGETS_DN	SENESE_HDAC2_TARGETS_DN		130	0.556447	1.70611	0.00403226	0.0411495	0.934	6065	tags=55%, list=26%, signal=74%
ZHU_CMV_ALL_DN	ZHU_CMV_ALL_DN		119	0.620293	1.70596	0.0121951	0.0411735	0.934	4543	tags=50%, list=19%, signal=61%
KOYAMA_SEMA3B_TARGETS_DN	KOYAMA_SEMA3B_TARGETS_DN		357	0.412118	1.70594	0.00420168	0.0411465	0.934	4137	tags=27%, list=18%, signal=32%
STEGER_ADIPOGENESIS_DN	STEGER_ADIPOGENESIS_DN		25	0.771794	1.70586	0.00212766	0.041133	0.934	3785	tags=76%, list=16%, signal=90%
MARTIN_NFKB_TARGETS_UP	MARTIN_NFKB_TARGETS_UP		44	0.713742	1.70581	0.00612245	0.0411095	0.934	3774	tags=57%, list=16%, signal=68%
DER_IFN_ALPHA_RESPONSE_UP	DER_IFN_ALPHA_RESPONSE_UP		74	0.70811	1.70569	0.00621118	0.0411138	0.934	4344	tags=62%, list=18%, signal=76%
JINESH_BLEBBISHIELD_TRANSFORMED_STEM_CELL_SPHERES_UP	JINESH_BLEBBISHIELD_TRANSFORMED_STEM_CELL_SPHERES_UP		173	0.549592	1.70558	0.00404858	0.0411201	0.934	7427	tags=58%, list=31%, signal=84%
CHIBA_RESPONSE_TO_TSA_UP	CHIBA_RESPONSE_TO_TSA_UP		50	0.694541	1.70542	0.00206186	0.0411581	0.935	4887	tags=66%, list=21%, signal=83%
WP_INTERLEUKIN11_SIGNALING_PATHWAY	WP_INTERLEUKIN11_SIGNALING_PATHWAY		44	0.495707	1.70526	0.0176125	0.0411609	0.935	4173	tags=32%, list=18%, signal=39%
BOSCO_INTERFERON_INDUCED_ANTIVIRAL_MODULE	BOSCO_INTERFERON_INDUCED_ANTIVIRAL_MODULE		78	0.774652	1.70517	0	0.041174	0.935	3962	tags=76%, list=17%, signal=91%
AZARE_NEOPLASTIC_TRANSFORMATION_BY_STAT3_UP	AZARE_NEOPLASTIC_TRANSFORMATION_BY_STAT3_UP		125	0.584838	1.70507	0.00826446	0.0411819	0.936	5962	tags=53%, list=25%, signal=70%
BEGUM_TARGETS_OF_PAX3_FOXO1_FUSION_UP	BEGUM_TARGETS_OF_PAX3_FOXO1_FUSION_UP		59	0.607541	1.70471	0.00416667	0.0412667	0.936	6220	tags=58%, list=26%, signal=78%
VILIMAS_NOTCH1_TARGETS_UP	VILIMAS_NOTCH1_TARGETS_UP		51	0.806451	1.70435	0.00408998	0.0413781	0.936	2350	tags=71%, list=10%, signal=78%
LIU_TARGETS_OF_VMYB_VS_CMYB_DN	LIU_TARGETS_OF_VMYB_VS_CMYB_DN		43	0.663295	1.70434	0.00413223	0.0413453	0.936	5262	tags=60%, list=22%, signal=78%
FLECHNER_PBL_KIDNEY_TRANSPLANT_OK_VS_DONOR_UP	FLECHNER_PBL_KIDNEY_TRANSPLANT_OK_VS_DONOR_UP		152	0.380133	1.70384	0.0327198	0.0414993	0.936	3779	tags=20%, list=16%, signal=23%
WP_SMALL_LIGAND_GPCRS	WP_SMALL_LIGAND_GPCRS		19	0.740445	1.70359	0	0.0415601	0.937	2017	tags=47%, list=9%, signal=52%
SMIRNOV_RESPONSE_TO_IR_6HR_UP	SMIRNOV_RESPONSE_TO_IR_6HR_UP		167	0.443119	1.70359	0.019685	0.0415237	0.937	5905	tags=37%, list=25%, signal=49%
SENESE_HDAC1_AND_HDAC2_TARGETS_UP	SENESE_HDAC1_AND_HDAC2_TARGETS_UP		240	0.513826	1.70339	0.00626305	0.0415649	0.937	5314	tags=41%, list=23%, signal=53%
LIM_MAMMARY_LUMINAL_MATURE_DN	LIM_MAMMARY_LUMINAL_MATURE_DN		95	0.645444	1.70329	0.00420168	0.0415698	0.937	5466	tags=62%, list=23%, signal=81%
PID_CD8_TCR_PATHWAY	PID_CD8_TCR_PATHWAY		52	0.763965	1.70317	0.0020284	0.0415916	0.937	3359	tags=60%, list=14%, signal=69%
ABRAHAM_ALPC_VS_MULTIPLE_MYELOMA_UP	ABRAHAM_ALPC_VS_MULTIPLE_MYELOMA_UP		26	0.742106	1.70289	0.00202429	0.0416544	0.937	2636	tags=54%, list=11%, signal=61%
ROZANOV_MMP14_TARGETS_DN	ROZANOV_MMP14_TARGETS_DN		35	0.619067	1.70248	0.00604839	0.0417793	0.938	3609	tags=46%, list=15%, signal=54%
SCHLINGEMANN_SKIN_CARCINOGENESIS_TPA_DN	SCHLINGEMANN_SKIN_CARCINOGENESIS_TPA_DN		26	0.685717	1.70226	0.00201207	0.041833	0.938	4164	tags=58%, list=18%, signal=70%
LEE_EARLY_T_LYMPHOCYTE_DN	LEE_EARLY_T_LYMPHOCYTE_DN		57	0.82804	1.70199	0	0.0418796	0.938	2781	tags=77%, list=12%, signal=87%
REACTOME_SIGNALING_BY_PDGFR_IN_DISEASE	REACTOME_SIGNALING_BY_PDGFR_IN_DISEASE		20	0.597531	1.70196	0.00609756	0.0418628	0.938	4210	tags=35%, list=18%, signal=43%
MCBRYAN_PUBERTAL_TGFB1_TARGETS_UP	MCBRYAN_PUBERTAL_TGFB1_TARGETS_UP		168	0.586139	1.70194	0.00862069	0.0418346	0.938	4888	tags=47%, list=21%, signal=59%
REACTOME_FCGR3A_MEDIATED_IL10_SYNTHESIS	REACTOME_FCGR3A_MEDIATED_IL10_SYNTHESIS		38	0.639809	1.70181	0.0124481	0.0418452	0.938	3674	tags=37%, list=16%, signal=44%
LIANG_SILENCED_BY_METHYLATION_2	LIANG_SILENCED_BY_METHYLATION_2		58	0.687607	1.70126	0.00206186	0.0419971	0.939	4384	tags=57%, list=19%, signal=70%
SANA_TNF_SIGNALING_DN	SANA_TNF_SIGNALING_DN		85	0.629926	1.70125	0.002079	0.0419581	0.939	4234	tags=49%, list=18%, signal=60%
ACEVEDO_LIVER_CANCER_WITH_H3K27ME3_UP	ACEVEDO_LIVER_CANCER_WITH_H3K27ME3_UP		288	0.467994	1.70119	0	0.0419396	0.939	4384	tags=30%, list=19%, signal=36%
HENDRICKS_SMARCA4_TARGETS_UP	HENDRICKS_SMARCA4_TARGETS_UP		54	0.644055	1.70116	0	0.041909	0.939	5317	tags=59%, list=23%, signal=76%
REACTOME_STIMULI_SENSING_CHANNELS	REACTOME_STIMULI_SENSING_CHANNELS		107	0.518091	1.70106	0.00407332	0.0419144	0.939	5256	tags=42%, list=22%, signal=54%
REACTOME_RIP_MEDIATED_NFKB_ACTIVATION_VIA_ZBP1	REACTOME_RIP_MEDIATED_NFKB_ACTIVATION_VIA_ZBP1		17	0.714163	1.70102	0.00417537	0.0418901	0.939	3331	tags=47%, list=14%, signal=55%
REACTOME_KERATAN_SULFATE_KERATIN_METABOLISM	REACTOME_KERATAN_SULFATE_KERATIN_METABOLISM		33	0.635357	1.70083	0.00420168	0.0419146	0.941	5316	tags=58%, list=23%, signal=74%
POS_HISTAMINE_RESPONSE_NETWORK	POS_HISTAMINE_RESPONSE_NETWORK		32	0.528279	1.70037	0.018	0.0420835	0.942	2481	tags=28%, list=11%, signal=31%
COLIN_PILOCYTIC_ASTROCYTOMA_VS_GLIOBLASTOMA_UP	COLIN_PILOCYTIC_ASTROCYTOMA_VS_GLIOBLASTOMA_UP		34	0.664854	1.70019	0.00414079	0.0421322	0.942	4784	tags=59%, list=20%, signal=74%
DORN_ADENOVIRUS_INFECTION_12HR_UP	DORN_ADENOVIRUS_INFECTION_12HR_UP		28	0.713612	1.69976	0.0020202	0.0422708	0.943	3394	tags=57%, list=14%, signal=67%
VERHAAK_AML_WITH_NPM1_MUTATED_UP	VERHAAK_AML_WITH_NPM1_MUTATED_UP		185	0.660595	1.69973	0.0125	0.0422383	0.943	5024	tags=64%, list=21%, signal=80%
REACTOME_REGULATION_OF_GENE_EXPRESSION_IN_LATE_STAGE_BRANCHING_MORPHOGENESIS_PANCREATIC_BUD_PRECURSOR_CELLS	REACTOME_REGULATION_OF_GENE_EXPRESSION_IN_LATE_STAGE_BRANCHING_MORPHOGENESIS_PANCREATIC_BUD_PRECURSOR_CELLS		16	0.646055	1.69964	0	0.0422348	0.943	3198	tags=31%, list=14%, signal=36%
REACTOME_PROGRAMMED_CELL_DEATH	REACTOME_PROGRAMMED_CELL_DEATH		180	0.400647	1.69922	0.0182556	0.0423839	0.943	5103	tags=26%, list=22%, signal=32%
MARTORIATI_MDM4_TARGETS_NEUROEPITHELIUM_DN	MARTORIATI_MDM4_TARGETS_NEUROEPITHELIUM_DN		161	0.452576	1.69902	0.00207469	0.0424411	0.943	3624	tags=24%, list=15%, signal=28%
REACTOME_VASOPRESSIN_REGULATES_RENAL_WATER_HOMEOSTASIS_VIA_AQUAPORINS	REACTOME_VASOPRESSIN_REGULATES_RENAL_WATER_HOMEOSTASIS_VIA_AQUAPORINS		43	0.544188	1.69874	0	0.0424867	0.943	6656	tags=44%, list=28%, signal=61%
KEGG_CALCIUM_SIGNALING_PATHWAY	KEGG_CALCIUM_SIGNALING_PATHWAY		177	0.517427	1.69854	0.00212766	0.0425381	0.943	6032	tags=43%, list=26%, signal=57%
REACTOME_INFECTION_WITH_MYCOBACTERIUM_TUBERCULOSIS	REACTOME_INFECTION_WITH_MYCOBACTERIUM_TUBERCULOSIS		27	0.489097	1.69852	0.0509165	0.042509	0.943	3347	tags=22%, list=14%, signal=26%
DUNNE_TARGETS_OF_AML1_MTG8_FUSION_UP	DUNNE_TARGETS_OF_AML1_MTG8_FUSION_UP		52	0.74425	1.69846	0	0.0424906	0.943	3277	tags=54%, list=14%, signal=62%
BROWNE_HCMV_INFECTION_6HR_UP	BROWNE_HCMV_INFECTION_6HR_UP		62	0.538017	1.69844	0.00406504	0.0424573	0.943	4217	tags=34%, list=18%, signal=41%
WP_HEART_DEVELOPMENT	WP_HEART_DEVELOPMENT		46	0.561586	1.69828	0.0106157	0.042486	0.944	4400	tags=35%, list=19%, signal=43%
NGUYEN_NOTCH1_TARGETS_DN	NGUYEN_NOTCH1_TARGETS_DN		82	0.476378	1.69826	0.0252632	0.0424527	0.944	6169	tags=38%, list=26%, signal=51%
MARZEC_IL2_SIGNALING_UP	MARZEC_IL2_SIGNALING_UP		114	0.551381	1.69813	0.0242915	0.04247	0.944	2267	tags=35%, list=10%, signal=39%
REACTOME_ADP_SIGNALLING_THROUGH_P2Y_PURINOCEPTOR_1	REACTOME_ADP_SIGNALLING_THROUGH_P2Y_PURINOCEPTOR_1		25	0.620718	1.69806	0.00420168	0.0424557	0.944	3552	tags=36%, list=15%, signal=42%
ICHIBA_GRAFT_VERSUS_HOST_DISEASE_D7_UP	ICHIBA_GRAFT_VERSUS_HOST_DISEASE_D7_UP		116	0.731464	1.69806	0.00824742	0.0424228	0.944	4394	tags=67%, list=19%, signal=82%
REACTOME_COLLAGEN_FORMATION	REACTOME_COLLAGEN_FORMATION		90	0.64313	1.69805	0.0180723	0.0423852	0.944	5074	tags=62%, list=22%, signal=79%
PID_CD40_PATHWAY	PID_CD40_PATHWAY		31	0.63702	1.69788	0.0163934	0.0424171	0.944	4964	tags=48%, list=21%, signal=61%
PID_IL2_STAT5_PATHWAY	PID_IL2_STAT5_PATHWAY		30	0.709228	1.6976	0.0105042	0.0425061	0.944	1974	tags=43%, list=8%, signal=47%
DER_IFN_GAMMA_RESPONSE_UP	DER_IFN_GAMMA_RESPONSE_UP		71	0.659937	1.69749	0.0164609	0.04253	0.944	4344	tags=54%, list=18%, signal=65%
GAUSSMANN_MLL_AF4_FUSION_TARGETS_B_UP	GAUSSMANN_MLL_AF4_FUSION_TARGETS_B_UP		27	0.570795	1.69719	0	0.0426218	0.944	4638	tags=41%, list=20%, signal=51%
BIOCARTA_TFF_PATHWAY	BIOCARTA_TFF_PATHWAY		24	0.552928	1.69717	0.00838574	0.042594	0.944	7620	tags=46%, list=32%, signal=68%
ZHENG_FOXP3_TARGETS_IN_T_LYMPHOCYTE_DN	ZHENG_FOXP3_TARGETS_IN_T_LYMPHOCYTE_DN		38	0.693911	1.69667	0	0.0427413	0.945	4645	tags=55%, list=20%, signal=69%
AMIT_SERUM_RESPONSE_240_MCF10A	AMIT_SERUM_RESPONSE_240_MCF10A		56	0.623329	1.69667	0.00414938	0.0427097	0.945	6001	tags=57%, list=25%, signal=76%
DELACROIX_RAR_BOUND_ES	DELACROIX_RAR_BOUND_ES		463	0.375684	1.69645	0.004158	0.0427598	0.945	5979	tags=32%, list=25%, signal=42%
SASAI_RESISTANCE_TO_NEOPLASTIC_TRANSFROMATION	SASAI_RESISTANCE_TO_NEOPLASTIC_TRANSFROMATION		50	0.737425	1.69644	0.00204499	0.042726	0.945	5074	tags=74%, list=22%, signal=94%
REACTOME_INTERLEUKIN_17_SIGNALING	REACTOME_INTERLEUKIN_17_SIGNALING		71	0.420196	1.69641	0.0123967	0.0426974	0.945	7138	tags=38%, list=30%, signal=54%
SPIELMAN_LYMPHOBLAST_EUROPEAN_VS_ASIAN_2FC_DN	SPIELMAN_LYMPHOBLAST_EUROPEAN_VS_ASIAN_2FC_DN		20	0.701448	1.69639	0.00421941	0.0426609	0.945	2838	tags=45%, list=12%, signal=51%
REACTOME_DETOXIFICATION_OF_REACTIVE_OXYGEN_SPECIES	REACTOME_DETOXIFICATION_OF_REACTIVE_OXYGEN_SPECIES		37	0.551297	1.6963	0.0120968	0.0426602	0.945	1695	tags=22%, list=7%, signal=23%
CROMER_TUMORIGENESIS_DN	CROMER_TUMORIGENESIS_DN		49	0.61636	1.6961	0	0.0427218	0.945	5607	tags=51%, list=24%, signal=67%
KEGG_ANTIGEN_PROCESSING_AND_PRESENTATION	KEGG_ANTIGEN_PROCESSING_AND_PRESENTATION		88	0.657989	1.69569	0.0140281	0.0428584	0.945	4798	tags=51%, list=20%, signal=64%
WP_CHROMOSOMAL_AND_MICROSATELLITE_INSTABILITY_IN_COLORECTAL_CANCER	WP_CHROMOSOMAL_AND_MICROSATELLITE_INSTABILITY_IN_COLORECTAL_CANCER		74	0.426602	1.69563	0.0309478	0.0428526	0.945	2029	tags=16%, list=9%, signal=18%
TAKEDA_TARGETS_OF_NUP98_HOXA9_FUSION_8D_DN	TAKEDA_TARGETS_OF_NUP98_HOXA9_FUSION_8D_DN		197	0.642566	1.69555	0	0.0428586	0.945	4331	tags=52%, list=18%, signal=64%
WP_NAD_METABOLISM	WP_NAD_METABOLISM		16	0.554156	1.69553	0.0168067	0.0428278	0.945	1805	tags=25%, list=8%, signal=27%
HOFFMANN_PRE_BI_TO_LARGE_PRE_BII_LYMPHOCYTE_DN	HOFFMANN_PRE_BI_TO_LARGE_PRE_BII_LYMPHOCYTE_DN		76	0.593726	1.69538	0.010142	0.0428588	0.946	5981	tags=62%, list=25%, signal=83%
SAKAI_CHRONIC_HEPATITIS_VS_LIVER_CANCER_DN	SAKAI_CHRONIC_HEPATITIS_VS_LIVER_CANCER_DN		36	0.622028	1.69517	0.00399202	0.0428915	0.946	4200	tags=44%, list=18%, signal=54%
THEILGAARD_NEUTROPHIL_AT_SKIN_WOUND_UP	THEILGAARD_NEUTROPHIL_AT_SKIN_WOUND_UP		76	0.569655	1.69498	0.0227743	0.0429333	0.946	4506	tags=41%, list=19%, signal=50%
HALMOS_CEBPA_TARGETS_DN	HALMOS_CEBPA_TARGETS_DN		44	0.668671	1.69423	0	0.0431802	0.947	5625	tags=64%, list=24%, signal=83%
TAKEDA_TARGETS_OF_NUP98_HOXA9_FUSION_10D_DN	TAKEDA_TARGETS_OF_NUP98_HOXA9_FUSION_10D_DN		146	0.666728	1.69389	0.00421053	0.0432817	0.948	4676	tags=61%, list=20%, signal=76%
REACTOME_SIGNALING_BY_NOTCH3	REACTOME_SIGNALING_BY_NOTCH3		49	0.52652	1.6935	0.0184049	0.0434107	0.948	4958	tags=43%, list=21%, signal=54%
YAO_TEMPORAL_RESPONSE_TO_PROGESTERONE_CLUSTER_0	YAO_TEMPORAL_RESPONSE_TO_PROGESTERONE_CLUSTER_0		71	0.590503	1.69348	0	0.0433827	0.948	4823	tags=46%, list=20%, signal=58%
WESTON_VEGFA_TARGETS_3HR	WESTON_VEGFA_TARGETS_3HR		66	0.573719	1.69338	0.0178926	0.0433886	0.949	4094	tags=42%, list=17%, signal=51%
RAY_TARGETS_OF_P210_BCR_ABL_FUSION_DN	RAY_TARGETS_OF_P210_BCR_ABL_FUSION_DN		15	0.718308	1.69332	0.00998004	0.0433787	0.949	2898	tags=53%, list=12%, signal=61%
PID_IL4_2PATHWAY	PID_IL4_2PATHWAY		61	0.641978	1.69314	0.00416667	0.0434067	0.949	5171	tags=57%, list=22%, signal=73%
QI_PLASMACYTOMA_DN	QI_PLASMACYTOMA_DN		97	0.501291	1.69311	0.0146138	0.043376	0.949	5625	tags=40%, list=24%, signal=53%
DAVICIONI_MOLECULAR_ARMS_VS_ERMS_DN	DAVICIONI_MOLECULAR_ARMS_VS_ERMS_DN		178	0.555379	1.69298	0.00616016	0.0433949	0.949	5627	tags=48%, list=24%, signal=63%
SWEET_KRAS_TARGETS_UP	SWEET_KRAS_TARGETS_UP		83	0.66457	1.69256	0	0.043523	0.949	5050	tags=63%, list=21%, signal=79%
KYNG_DNA_DAMAGE_BY_GAMMA_AND_UV_RADIATION	KYNG_DNA_DAMAGE_BY_GAMMA_AND_UV_RADIATION		77	0.464501	1.69238	0.0125523	0.0435455	0.949	4833	tags=31%, list=20%, signal=39%
BEGUM_TARGETS_OF_PAX3_FOXO1_FUSION_DN	BEGUM_TARGETS_OF_PAX3_FOXO1_FUSION_DN		46	0.69674	1.69229	0.00212314	0.0435457	0.949	4000	tags=59%, list=17%, signal=71%
SCHLESINGER_METHYLATED_DE_NOVO_IN_CANCER	SCHLESINGER_METHYLATED_DE_NOVO_IN_CANCER		88	0.568512	1.69226	0	0.0435217	0.949	5721	tags=50%, list=24%, signal=66%
WANG_TARGETS_OF_MLL_CBP_FUSION_UP	WANG_TARGETS_OF_MLL_CBP_FUSION_UP		44	0.530812	1.69223	0.0142857	0.0434927	0.949	3261	tags=32%, list=14%, signal=37%
REACTOME_DAP12_SIGNALING	REACTOME_DAP12_SIGNALING		29	0.717698	1.69222	0.010101	0.0434543	0.949	3394	tags=48%, list=14%, signal=56%
PURBEY_TARGETS_OF_CTBP1_NOT_SATB1_UP	PURBEY_TARGETS_OF_CTBP1_NOT_SATB1_UP		293	0.361591	1.69207	0.00211416	0.0434849	0.949	4504	tags=23%, list=19%, signal=28%
BROWNE_HCMV_INFECTION_14HR_DN	BROWNE_HCMV_INFECTION_14HR_DN		290	0.437486	1.692	0.010395	0.0434715	0.949	2981	tags=25%, list=13%, signal=28%
WP_OXIDATIVE_DAMAGE	WP_OXIDATIVE_DAMAGE		40	0.615232	1.69198	0.0141129	0.0434464	0.949	4631	tags=48%, list=20%, signal=59%
LEIN_OLIGODENDROCYTE_MARKERS	LEIN_OLIGODENDROCYTE_MARKERS		75	0.530906	1.69197	0.00404858	0.0434082	0.949	5882	tags=48%, list=25%, signal=64%
MORI_PRE_BI_LYMPHOCYTE_DN	MORI_PRE_BI_LYMPHOCYTE_DN		77	0.653737	1.69167	0.0162933	0.0434967	0.949	3374	tags=43%, list=14%, signal=50%
BIOCARTA_CASPASE_PATHWAY	BIOCARTA_CASPASE_PATHWAY		22	0.70708	1.69166	0.0203252	0.0434623	0.949	3864	tags=55%, list=16%, signal=65%
PID_AMB2_NEUTROPHILS_PATHWAY	PID_AMB2_NEUTROPHILS_PATHWAY		41	0.68341	1.69164	0.00205761	0.0434304	0.949	5388	tags=63%, list=23%, signal=82%
GRAESSMANN_RESPONSE_TO_MC_AND_SERUM_DEPRIVATION_DN	GRAESSMANN_RESPONSE_TO_MC_AND_SERUM_DEPRIVATION_DN		83	0.451326	1.69134	0	0.0434872	0.949	6461	tags=41%, list=27%, signal=56%
WP_SIMPLIFIED_DEPICTION_OF_MYD88_DISTINCT_INPUTOUTPUT_PATHWAY	WP_SIMPLIFIED_DEPICTION_OF_MYD88_DISTINCT_INPUTOUTPUT_PATHWAY		19	0.780973	1.6913	0.00828157	0.0434681	0.949	2504	tags=53%, list=11%, signal=59%
WP_TOLLLIKE_RECEPTOR_SIGNALING_RELATED_TO_MYD88	WP_TOLLLIKE_RECEPTOR_SIGNALING_RELATED_TO_MYD88		32	0.748491	1.69129	0.00205339	0.0434413	0.949	3331	tags=56%, list=14%, signal=65%
REACTOME_PLATELET_AGGREGATION_PLUG_FORMATION_	REACTOME_PLATELET_AGGREGATION_PLUG_FORMATION_		39	0.620083	1.69121	0.00409836	0.0434366	0.949	4061	tags=41%, list=17%, signal=49%
MULLIGHAN_NPM1_SIGNATURE_3_UP	MULLIGHAN_NPM1_SIGNATURE_3_UP		326	0.375445	1.69102	0.0063425	0.0434694	0.949	5579	tags=29%, list=24%, signal=38%
REACTOME_INTERLEUKIN_4_AND_INTERLEUKIN_13_SIGNALING	REACTOME_INTERLEUKIN_4_AND_INTERLEUKIN_13_SIGNALING		108	0.629891	1.69078	0.00413223	0.0435324	0.949	4173	tags=49%, list=18%, signal=59%
REACTOME_CELL_JUNCTION_ORGANIZATION	REACTOME_CELL_JUNCTION_ORGANIZATION		92	0.532973	1.69067	0	0.0435391	0.95	7363	tags=58%, list=31%, signal=83%
ST_GAQ_PATHWAY	ST_GAQ_PATHWAY		28	0.583103	1.69056	0.0122449	0.0435372	0.95	4402	tags=43%, list=19%, signal=53%
WP_G13_SIGNALING_PATHWAY	WP_G13_SIGNALING_PATHWAY		40	0.487299	1.69039	0.0040404	0.0435546	0.95	4655	tags=23%, list=20%, signal=28%
REACTOME_SIGNALING_BY_ERYTHROPOIETIN	REACTOME_SIGNALING_BY_ERYTHROPOIETIN		25	0.651497	1.69027	0.00824742	0.0435604	0.95	2425	tags=32%, list=10%, signal=36%
COWLING_MYCN_TARGETS	COWLING_MYCN_TARGETS		43	0.633722	1.69009	0.00199203	0.0436098	0.95	4967	tags=53%, list=21%, signal=68%
HUANG_DASATINIB_RESISTANCE_UP	HUANG_DASATINIB_RESISTANCE_UP		80	0.708777	1.69006	0.00617284	0.0435812	0.95	3238	tags=59%, list=14%, signal=68%
KEGG_HEMATOPOIETIC_CELL_LINEAGE	KEGG_HEMATOPOIETIC_CELL_LINEAGE		87	0.741555	1.68984	0	0.0436436	0.95	4982	tags=82%, list=21%, signal=103%
GU_PDEF_TARGETS_UP	GU_PDEF_TARGETS_UP		71	0.646167	1.68958	0.0105042	0.0437191	0.951	6409	tags=66%, list=27%, signal=91%
TONKS_TARGETS_OF_RUNX1_RUNX1T1_FUSION_SUSTAINED_IN_MONOCYTE_UP	TONKS_TARGETS_OF_RUNX1_RUNX1T1_FUSION_SUSTAINED_IN_MONOCYTE_UP		21	0.704014	1.68943	0.0144628	0.043749	0.951	2485	tags=43%, list=11%, signal=48%
WP_NUCLEAR_RECEPTORS	WP_NUCLEAR_RECEPTORS		39	0.658051	1.6894	0.00206186	0.0437146	0.951	4070	tags=49%, list=17%, signal=59%
GARCIA_TARGETS_OF_FLI1_AND_DAX1_UP	GARCIA_TARGETS_OF_FLI1_AND_DAX1_UP		50	0.550836	1.68939	0.00622407	0.0436814	0.951	7478	tags=62%, list=32%, signal=91%
TARTE_PLASMA_CELL_VS_B_LYMPHOCYTE_DN	TARTE_PLASMA_CELL_VS_B_LYMPHOCYTE_DN		38	0.778458	1.68893	0.012	0.0438283	0.952	3696	tags=71%, list=16%, signal=84%
TAVOR_CEBPA_TARGETS_UP	TAVOR_CEBPA_TARGETS_UP		49	0.659843	1.68881	0.0119522	0.0438388	0.952	6057	tags=69%, list=26%, signal=93%
REACTOME_ANTIGEN_PRESENTATION_FOLDING_ASSEMBLY_AND_PEPTIDE_LOADING_OF_CLASS_I_MHC	REACTOME_ANTIGEN_PRESENTATION_FOLDING_ASSEMBLY_AND_PEPTIDE_LOADING_OF_CLASS_I_MHC		25	0.764998	1.68874	0.00408163	0.0438246	0.952	3324	tags=48%, list=14%, signal=56%
LIN_SILENCED_BY_TUMOR_MICROENVIRONMENT	LIN_SILENCED_BY_TUMOR_MICROENVIRONMENT		107	0.6031	1.68856	0	0.0438522	0.952	6415	tags=55%, list=27%, signal=75%
COATES_MACROPHAGE_M1_VS_M2_DN	COATES_MACROPHAGE_M1_VS_M2_DN		84	0.552694	1.68851	0.00417537	0.0438346	0.952	4676	tags=45%, list=20%, signal=56%
MAGRANGEAS_MULTIPLE_MYELOMA_IGG_VS_IGA_UP	MAGRANGEAS_MULTIPLE_MYELOMA_IGG_VS_IGA_UP		19	0.55588	1.68849	0.0100806	0.0438089	0.952	3517	tags=32%, list=15%, signal=37%
KEGG_EPITHELIAL_CELL_SIGNALING_IN_HELICOBACTER_PYLORI_INFECTION	KEGG_EPITHELIAL_CELL_SIGNALING_IN_HELICOBACTER_PYLORI_INFECTION		68	0.47983	1.68831	0.0121457	0.0438419	0.952	5488	tags=32%, list=23%, signal=42%
SATO_SILENCED_BY_METHYLATION_IN_PANCREATIC_CANCER_2	SATO_SILENCED_BY_METHYLATION_IN_PANCREATIC_CANCER_2		47	0.593236	1.68799	0	0.0439421	0.952	5834	tags=53%, list=25%, signal=71%
TAKEDA_TARGETS_OF_NUP98_HOXA9_FUSION_16D_DN	TAKEDA_TARGETS_OF_NUP98_HOXA9_FUSION_16D_DN		120	0.580633	1.68797	0.00854701	0.0439122	0.952	4676	tags=44%, list=20%, signal=55%
REACTOME_RHO_GTPASES_ACTIVATE_NADPH_OXIDASES	REACTOME_RHO_GTPASES_ACTIVATE_NADPH_OXIDASES		24	0.660186	1.68796	0.0169133	0.0438824	0.952	1999	tags=33%, list=8%, signal=36%
REACTOME_INTEGRIN_CELL_SURFACE_INTERACTIONS	REACTOME_INTEGRIN_CELL_SURFACE_INTERACTIONS		85	0.726023	1.68784	0.00207039	0.0439019	0.952	4103	tags=69%, list=17%, signal=84%
WP_TRANSCRIPTION_FACTOR_REGULATION_IN_ADIPOGENESIS	WP_TRANSCRIPTION_FACTOR_REGULATION_IN_ADIPOGENESIS		22	0.662209	1.68771	0.0102881	0.0439288	0.952	2760	tags=41%, list=12%, signal=46%
SENESE_HDAC1_AND_HDAC2_TARGETS_DN	SENESE_HDAC1_AND_HDAC2_TARGETS_DN		235	0.508313	1.68752	0.00838574	0.0439671	0.953	6065	tags=47%, list=26%, signal=63%
ONO_AML1_TARGETS_DN	ONO_AML1_TARGETS_DN		41	0.705247	1.68717	0.0103093	0.0440845	0.953	2449	tags=54%, list=10%, signal=60%
EBAUER_TARGETS_OF_PAX3_FOXO1_FUSION_UP	EBAUER_TARGETS_OF_PAX3_FOXO1_FUSION_UP		193	0.535062	1.68709	0	0.0440807	0.953	5327	tags=44%, list=23%, signal=56%
MULLIGHAN_NPM1_MUTATED_SIGNATURE_2_DN	MULLIGHAN_NPM1_MUTATED_SIGNATURE_2_DN		75	0.497741	1.68665	0.0262626	0.0442431	0.953	3597	tags=32%, list=15%, signal=38%
WP_NUCLEOTIDEBINDING_OLIGOMERIZATION_DOMAIN_NOD_PATHWAY	WP_NUCLEOTIDEBINDING_OLIGOMERIZATION_DOMAIN_NOD_PATHWAY		41	0.702116	1.68643	0.010395	0.0442959	0.953	3331	tags=51%, list=14%, signal=60%
REACTOME_CD209_DC_SIGN_SIGNALING	REACTOME_CD209_DC_SIGN_SIGNALING		21	0.616375	1.68628	0.0189076	0.044329	0.953	2504	tags=29%, list=11%, signal=32%
NIKOLSKY_OVERCONNECTED_IN_BREAST_CANCER	NIKOLSKY_OVERCONNECTED_IN_BREAST_CANCER		21	0.623389	1.6861	0.00413223	0.0443467	0.953	3076	tags=38%, list=13%, signal=44%
FRASOR_TAMOXIFEN_RESPONSE_UP	FRASOR_TAMOXIFEN_RESPONSE_UP		51	0.498712	1.68592	0.00804829	0.0443954	0.954	3866	tags=29%, list=16%, signal=35%
JINESH_BLEBBISHIELD_TO_IMMUNE_CELL_FUSION_PBSHMS_UP	JINESH_BLEBBISHIELD_TO_IMMUNE_CELL_FUSION_PBSHMS_UP		385	0.454891	1.68579	0.0146444	0.0444053	0.954	5714	tags=37%, list=24%, signal=48%
VANASSE_BCL2_TARGETS_DN	VANASSE_BCL2_TARGETS_DN		59	0.62043	1.68543	0.0106157	0.0444913	0.954	4543	tags=54%, list=19%, signal=67%
REACTOME_THROMBOXANE_SIGNALLING_THROUGH_TP_RECEPTOR	REACTOME_THROMBOXANE_SIGNALLING_THROUGH_TP_RECEPTOR		24	0.610228	1.68524	0.00858369	0.0445445	0.954	3552	tags=33%, list=15%, signal=39%
REACTOME_EGR2_AND_SOX10_MEDIATED_INITIATION_OF_SCHWANN_CELL_MYELINATION	REACTOME_EGR2_AND_SOX10_MEDIATED_INITIATION_OF_SCHWANN_CELL_MYELINATION		29	0.623249	1.68513	0.0142276	0.0445568	0.954	2616	tags=38%, list=11%, signal=43%
JAATINEN_HEMATOPOIETIC_STEM_CELL_UP	JAATINEN_HEMATOPOIETIC_STEM_CELL_UP		318	0.421497	1.68494	0.0141414	0.0445932	0.954	4814	tags=31%, list=20%, signal=39%
KEGG_GAP_JUNCTION	KEGG_GAP_JUNCTION		89	0.466218	1.68468	0.00403226	0.0446723	0.955	6839	tags=43%, list=29%, signal=60%
ROSS_AML_WITH_CBFB_MYH11_FUSION	ROSS_AML_WITH_CBFB_MYH11_FUSION		51	0.764159	1.68461	0	0.0446662	0.955	3787	tags=71%, list=16%, signal=84%
BROWNE_HCMV_INFECTION_10HR_UP	BROWNE_HCMV_INFECTION_10HR_UP		98	0.426731	1.68456	0.0213178	0.0446424	0.955	6172	tags=34%, list=26%, signal=45%
WP_NEURAL_CREST_DIFFERENTIATION	WP_NEURAL_CREST_DIFFERENTIATION		101	0.485665	1.68443	0.00824742	0.0446544	0.955	4392	tags=36%, list=19%, signal=44%
PICCALUGA_ANGIOIMMUNOBLASTIC_LYMPHOMA_UP	PICCALUGA_ANGIOIMMUNOBLASTIC_LYMPHOMA_UP		209	0.741864	1.68374	0.002079	0.0448838	0.957	3989	tags=73%, list=17%, signal=87%
BUCKANOVICH_T_LYMPHOCYTE_HOMING_ON_TUMOR_UP	BUCKANOVICH_T_LYMPHOCYTE_HOMING_ON_TUMOR_UP		20	0.740464	1.68373	0	0.044846	0.957	3859	tags=55%, list=16%, signal=66%
JECHLINGER_EPITHELIAL_TO_MESENCHYMAL_TRANSITION_DN	JECHLINGER_EPITHELIAL_TO_MESENCHYMAL_TRANSITION_DN		62	0.631653	1.68349	0.00609756	0.0449194	0.957	3802	tags=56%, list=16%, signal=67%
PID_VEGFR1_2_PATHWAY	PID_VEGFR1_2_PATHWAY		69	0.508294	1.68346	0.014553	0.0448873	0.957	5048	tags=36%, list=21%, signal=46%
WP_NCRNAS_INVOLVED_IN_WNT_SIGNALING_IN_HEPATOCELLULAR_CARCINOMA	WP_NCRNAS_INVOLVED_IN_WNT_SIGNALING_IN_HEPATOCELLULAR_CARCINOMA		88	0.481072	1.68339	0.00416667	0.0448698	0.957	3975	tags=31%, list=17%, signal=37%
LEE_AGING_MUSCLE_DN	LEE_AGING_MUSCLE_DN		41	0.514297	1.68302	0.00970874	0.0449606	0.957	3499	tags=32%, list=15%, signal=37%
LAIHO_COLORECTAL_CANCER_SERRATED_UP	LAIHO_COLORECTAL_CANCER_SERRATED_UP		112	0.470684	1.68287	0.0403226	0.044987	0.957	4671	tags=30%, list=20%, signal=38%
REACTOME_ASSEMBLY_OF_COLLAGEN_FIBRILS_AND_OTHER_MULTIMERIC_STRUCTURES	REACTOME_ASSEMBLY_OF_COLLAGEN_FIBRILS_AND_OTHER_MULTIMERIC_STRUCTURES		61	0.689577	1.68285	0.0144628	0.0449659	0.957	4927	tags=72%, list=21%, signal=91%
BOYAULT_LIVER_CANCER_SUBCLASS_G2	BOYAULT_LIVER_CANCER_SUBCLASS_G2		28	0.535899	1.68281	0.014433	0.0449333	0.957	3928	tags=32%, list=17%, signal=39%
MEBARKI_HCC_PROGENITOR_WNT_UP_CTNNB1_DEPENDENT_BLOCKED_BY_FZD8CRD	MEBARKI_HCC_PROGENITOR_WNT_UP_CTNNB1_DEPENDENT_BLOCKED_BY_FZD8CRD		45	0.641662	1.68277	0.0123711	0.0449144	0.957	3138	tags=47%, list=13%, signal=54%
MIKKELSEN_MCV6_ICP_WITH_H3K27ME3	MIKKELSEN_MCV6_ICP_WITH_H3K27ME3		74	0.54172	1.68265	0	0.0449456	0.957	5110	tags=46%, list=22%, signal=58%
WILCOX_RESPONSE_TO_PROGESTERONE_DN	WILCOX_RESPONSE_TO_PROGESTERONE_DN		62	0.587373	1.68243	0.0186335	0.0449855	0.957	5466	tags=50%, list=23%, signal=65%
TONKS_TARGETS_OF_RUNX1_RUNX1T1_FUSION_MONOCYTE_DN	TONKS_TARGETS_OF_RUNX1_RUNX1T1_FUSION_MONOCYTE_DN		56	0.66889	1.68231	0.00623701	0.0450123	0.957	4331	tags=55%, list=18%, signal=68%
PLASARI_NFIC_TARGETS_BASAL_DN	PLASARI_NFIC_TARGETS_BASAL_DN		22	0.721782	1.68226	0.00401606	0.0449995	0.957	2658	tags=55%, list=11%, signal=61%
DIRMEIER_LMP1_RESPONSE_EARLY	DIRMEIER_LMP1_RESPONSE_EARLY		62	0.6852	1.68215	0.0265306	0.0450336	0.957	3779	tags=56%, list=16%, signal=67%
RASHI_RESPONSE_TO_IONIZING_RADIATION_4	RASHI_RESPONSE_TO_IONIZING_RADIATION_4		48	0.492661	1.68211	0.0163265	0.0450082	0.957	2280	tags=27%, list=10%, signal=30%
ZHU_CMV_8_HR_UP	ZHU_CMV_8_HR_UP		41	0.717667	1.6817	0.00603622	0.0451403	0.957	4180	tags=68%, list=18%, signal=83%
PID_LKB1_PATHWAY	PID_LKB1_PATHWAY		47	0.375136	1.68169	0.0321932	0.0451028	0.957	6052	tags=23%, list=26%, signal=31%
WP_TYROBP_CAUSAL_NETWORK	WP_TYROBP_CAUSAL_NETWORK		62	0.820708	1.68164	0.00203252	0.0450912	0.957	2858	tags=79%, list=12%, signal=90%
HERNANDEZ_ABERRANT_MITOSIS_BY_DOCETACEL_2NM_DN	HERNANDEZ_ABERRANT_MITOSIS_BY_DOCETACEL_2NM_DN		22	0.723536	1.6816	0.0102249	0.0450651	0.957	1768	tags=41%, list=7%, signal=44%
VART_KSHV_INFECTION_ANGIOGENIC_MARKERS_DN	VART_KSHV_INFECTION_ANGIOGENIC_MARKERS_DN		130	0.589738	1.68145	0.00641026	0.0450797	0.957	4234	tags=45%, list=18%, signal=55%
PID_ER_NONGENOMIC_PATHWAY	PID_ER_NONGENOMIC_PATHWAY		40	0.531573	1.68121	0.01222	0.045142	0.957	6754	tags=38%, list=29%, signal=52%
PETRETTO_CARDIAC_HYPERTROPHY	PETRETTO_CARDIAC_HYPERTROPHY		34	0.72019	1.68116	0.0141988	0.0451197	0.957	3928	tags=59%, list=17%, signal=70%
ST_INTERLEUKIN_4_PATHWAY	ST_INTERLEUKIN_4_PATHWAY		26	0.633669	1.68113	0.00843882	0.0450903	0.957	2425	tags=31%, list=10%, signal=34%
PID_TRAIL_PATHWAY	PID_TRAIL_PATHWAY		28	0.627129	1.68098	0.0040404	0.0451133	0.957	4210	tags=43%, list=18%, signal=52%
PID_A6B1_A6B4_INTEGRIN_PATHWAY	PID_A6B1_A6B4_INTEGRIN_PATHWAY		46	0.621788	1.68081	0.00207469	0.0451601	0.957	4414	tags=43%, list=19%, signal=53%
REACTOME_ANTIGEN_ACTIVATES_B_CELL_RECEPTOR_BCR_LEADING_TO_GENERATION_OF_SECOND_MESSENGERS	REACTOME_ANTIGEN_ACTIVATES_B_CELL_RECEPTOR_BCR_LEADING_TO_GENERATION_OF_SECOND_MESSENGERS		30	0.786715	1.6808	0.00625	0.0451273	0.957	3674	tags=67%, list=16%, signal=79%
AMBROSINI_FLAVOPIRIDOL_TREATMENT_TP53	AMBROSINI_FLAVOPIRIDOL_TREATMENT_TP53		107	0.424204	1.68041	0.0101833	0.0452682	0.957	3819	tags=23%, list=16%, signal=28%
KEGG_DORSO_VENTRAL_AXIS_FORMATION	KEGG_DORSO_VENTRAL_AXIS_FORMATION		24	0.669317	1.68041	0.00212766	0.0452325	0.957	3017	tags=38%, list=13%, signal=43%
RASHI_NFKB1_TARGETS	RASHI_NFKB1_TARGETS		19	0.746887	1.67981	0.010352	0.0454521	0.958	1921	tags=53%, list=8%, signal=57%
HALMOS_CEBPA_TARGETS_UP	HALMOS_CEBPA_TARGETS_UP		48	0.610685	1.67978	0.00986193	0.0454345	0.958	6260	tags=56%, list=27%, signal=76%
REACTOME_EPH_EPHRIN_SIGNALING	REACTOME_EPH_EPHRIN_SIGNALING		92	0.432032	1.67976	0.0179641	0.045403	0.958	4300	tags=23%, list=18%, signal=28%
NAKAYAMA_SOFT_TISSUE_TUMORS_PCA2_DN	NAKAYAMA_SOFT_TISSUE_TUMORS_PCA2_DN		80	0.708783	1.67957	0.01222	0.0454588	0.958	3304	tags=60%, list=14%, signal=70%
CROMER_METASTASIS_DN	CROMER_METASTASIS_DN		77	0.502861	1.67951	0.0140562	0.0454569	0.958	5069	tags=42%, list=21%, signal=53%
SWEET_LUNG_CANCER_KRAS_UP	SWEET_LUNG_CANCER_KRAS_UP		474	0.443823	1.6794	0.0318091	0.04547	0.958	5781	tags=38%, list=25%, signal=49%
HUPER_BREAST_BASAL_VS_LUMINAL_DN	HUPER_BREAST_BASAL_VS_LUMINAL_DN		58	0.681815	1.67939	0.00408998	0.0454349	0.958	5137	tags=66%, list=22%, signal=84%
GINESTIER_BREAST_CANCER_ZNF217_AMPLIFIED_UP	GINESTIER_BREAST_CANCER_ZNF217_AMPLIFIED_UP		68	0.492566	1.67925	0.0222672	0.045436	0.958	6986	tags=41%, list=30%, signal=58%
REACTOME_EPHA_MEDIATED_GROWTH_CONE_COLLAPSE	REACTOME_EPHA_MEDIATED_GROWTH_CONE_COLLAPSE		29	0.590905	1.67913	0.00816326	0.0454579	0.958	3933	tags=38%, list=17%, signal=45%
WP_MECP2_AND_ASSOCIATED_RETT_SYNDROME	WP_MECP2_AND_ASSOCIATED_RETT_SYNDROME		72	0.402296	1.67892	0.0103093	0.0455056	0.958	2883	tags=18%, list=12%, signal=21%
BLANCO_MELO_MERS_COV_INFECTION_MCR5_CELLS_UP	BLANCO_MELO_MERS_COV_INFECTION_MCR5_CELLS_UP		292	0.488437	1.67878	0.00198807	0.0455177	0.958	4945	tags=40%, list=21%, signal=50%
WU_ALZHEIMER_DISEASE_DN	WU_ALZHEIMER_DISEASE_DN		19	0.675918	1.67873	0.00835073	0.0454997	0.958	5027	tags=63%, list=21%, signal=80%
KEGG_GLYCEROLIPID_METABOLISM	KEGG_GLYCEROLIPID_METABOLISM		49	0.488131	1.67858	0.00819672	0.0455232	0.958	2724	tags=20%, list=12%, signal=23%
CHIARETTI_T_ALL_REFRACTORY_TO_THERAPY	CHIARETTI_T_ALL_REFRACTORY_TO_THERAPY		29	0.61897	1.67824	0.0147059	0.0456133	0.958	2666	tags=41%, list=11%, signal=47%
BIOCARTA_ERAD_PATHWAY	BIOCARTA_ERAD_PATHWAY		19	0.488768	1.67806	0.0239044	0.0456538	0.958	4889	tags=26%, list=21%, signal=33%
JAZAERI_BREAST_CANCER_BRCA1_VS_BRCA2_DN	JAZAERI_BREAST_CANCER_BRCA1_VS_BRCA2_DN		42	0.525522	1.67802	0.00609756	0.0456404	0.958	3797	tags=31%, list=16%, signal=37%
WP_BREAST_CANCER_PATHWAY	WP_BREAST_CANCER_PATHWAY		155	0.416913	1.67745	0.00393701	0.0458405	0.959	3856	tags=26%, list=16%, signal=31%
WP_G_PROTEIN_SIGNALING_PATHWAYS	WP_G_PROTEIN_SIGNALING_PATHWAYS		95	0.5053	1.67744	0	0.0458131	0.959	5454	tags=34%, list=23%, signal=44%
NAKAMURA_METASTASIS_MODEL_UP	NAKAMURA_METASTASIS_MODEL_UP		44	0.521504	1.67723	0.00200803	0.045889	0.959	5213	tags=45%, list=22%, signal=58%
SCHUETZ_BREAST_CANCER_DUCTAL_INVASIVE_UP	SCHUETZ_BREAST_CANCER_DUCTAL_INVASIVE_UP		348	0.728116	1.67714	0.00207039	0.0458788	0.959	4121	tags=68%, list=17%, signal=82%
PID_IL6_7_PATHWAY	PID_IL6_7_PATHWAY		47	0.656175	1.67699	0.0123967	0.0459077	0.959	4173	tags=49%, list=18%, signal=59%
MATZUK_OVULATION	MATZUK_OVULATION		15	0.709058	1.67699	0.00840336	0.0458707	0.959	2481	tags=40%, list=11%, signal=45%
BENPORATH_NOS_TARGETS	BENPORATH_NOS_TARGETS		179	0.420357	1.67686	0.0144033	0.045895	0.96	4513	tags=30%, list=19%, signal=36%
LINDSTEDT_DENDRITIC_CELL_MATURATION_A	LINDSTEDT_DENDRITIC_CELL_MATURATION_A		61	0.7213	1.67684	0.00612245	0.045863	0.96	4402	tags=66%, list=19%, signal=80%
HERNANDEZ_MITOTIC_ARREST_BY_DOCETAXEL_2_DN	HERNANDEZ_MITOTIC_ARREST_BY_DOCETAXEL_2_DN		18	0.743704	1.67672	0.0042735	0.0458756	0.96	2415	tags=61%, list=10%, signal=68%
WP_SPINAL_CORD_INJURY	WP_SPINAL_CORD_INJURY		118	0.554568	1.67671	0.00828157	0.0458443	0.96	5397	tags=49%, list=23%, signal=63%
HESS_TARGETS_OF_HOXA9_AND_MEIS1_DN	HESS_TARGETS_OF_HOXA9_AND_MEIS1_DN		85	0.733565	1.67639	0.00203666	0.0459296	0.96	3854	tags=66%, list=16%, signal=78%
KYNG_DNA_DAMAGE_BY_4NQO_OR_GAMMA_RADIATION	KYNG_DNA_DAMAGE_BY_4NQO_OR_GAMMA_RADIATION		15	0.612208	1.67602	0.0161616	0.0460592	0.96	4554	tags=33%, list=19%, signal=41%
PID_RAC1_PATHWAY	PID_RAC1_PATHWAY		54	0.451083	1.67586	0.0304878	0.0460981	0.96	4111	tags=26%, list=17%, signal=31%
CERVERA_SDHB_TARGETS_2	CERVERA_SDHB_TARGETS_2		115	0.622892	1.6757	0	0.0461303	0.96	4918	tags=54%, list=21%, signal=68%
MULLIGHAN_NPM1_MUTATED_SIGNATURE_1_DN	MULLIGHAN_NPM1_MUTATED_SIGNATURE_1_DN		123	0.414363	1.67552	0.0160321	0.046151	0.96	4011	tags=26%, list=17%, signal=31%
REACTOME_SEMA4D_IN_SEMAPHORIN_SIGNALING	REACTOME_SEMA4D_IN_SEMAPHORIN_SIGNALING		24	0.608364	1.67551	0.00804829	0.046114	0.96	7782	tags=63%, list=33%, signal=93%
WP_LUNG_FIBROSIS	WP_LUNG_FIBROSIS		63	0.661373	1.67545	0.00612245	0.046105	0.96	5952	tags=68%, list=25%, signal=91%
PID_AR_PATHWAY	PID_AR_PATHWAY		61	0.419112	1.6753	0.0308008	0.0461096	0.96	3527	tags=21%, list=15%, signal=25%
GREGORY_SYNTHETIC_LETHAL_WITH_IMATINIB	GREGORY_SYNTHETIC_LETHAL_WITH_IMATINIB		144	0.409141	1.6752	0.00421941	0.0461253	0.96	5015	tags=29%, list=21%, signal=37%
KIM_GLIS2_TARGETS_UP	KIM_GLIS2_TARGETS_UP		86	0.762615	1.67515	0.0020284	0.046108	0.96	3499	tags=76%, list=15%, signal=88%
FONTAINE_PAPILLARY_THYROID_CARCINOMA_UP	FONTAINE_PAPILLARY_THYROID_CARCINOMA_UP		66	0.500213	1.67507	0.0142857	0.0461033	0.96	3794	tags=35%, list=16%, signal=41%
LIANG_HEMATOPOIESIS_STEM_CELL_NUMBER_LARGE_VS_TINY_UP	LIANG_HEMATOPOIESIS_STEM_CELL_NUMBER_LARGE_VS_TINY_UP		41	0.548952	1.675	0.0261569	0.0460892	0.96	2691	tags=37%, list=11%, signal=41%
WP_CANONICAL_AND_NONCANONICAL_NOTCH_SIGNALING	WP_CANONICAL_AND_NONCANONICAL_NOTCH_SIGNALING		27	0.625674	1.67496	0.0211416	0.0460721	0.96	3186	tags=44%, list=14%, signal=51%
AFFAR_YY1_TARGETS_UP	AFFAR_YY1_TARGETS_UP		199	0.485872	1.67494	0	0.0460435	0.96	3779	tags=31%, list=16%, signal=36%
GARGALOVIC_RESPONSE_TO_OXIDIZED_PHOSPHOLIPIDS_YELLOW_UP	GARGALOVIC_RESPONSE_TO_OXIDIZED_PHOSPHOLIPIDS_YELLOW_UP		32	0.550679	1.67473	0.0263158	0.0460894	0.96	6050	tags=38%, list=26%, signal=50%
FRASOR_RESPONSE_TO_ESTRADIOL_DN	FRASOR_RESPONSE_TO_ESTRADIOL_DN		76	0.601281	1.67426	0.00419287	0.0462396	0.96	6078	tags=61%, list=26%, signal=81%
REACTOME_ROS_AND_RNS_PRODUCTION_IN_PHAGOCYTES	REACTOME_ROS_AND_RNS_PRODUCTION_IN_PHAGOCYTES		36	0.567168	1.67424	0.00865801	0.0462044	0.96	2138	tags=25%, list=9%, signal=27%
REACTOME_INTERLEUKIN_20_FAMILY_SIGNALING	REACTOME_INTERLEUKIN_20_FAMILY_SIGNALING		26	0.653409	1.67396	0.00824742	0.0462808	0.96	4654	tags=50%, list=20%, signal=62%
WP_FERROPTOSIS	WP_FERROPTOSIS		40	0.531908	1.67375	0.0258449	0.0463236	0.96	4121	tags=33%, list=17%, signal=39%
LINDVALL_IMMORTALIZED_BY_TERT_DN	LINDVALL_IMMORTALIZED_BY_TERT_DN		73	0.614625	1.67349	0.0103734	0.0464034	0.96	4898	tags=55%, list=21%, signal=69%
REACTOME_DEGRADATION_OF_THE_EXTRACELLULAR_MATRIX	REACTOME_DEGRADATION_OF_THE_EXTRACELLULAR_MATRIX		140	0.588642	1.6733	0.0142857	0.0464266	0.96	6438	tags=61%, list=27%, signal=84%
REACTOME_YAP1_AND_WWTR1_TAZ_STIMULATED_GENE_EXPRESSION	REACTOME_YAP1_AND_WWTR1_TAZ_STIMULATED_GENE_EXPRESSION		15	0.706808	1.67325	0.0103093	0.0464194	0.96	3266	tags=47%, list=14%, signal=54%
GAVIN_PDE3B_TARGETS	GAVIN_PDE3B_TARGETS		22	0.87376	1.67299	0	0.0464927	0.96	2020	tags=82%, list=9%, signal=89%
KEGG_ECM_RECEPTOR_INTERACTION	KEGG_ECM_RECEPTOR_INTERACTION		84	0.685075	1.6729	0.0143443	0.0464886	0.96	5613	tags=76%, list=24%, signal=100%
REACTOME_SIGNALING_BY_TYPE_1_INSULIN_LIKE_GROWTH_FACTOR_1_RECEPTOR_IGF1R_	REACTOME_SIGNALING_BY_TYPE_1_INSULIN_LIKE_GROWTH_FACTOR_1_RECEPTOR_IGF1R_		54	0.478125	1.67268	0.00990099	0.0465492	0.96	6754	tags=39%, list=29%, signal=54%
LA_MEN1_TARGETS	LA_MEN1_TARGETS		25	0.632827	1.6726	0.0197628	0.0465471	0.96	4302	tags=56%, list=18%, signal=68%
WANG_TNF_TARGETS	WANG_TNF_TARGETS		24	0.688969	1.67254	0.00792079	0.0465467	0.96	4872	tags=58%, list=21%, signal=73%
WP_1Q211_COPY_NUMBER_VARIATION_SYNDROME	WP_1Q211_COPY_NUMBER_VARIATION_SYNDROME		30	0.586901	1.6722	0.00626305	0.0466515	0.96	5301	tags=50%, list=22%, signal=64%
GROSS_HYPOXIA_VIA_HIF1A_DN	GROSS_HYPOXIA_VIA_HIF1A_DN		111	0.496191	1.67181	0.0203666	0.0467461	0.96	5271	tags=36%, list=22%, signal=46%
BROWNE_HCMV_INFECTION_2HR_UP	BROWNE_HCMV_INFECTION_2HR_UP		40	0.7316	1.67161	0.00407332	0.046786	0.96	3209	tags=63%, list=14%, signal=72%
PID_IL8_CXCR1_PATHWAY	PID_IL8_CXCR1_PATHWAY		28	0.658737	1.67147	0.00613497	0.046807	0.96	1999	tags=32%, list=8%, signal=35%
URS_ADIPOCYTE_DIFFERENTIATION_DN	URS_ADIPOCYTE_DIFFERENTIATION_DN		31	0.6457	1.67144	0.0123711	0.0467847	0.96	3953	tags=52%, list=17%, signal=62%
AMIT_EGF_RESPONSE_40_HELA	AMIT_EGF_RESPONSE_40_HELA		42	0.725742	1.67108	0.0121212	0.046931	0.96	2818	tags=52%, list=12%, signal=59%
LIM_MAMMARY_LUMINAL_PROGENITOR_UP	LIM_MAMMARY_LUMINAL_PROGENITOR_UP		58	0.607339	1.67066	0	0.0470578	0.96	4940	tags=50%, list=21%, signal=63%
BIOCARTA_TOLL_PATHWAY	BIOCARTA_TOLL_PATHWAY		25	0.560708	1.67045	0.0282828	0.0471039	0.96	4135	tags=40%, list=18%, signal=48%
DUNNE_TARGETS_OF_AML1_MTG8_FUSION_DN	DUNNE_TARGETS_OF_AML1_MTG8_FUSION_DN		19	0.770894	1.67033	0.00619835	0.0471111	0.96	3318	tags=68%, list=14%, signal=80%
KEGG_ALLOGRAFT_REJECTION	KEGG_ALLOGRAFT_REJECTION		37	0.854333	1.67031	0.00205761	0.0470837	0.96	2465	tags=86%, list=10%, signal=96%
SA_B_CELL_RECEPTOR_COMPLEXES	SA_B_CELL_RECEPTOR_COMPLEXES		24	0.634702	1.67031	0.00414938	0.0470478	0.96	2632	tags=33%, list=11%, signal=37%
WP_FIBRIN_COMPLEMENT_RECEPTOR_3_SIGNALING_PATHWAY	WP_FIBRIN_COMPLEMENT_RECEPTOR_3_SIGNALING_PATHWAY		42	0.7122	1.67016	0.0042735	0.0470794	0.96	3331	tags=48%, list=14%, signal=55%
REACTOME_RAB_REGULATION_OF_TRAFFICKING	REACTOME_RAB_REGULATION_OF_TRAFFICKING		122	0.37404	1.67011	0.0273684	0.0470709	0.96	3810	tags=17%, list=16%, signal=20%
BERTUCCI_MEDULLARY_VS_DUCTAL_BREAST_CANCER_DN	BERTUCCI_MEDULLARY_VS_DUCTAL_BREAST_CANCER_DN		179	0.528304	1.66998	0.0286885	0.0470934	0.96	5545	tags=43%, list=24%, signal=56%
BROWNE_HCMV_INFECTION_16HR_DN	BROWNE_HCMV_INFECTION_16HR_DN		84	0.543694	1.66991	0.0147679	0.0470745	0.96	5124	tags=43%, list=22%, signal=55%
REACTOME_ACYL_CHAIN_REMODELLING_OF_PE	REACTOME_ACYL_CHAIN_REMODELLING_OF_PE		29	0.646233	1.66989	0.00202429	0.0470421	0.96	4580	tags=48%, list=19%, signal=60%
REACTOME_SIGNALING_BY_PDGF	REACTOME_SIGNALING_BY_PDGF		58	0.624228	1.6696	0.0221774	0.0471228	0.96	4927	tags=52%, list=21%, signal=65%
COLIN_PILOCYTIC_ASTROCYTOMA_VS_GLIOBLASTOMA_DN	COLIN_PILOCYTIC_ASTROCYTOMA_VS_GLIOBLASTOMA_DN		28	0.684431	1.66957	0.00817996	0.0470978	0.96	4693	tags=57%, list=20%, signal=71%
KEGG_GNRH_SIGNALING_PATHWAY	KEGG_GNRH_SIGNALING_PATHWAY		101	0.464697	1.66953	0.00204499	0.047078	0.96	6627	tags=41%, list=28%, signal=56%
PID_SYNDECAN_1_PATHWAY	PID_SYNDECAN_1_PATHWAY		46	0.688884	1.66936	0.00842105	0.0471207	0.96	4414	tags=65%, list=19%, signal=80%
ZIRN_TRETINOIN_RESPONSE_UP	ZIRN_TRETINOIN_RESPONSE_UP		20	0.780915	1.66915	0.00412371	0.0471667	0.96	2034	tags=55%, list=9%, signal=60%
REACTOME_INTERLEUKIN_12_FAMILY_SIGNALING	REACTOME_INTERLEUKIN_12_FAMILY_SIGNALING		57	0.510733	1.66905	0.0362903	0.0471661	0.96	4173	tags=35%, list=18%, signal=43%
REACTOME_TRP_CHANNELS	REACTOME_TRP_CHANNELS		28	0.646623	1.66904	0.00612245	0.047134	0.96	3314	tags=43%, list=14%, signal=50%
AMIT_SERUM_RESPONSE_60_MCF10A	AMIT_SERUM_RESPONSE_60_MCF10A		58	0.668843	1.66898	0.0121457	0.0471236	0.96	4762	tags=57%, list=20%, signal=71%
REACTOME_INTEGRATION_OF_ENERGY_METABOLISM	REACTOME_INTEGRATION_OF_ENERGY_METABOLISM		108	0.452203	1.66898	0.00628931	0.047088	0.96	7312	tags=43%, list=31%, signal=61%
CHIARADONNA_NEOPLASTIC_TRANSFORMATION_CDC25_UP	CHIARADONNA_NEOPLASTIC_TRANSFORMATION_CDC25_UP		123	0.544292	1.66895	0.0375783	0.0470593	0.96	4287	tags=41%, list=18%, signal=50%
BIOCARTA_CD40_PATHWAY	BIOCARTA_CD40_PATHWAY		15	0.746007	1.66893	0.00612245	0.0470297	0.96	4135	tags=60%, list=18%, signal=73%
WESTON_VEGFA_TARGETS	WESTON_VEGFA_TARGETS		95	0.572215	1.66858	0.020284	0.047152	0.961	4094	tags=41%, list=17%, signal=49%
XU_GH1_AUTOCRINE_TARGETS_DN	XU_GH1_AUTOCRINE_TARGETS_DN		130	0.421307	1.66853	0.00843882	0.0471439	0.961	6110	tags=39%, list=26%, signal=53%
LINDVALL_IMMORTALIZED_BY_TERT_UP	LINDVALL_IMMORTALIZED_BY_TERT_UP		68	0.564372	1.66804	0.0148305	0.047325	0.962	3766	tags=41%, list=16%, signal=49%
GAUSSMANN_MLL_AF4_FUSION_TARGETS_D_UP	GAUSSMANN_MLL_AF4_FUSION_TARGETS_D_UP		38	0.58104	1.6677	0.00408998	0.0474524	0.962	5493	tags=53%, list=23%, signal=68%
RIZKI_TUMOR_INVASIVENESS_2D_UP	RIZKI_TUMOR_INVASIVENESS_2D_UP		69	0.417342	1.66759	0.0219124	0.0474568	0.962	4536	tags=26%, list=19%, signal=32%
BOQUEST_STEM_CELL_CULTURED_VS_FRESH_DN	BOQUEST_STEM_CELL_CULTURED_VS_FRESH_DN		31	0.781887	1.6674	0.00397614	0.0475115	0.962	2511	tags=71%, list=11%, signal=79%
PID_LYSOPHOSPHOLIPID_PATHWAY	PID_LYSOPHOSPHOLIPID_PATHWAY		65	0.530721	1.6673	0.00406504	0.0475203	0.962	7465	tags=52%, list=32%, signal=76%
ONGUSAHA_TP53_TARGETS	ONGUSAHA_TP53_TARGETS		39	0.545789	1.66725	0.00819672	0.0475022	0.962	5317	tags=44%, list=23%, signal=56%
PEDRIOLI_MIR31_TARGETS_UP	PEDRIOLI_MIR31_TARGETS_UP		220	0.421931	1.66719	0	0.0474906	0.962	5051	tags=33%, list=21%, signal=42%
KEGG_SNARE_INTERACTIONS_IN_VESICULAR_TRANSPORT	KEGG_SNARE_INTERACTIONS_IN_VESICULAR_TRANSPORT		38	0.492785	1.66718	0.0206612	0.0474563	0.962	7176	tags=37%, list=30%, signal=53%
NADERI_BREAST_CANCER_PROGNOSIS_DN	NADERI_BREAST_CANCER_PROGNOSIS_DN		18	0.727653	1.66714	0.00826446	0.0474353	0.962	3877	tags=56%, list=16%, signal=66%
HEIDENBLAD_AMPLICON_12P11_12_UP	HEIDENBLAD_AMPLICON_12P11_12_UP		36	0.520899	1.66698	0.019685	0.047461	0.963	6046	tags=39%, list=26%, signal=52%
DAVICIONI_MOLECULAR_ARMS_VS_ERMS_UP	DAVICIONI_MOLECULAR_ARMS_VS_ERMS_UP		334	0.350131	1.66696	0.00603622	0.0474448	0.963	4814	tags=22%, list=20%, signal=27%
REACTOME_SIGNALING_BY_NTRKS	REACTOME_SIGNALING_BY_NTRKS		134	0.40781	1.66691	0.0182556	0.0474332	0.963	6891	tags=37%, list=29%, signal=52%
ZHAN_EARLY_DIFFERENTIATION_GENES_DN	ZHAN_EARLY_DIFFERENTIATION_GENES_DN		42	0.648129	1.66684	0.027027	0.0474204	0.963	3239	tags=52%, list=14%, signal=61%
CHNG_MULTIPLE_MYELOMA_HYPERPLOID_DN	CHNG_MULTIPLE_MYELOMA_HYPERPLOID_DN		30	0.438922	1.66659	0.0498008	0.0474845	0.963	2526	tags=13%, list=11%, signal=15%
WP_DEVELOPMENT_AND_HETEROGENEITY_OF_THE_ILC_FAMILY	WP_DEVELOPMENT_AND_HETEROGENEITY_OF_THE_ILC_FAMILY		32	0.690584	1.66623	0.00409836	0.0475974	0.963	5186	tags=66%, list=22%, signal=84%
BROWNE_HCMV_INFECTION_20HR_DN	BROWNE_HCMV_INFECTION_20HR_DN		100	0.51333	1.66617	0.012685	0.0475898	0.963	4729	tags=40%, list=20%, signal=50%
SCHOEN_NFKB_SIGNALING	SCHOEN_NFKB_SIGNALING		34	0.802531	1.66612	0.002	0.0475747	0.963	3854	tags=82%, list=16%, signal=98%
WP_SUDDEN_INFANT_DEATH_SYNDROME_SIDS_SUSCEPTIBILITY_PATHWAYS	WP_SUDDEN_INFANT_DEATH_SYNDROME_SIDS_SUSCEPTIBILITY_PATHWAYS		162	0.433796	1.66609	0.00205761	0.0475542	0.963	5990	tags=32%, list=25%, signal=43%
VANTVEER_BREAST_CANCER_BRCA1_UP	VANTVEER_BREAST_CANCER_BRCA1_UP		33	0.54198	1.66551	0.0321888	0.047774	0.963	2767	tags=30%, list=12%, signal=34%
COULOUARN_TEMPORAL_TGFB1_SIGNATURE_UP	COULOUARN_TEMPORAL_TGFB1_SIGNATURE_UP		109	0.49743	1.66545	0.0271399	0.047759	0.963	5397	tags=39%, list=23%, signal=51%
VALK_AML_CLUSTER_13	VALK_AML_CLUSTER_13		31	0.588159	1.66534	0	0.0477845	0.963	2297	tags=29%, list=10%, signal=32%
SIMBULAN_PARP1_TARGETS_UP	SIMBULAN_PARP1_TARGETS_UP		31	0.683995	1.66532	0.0221328	0.0477522	0.963	4562	tags=61%, list=19%, signal=76%
MATZUK_EMBRYONIC_GERM_CELL	MATZUK_EMBRYONIC_GERM_CELL		19	0.601465	1.66524	0.00632911	0.0477464	0.963	4806	tags=42%, list=20%, signal=53%
REACTOME_FOXO_MEDIATED_TRANSCRIPTION_OF_CELL_CYCLE_GENES	REACTOME_FOXO_MEDIATED_TRANSCRIPTION_OF_CELL_CYCLE_GENES		17	0.653129	1.6652	0.0130435	0.0477414	0.963	6078	tags=53%, list=26%, signal=71%
REACTOME_ACYL_CHAIN_REMODELLING_OF_PI	REACTOME_ACYL_CHAIN_REMODELLING_OF_PI		17	0.716999	1.66511	0.00411523	0.0477592	0.963	2725	tags=41%, list=12%, signal=47%
LEIN_CEREBELLUM_MARKERS	LEIN_CEREBELLUM_MARKERS		86	0.48277	1.6648	0.0021645	0.0478631	0.963	4437	tags=36%, list=19%, signal=44%
PID_THROMBIN_PAR4_PATHWAY	PID_THROMBIN_PAR4_PATHWAY		15	0.663303	1.66454	0.0041841	0.047946	0.963	3552	tags=33%, list=15%, signal=39%
BRACHAT_RESPONSE_TO_METHOTREXATE_UP	BRACHAT_RESPONSE_TO_METHOTREXATE_UP		24	0.576398	1.66444	0.0128205	0.0479544	0.963	5317	tags=42%, list=23%, signal=54%
GARGALOVIC_RESPONSE_TO_OXIDIZED_PHOSPHOLIPIDS_MAGENTA_UP	GARGALOVIC_RESPONSE_TO_OXIDIZED_PHOSPHOLIPIDS_MAGENTA_UP		27	0.60263	1.6644	0.0284553	0.0479281	0.963	4533	tags=37%, list=19%, signal=46%
LI_WILMS_TUMOR_VS_FETAL_KIDNEY_2_DN	LI_WILMS_TUMOR_VS_FETAL_KIDNEY_2_DN		48	0.685958	1.66434	0.00619835	0.0479228	0.963	4394	tags=65%, list=19%, signal=79%
REACTOME_PLATELET_ADHESION_TO_EXPOSED_COLLAGEN	REACTOME_PLATELET_ADHESION_TO_EXPOSED_COLLAGEN		15	0.768222	1.66427	0.00403226	0.0479182	0.963	3499	tags=67%, list=15%, signal=78%
REACTOME_SIGNALING_BY_MET	REACTOME_SIGNALING_BY_MET		79	0.525971	1.66414	0.0308008	0.0479421	0.963	6754	tags=51%, list=29%, signal=71%
WP_MFAP5_EFFECT_ON_PERMEABILITY_AND_MOTILITY_OF_ENDOTHELIAL_CELLS_VIA_CYTOSKELETON_REARRANGEMENT	WP_MFAP5_EFFECT_ON_PERMEABILITY_AND_MOTILITY_OF_ENDOTHELIAL_CELLS_VIA_CYTOSKELETON_REARRANGEMENT		18	0.686906	1.66398	0.00406504	0.0479776	0.963	4716	tags=56%, list=20%, signal=69%
WP_IL7_SIGNALING_PATHWAY	WP_IL7_SIGNALING_PATHWAY		25	0.637048	1.6639	0.00804829	0.0479845	0.963	4173	tags=44%, list=18%, signal=53%
WP_DIFFERENTIATION_PATHWAY	WP_DIFFERENTIATION_PATHWAY		48	0.633944	1.66369	0.00204499	0.0480299	0.963	4096	tags=52%, list=17%, signal=63%
CORRE_MULTIPLE_MYELOMA_DN	CORRE_MULTIPLE_MYELOMA_DN		58	0.587213	1.66369	0.0164609	0.0479965	0.963	5096	tags=57%, list=22%, signal=72%
ALTEMEIER_RESPONSE_TO_LPS_WITH_MECHANICAL_VENTILATION	ALTEMEIER_RESPONSE_TO_LPS_WITH_MECHANICAL_VENTILATION		124	0.737255	1.66369	0.00616016	0.0479606	0.963	4201	tags=73%, list=18%, signal=88%
BIOCARTA_TEL_PATHWAY	BIOCARTA_TEL_PATHWAY		17	0.487111	1.66364	0.0241935	0.0479479	0.963	1974	tags=18%, list=8%, signal=19%
REACTOME_DISEASES_OF_METABOLISM	REACTOME_DISEASES_OF_METABOLISM		245	0.463765	1.66346	0.0145833	0.0479732	0.963	5457	tags=36%, list=23%, signal=47%
LEE_NAIVE_T_LYMPHOCYTE	LEE_NAIVE_T_LYMPHOCYTE		20	0.807125	1.66338	0	0.0479572	0.963	3138	tags=70%, list=13%, signal=81%
NOJIMA_SFRP2_TARGETS_DN	NOJIMA_SFRP2_TARGETS_DN		26	0.668662	1.66329	0.0165631	0.0479564	0.963	3076	tags=46%, list=13%, signal=53%
HAMAI_APOPTOSIS_VIA_TRAIL_DN	HAMAI_APOPTOSIS_VIA_TRAIL_DN		200	0.453537	1.6629	0	0.0480628	0.963	4834	tags=31%, list=20%, signal=39%
OSADA_ASCL1_TARGETS_UP	OSADA_ASCL1_TARGETS_UP		46	0.615979	1.6629	0.00205339	0.048027	0.963	5020	tags=59%, list=21%, signal=74%
MASSARWEH_TAMOXIFEN_RESISTANCE_DN	MASSARWEH_TAMOXIFEN_RESISTANCE_DN		251	0.414705	1.66287	0.00819672	0.0480003	0.963	4184	tags=27%, list=18%, signal=33%
PAL_PRMT5_TARGETS_DN	PAL_PRMT5_TARGETS_DN		29	0.560528	1.66268	0.00801603	0.0480431	0.963	6342	tags=48%, list=27%, signal=66%
ZHENG_FOXP3_TARGETS_UP	ZHENG_FOXP3_TARGETS_UP		26	0.756079	1.66257	0	0.0480501	0.963	4298	tags=73%, list=18%, signal=89%
MEBARKI_HCC_PROGENITOR_WNT_DN_BLOCKED_BY_FZD8CRD	MEBARKI_HCC_PROGENITOR_WNT_DN_BLOCKED_BY_FZD8CRD		68	0.559027	1.66237	0	0.0480964	0.963	4983	tags=46%, list=21%, signal=58%
PID_P53_DOWNSTREAM_PATHWAY	PID_P53_DOWNSTREAM_PATHWAY		137	0.471677	1.66196	0.0248447	0.0482325	0.963	6020	tags=41%, list=26%, signal=55%
WP_MELATONIN_METABOLISM_AND_EFFECTS	WP_MELATONIN_METABOLISM_AND_EFFECTS		39	0.579182	1.66191	0.00626305	0.0482208	0.963	5711	tags=44%, list=24%, signal=57%
REACTOME_SIGNALING_BY_NOTCH1	REACTOME_SIGNALING_BY_NOTCH1		74	0.43429	1.66175	0.0255319	0.0482688	0.963	4975	tags=27%, list=21%, signal=34%
TOOKER_GEMCITABINE_RESISTANCE_UP	TOOKER_GEMCITABINE_RESISTANCE_UP		80	0.469641	1.66161	0.0365385	0.0482923	0.964	2695	tags=24%, list=11%, signal=27%
WOTTON_RUNX_TARGETS_UP	WOTTON_RUNX_TARGETS_UP		21	0.654871	1.66147	0.0246407	0.0483112	0.964	3859	tags=43%, list=16%, signal=51%
WP_REGUCALCIN_IN_PROXIMAL_TUBULE_EPITHELIAL_KIDNEY_CELLS	WP_REGUCALCIN_IN_PROXIMAL_TUBULE_EPITHELIAL_KIDNEY_CELLS		33	0.541527	1.66119	0.0261569	0.0483749	0.964	5616	tags=39%, list=24%, signal=52%
CHARAFE_BREAST_CANCER_LUMINAL_VS_MESENCHYMAL_DN	CHARAFE_BREAST_CANCER_LUMINAL_VS_MESENCHYMAL_DN		464	0.512489	1.6606	0.0229645	0.0485728	0.964	5565	tags=46%, list=24%, signal=59%
WP_GPCRS_OTHER	WP_GPCRS_OTHER		94	0.527489	1.66048	0	0.0485873	0.964	4075	tags=31%, list=17%, signal=37%
KUMAR_PATHOGEN_LOAD_BY_MACROPHAGES	KUMAR_PATHOGEN_LOAD_BY_MACROPHAGES		271	0.335595	1.66038	0	0.0486149	0.964	4560	tags=23%, list=19%, signal=28%
KEGG_BASAL_CELL_CARCINOMA	KEGG_BASAL_CELL_CARCINOMA		55	0.544943	1.66025	0.00608519	0.0486344	0.964	4675	tags=44%, list=20%, signal=54%
REACTOME_CLASS_B_2_SECRETIN_FAMILY_RECEPTORS_	REACTOME_CLASS_B_2_SECRETIN_FAMILY_RECEPTORS_		94	0.520487	1.66018	0.00209644	0.0486298	0.964	3766	tags=35%, list=16%, signal=42%
PID_IL23_PATHWAY	PID_IL23_PATHWAY		37	0.744634	1.66005	0.00206612	0.0486578	0.964	4094	tags=70%, list=17%, signal=85%
PID_TELOMERASE_PATHWAY	PID_TELOMERASE_PATHWAY		67	0.358142	1.66005	0.0524272	0.048622	0.964	2504	tags=13%, list=11%, signal=15%
PETROVA_ENDOTHELIUM_LYMPHATIC_VS_BLOOD_DN	PETROVA_ENDOTHELIUM_LYMPHATIC_VS_BLOOD_DN		162	0.628444	1.65996	0.0125261	0.0486415	0.964	5734	tags=62%, list=24%, signal=81%
REACTOME_G_ALPHA_Z_SIGNALLING_EVENTS	REACTOME_G_ALPHA_Z_SIGNALLING_EVENTS		48	0.540744	1.65985	0.0106157	0.0486487	0.965	7046	tags=50%, list=30%, signal=71%
SCHRAETS_MLL_TARGETS_UP	SCHRAETS_MLL_TARGETS_UP		33	0.64053	1.65984	0.0264766	0.0486143	0.965	5126	tags=58%, list=22%, signal=73%
WP_REGULATION_OF_APOPTOSIS_BY_PARATHYROID_HORMONERELATED_PROTEIN	WP_REGULATION_OF_APOPTOSIS_BY_PARATHYROID_HORMONERELATED_PROTEIN		22	0.61062	1.65973	0.014433	0.0486382	0.965	5962	tags=50%, list=25%, signal=67%
HAN_JNK_SINGALING_UP	HAN_JNK_SINGALING_UP		35	0.683458	1.6597	0.00411523	0.0486205	0.965	4287	tags=57%, list=18%, signal=70%
WP_MECHANOREGULATION_AND_PATHOLOGY_OF_YAPTAZ_VIA_HIPPO_AND_NONHIPPO_MECHANISMS	WP_MECHANOREGULATION_AND_PATHOLOGY_OF_YAPTAZ_VIA_HIPPO_AND_NONHIPPO_MECHANISMS		46	0.52198	1.65949	0.0227743	0.048676	0.965	5365	tags=33%, list=23%, signal=42%
NOUZOVA_METHYLATED_IN_APL	NOUZOVA_METHYLATED_IN_APL		65	0.47036	1.65948	0.00811359	0.048647	0.965	5846	tags=38%, list=25%, signal=51%
SANA_TNF_SIGNALING_UP	SANA_TNF_SIGNALING_UP		83	0.754508	1.65945	0.00407332	0.0486241	0.965	3209	tags=64%, list=14%, signal=74%
CHUNG_BLISTER_CYTOTOXICITY_DN	CHUNG_BLISTER_CYTOTOXICITY_DN		48	0.668713	1.65942	0.004158	0.0485959	0.965	4330	tags=52%, list=18%, signal=64%
AMIT_EGF_RESPONSE_480_HELA	AMIT_EGF_RESPONSE_480_HELA		162	0.495447	1.65934	0.0225873	0.0485936	0.965	5234	tags=40%, list=22%, signal=51%
WP_PRION_DISEASE_PATHWAY	WP_PRION_DISEASE_PATHWAY		37	0.498314	1.6591	0.03125	0.0486674	0.965	4348	tags=24%, list=18%, signal=30%
RASHI_RESPONSE_TO_IONIZING_RADIATION_5	RASHI_RESPONSE_TO_IONIZING_RADIATION_5		133	0.429042	1.65894	0.0360934	0.0486992	0.965	5129	tags=31%, list=22%, signal=39%
HELLER_HDAC_TARGETS_SILENCED_BY_METHYLATION_UP	HELLER_HDAC_TARGETS_SILENCED_BY_METHYLATION_UP		461	0.42316	1.65887	0.00808081	0.0486897	0.965	5271	tags=35%, list=22%, signal=45%
GOTTWEIN_TARGETS_OF_KSHV_MIR_K12_11	GOTTWEIN_TARGETS_OF_KSHV_MIR_K12_11		63	0.451763	1.6588	0.0162602	0.048687	0.965	3539	tags=27%, list=15%, signal=32%
BIOCARTA_CERAMIDE_PATHWAY	BIOCARTA_CERAMIDE_PATHWAY		21	0.572242	1.65846	0.0176471	0.0488127	0.966	3865	tags=33%, list=16%, signal=40%
REACTOME_GPVI_MEDIATED_ACTIVATION_CASCADE	REACTOME_GPVI_MEDIATED_ACTIVATION_CASCADE		35	0.720207	1.65827	0.00627615	0.0488666	0.967	2880	tags=49%, list=12%, signal=55%
REACTOME_SIGNAL_REGULATORY_PROTEIN_FAMILY_INTERACTIONS	REACTOME_SIGNAL_REGULATORY_PROTEIN_FAMILY_INTERACTIONS		16	0.784821	1.65815	0.00601202	0.0488785	0.967	1585	tags=50%, list=7%, signal=54%
BILD_SRC_ONCOGENIC_SIGNATURE	BILD_SRC_ONCOGENIC_SIGNATURE		57	0.422673	1.65808	0.0265849	0.0488678	0.967	3779	tags=21%, list=16%, signal=25%
WP_TGFBETA_SIGNALING_PATHWAY	WP_TGFBETA_SIGNALING_PATHWAY		133	0.411927	1.65778	0.0459082	0.0489589	0.967	3781	tags=23%, list=16%, signal=28%
FUJII_YBX1_TARGETS_UP	FUJII_YBX1_TARGETS_UP		43	0.700974	1.65774	0	0.048954	0.967	5367	tags=74%, list=23%, signal=96%
WP_PLATELETMEDIATED_INTERACTIONS_WITH_VASCULAR_AND_CIRCULATING_CELLS	WP_PLATELETMEDIATED_INTERACTIONS_WITH_VASCULAR_AND_CIRCULATING_CELLS		17	0.891389	1.65765	0	0.0489569	0.968	2029	tags=88%, list=9%, signal=96%
WP_PEPTIDE_GPCRS	WP_PEPTIDE_GPCRS		75	0.584897	1.65713	0	0.049163	0.968	5488	tags=49%, list=23%, signal=64%
BIOCARTA_STRESS_PATHWAY	BIOCARTA_STRESS_PATHWAY		24	0.602638	1.65679	0.0162272	0.049285	0.968	4135	tags=46%, list=18%, signal=56%
REACTOME_ACYL_CHAIN_REMODELLING_OF_PS	REACTOME_ACYL_CHAIN_REMODELLING_OF_PS		22	0.671268	1.65672	0.00616016	0.0492724	0.968	4149	tags=45%, list=18%, signal=55%
PID_TCPTP_PATHWAY	PID_TCPTP_PATHWAY		42	0.578253	1.65637	0.0103734	0.0493793	0.968	4210	tags=38%, list=18%, signal=46%
MIKKELSEN_NPC_HCP_WITH_H3K4ME3_AND_H3K27ME3	MIKKELSEN_NPC_HCP_WITH_H3K4ME3_AND_H3K27ME3		210	0.492979	1.65609	0	0.0494596	0.968	5606	tags=44%, list=24%, signal=58%
REACTOME_SYNTHESIS_OF_PA	REACTOME_SYNTHESIS_OF_PA		39	0.519812	1.65607	0.00203252	0.0494406	0.968	4800	tags=36%, list=20%, signal=45%
HUTTMANN_B_CLL_POOR_SURVIVAL_DN	HUTTMANN_B_CLL_POOR_SURVIVAL_DN		58	0.547814	1.656	0.014553	0.0494346	0.968	5865	tags=45%, list=25%, signal=60%
HOWLIN_CITED1_TARGETS_1_DN	HOWLIN_CITED1_TARGETS_1_DN		37	0.585256	1.65584	0.0165289	0.0494813	0.968	6577	tags=59%, list=28%, signal=82%
PID_IL3_PATHWAY	PID_IL3_PATHWAY		26	0.608059	1.6558	0.0102669	0.0494771	0.968	6754	tags=54%, list=29%, signal=75%
MIKKELSEN_NPC_LCP_WITH_H3K4ME3	MIKKELSEN_NPC_LCP_WITH_H3K4ME3		57	0.589159	1.65569	0.00414079	0.049484	0.968	5506	tags=51%, list=23%, signal=66%
FIGUEROA_AML_METHYLATION_CLUSTER_6_UP	FIGUEROA_AML_METHYLATION_CLUSTER_6_UP		138	0.35571	1.65566	0.00406504	0.0494595	0.968	4917	tags=26%, list=21%, signal=33%
REACTOME_ZBP1_DAI_MEDIATED_INDUCTION_OF_TYPE_I_IFNS	REACTOME_ZBP1_DAI_MEDIATED_INDUCTION_OF_TYPE_I_IFNS		21	0.665294	1.65549	0.00628931	0.0494886	0.968	3331	tags=43%, list=14%, signal=50%
WOO_LIVER_CANCER_RECURRENCE_UP	WOO_LIVER_CANCER_RECURRENCE_UP		104	0.559086	1.6553	0.0184805	0.0495192	0.968	4283	tags=41%, list=18%, signal=50%
HERNANDEZ_MITOTIC_ARREST_BY_DOCETAXEL_2_UP	HERNANDEZ_MITOTIC_ARREST_BY_DOCETAXEL_2_UP		61	0.549089	1.65519	0.0161616	0.0495341	0.968	2575	tags=36%, list=11%, signal=40%
HOOI_ST7_TARGETS_DN	HOOI_ST7_TARGETS_DN		116	0.496407	1.65515	0.0125261	0.0495182	0.968	7512	tags=55%, list=32%, signal=81%
SEKI_INFLAMMATORY_RESPONSE_LPS_DN	SEKI_INFLAMMATORY_RESPONSE_LPS_DN		22	0.6472	1.655	0.00988142	0.0495493	0.968	4765	tags=59%, list=20%, signal=74%
SEKI_INFLAMMATORY_RESPONSE_LPS_UP	SEKI_INFLAMMATORY_RESPONSE_LPS_UP		78	0.730648	1.6549	0.0120968	0.0495584	0.968	4437	tags=73%, list=19%, signal=90%
MCDOWELL_ACUTE_LUNG_INJURY_UP	MCDOWELL_ACUTE_LUNG_INJURY_UP		46	0.689792	1.65479	0.00616016	0.0495702	0.968	4562	tags=61%, list=19%, signal=75%
KEGG_ASTHMA	KEGG_ASTHMA		30	0.793674	1.65476	0	0.0495495	0.968	2782	tags=70%, list=12%, signal=79%
LINDGREN_BLADDER_CANCER_HIGH_RECURRENCE	LINDGREN_BLADDER_CANCER_HIGH_RECURRENCE		49	0.673966	1.65474	0.0164609	0.0495272	0.968	4927	tags=65%, list=21%, signal=82%
BIOCARTA_IL6_PATHWAY	BIOCARTA_IL6_PATHWAY		21	0.606406	1.65463	0.0178926	0.0495336	0.968	4173	tags=43%, list=18%, signal=52%
DAVICIONI_TARGETS_OF_PAX_FOXO1_FUSIONS_DN	DAVICIONI_TARGETS_OF_PAX_FOXO1_FUSIONS_DN		66	0.557587	1.65463	0.0102459	0.0494999	0.968	4729	tags=38%, list=20%, signal=47%
GAUSSMANN_MLL_AF4_FUSION_TARGETS_E_DN	GAUSSMANN_MLL_AF4_FUSION_TARGETS_E_DN		22	0.677188	1.65437	0.00407332	0.049589	0.968	2698	tags=45%, list=11%, signal=51%
BIOCARTA_TNFR2_PATHWAY	BIOCARTA_TNFR2_PATHWAY		17	0.715678	1.65431	0.00392157	0.0495829	0.968	4135	tags=59%, list=18%, signal=71%
YANG_BREAST_CANCER_ESR1_UP	YANG_BREAST_CANCER_ESR1_UP		36	0.540235	1.65424	0.00790514	0.0495766	0.968	5259	tags=36%, list=22%, signal=46%
PID_SYNDECAN_4_PATHWAY	PID_SYNDECAN_4_PATHWAY		32	0.60666	1.65394	0.0165289	0.0496798	0.968	4300	tags=44%, list=18%, signal=53%
REACTOME_PLATELET_CALCIUM_HOMEOSTASIS	REACTOME_PLATELET_CALCIUM_HOMEOSTASIS		28	0.599958	1.65296	0.00411523	0.0500327	0.968	3674	tags=39%, list=16%, signal=46%
BIOCARTA_VEGF_PATHWAY	BIOCARTA_VEGF_PATHWAY		27	0.505161	1.65263	0.0293501	0.050143	0.968	2232	tags=22%, list=9%, signal=25%
KEGG_PANCREATIC_CANCER	KEGG_PANCREATIC_CANCER		70	0.438341	1.65257	0.0326531	0.0501391	0.968	4210	tags=29%, list=18%, signal=35%
WANG_RESPONSE_TO_BEXAROTENE_DN	WANG_RESPONSE_TO_BEXAROTENE_DN		30	0.611471	1.6525	0.00842105	0.0501238	0.968	3826	tags=47%, list=16%, signal=56%
ONO_FOXP3_TARGETS_DN	ONO_FOXP3_TARGETS_DN		42	0.693454	1.65196	0.0227743	0.0503412	0.968	2449	tags=55%, list=10%, signal=61%
BROWNE_HCMV_INFECTION_20HR_UP	BROWNE_HCMV_INFECTION_20HR_UP		235	0.339897	1.65186	0.00795229	0.0503578	0.968	4270	tags=18%, list=18%, signal=22%
PHONG_TNF_RESPONSE_VIA_P38_PARTIAL	PHONG_TNF_RESPONSE_VIA_P38_PARTIAL		163	0.591988	1.65181	0.012605	0.0503481	0.968	6344	tags=64%, list=27%, signal=88%
BURTON_ADIPOGENESIS_2	BURTON_ADIPOGENESIS_2		71	0.526915	1.65142	0.0334029	0.0504639	0.968	5477	tags=44%, list=23%, signal=57%
BIOCARTA_TALL1_PATHWAY	BIOCARTA_TALL1_PATHWAY		15	0.696005	1.65104	0.0180723	0.0505883	0.968	4135	tags=47%, list=18%, signal=57%
LEE_INTRATHYMIC_T_PROGENITOR	LEE_INTRATHYMIC_T_PROGENITOR		20	0.619399	1.6508	0.00410678	0.0506696	0.968	4918	tags=55%, list=21%, signal=69%
KIM_MYCN_AMPLIFICATION_TARGETS_DN	KIM_MYCN_AMPLIFICATION_TARGETS_DN		106	0.461347	1.65074	0.0211416	0.0506523	0.968	5274	tags=37%, list=22%, signal=47%
SANA_RESPONSE_TO_IFNG_UP	SANA_RESPONSE_TO_IFNG_UP		76	0.809676	1.6507	0.00819672	0.0506427	0.968	2520	tags=75%, list=11%, signal=84%
PID_P38_ALPHA_BETA_PATHWAY	PID_P38_ALPHA_BETA_PATHWAY		30	0.528198	1.65069	0.0356394	0.0506094	0.968	7037	tags=50%, list=30%, signal=71%
AMIT_EGF_RESPONSE_120_HELA	AMIT_EGF_RESPONSE_120_HELA		67	0.589753	1.65023	0.026694	0.0507736	0.968	6208	tags=58%, list=26%, signal=79%
LEIN_ASTROCYTE_MARKERS	LEIN_ASTROCYTE_MARKERS		43	0.65447	1.65007	0.00809717	0.0508008	0.968	4784	tags=65%, list=20%, signal=82%
PID_ANGIOPOIETIN_RECEPTOR_PATHWAY	PID_ANGIOPOIETIN_RECEPTOR_PATHWAY		49	0.546833	1.65004	0.0146138	0.0507773	0.968	7747	tags=57%, list=33%, signal=85%
NABA_PROTEOGLYCANS	NABA_PROTEOGLYCANS		35	0.659247	1.65	0.0152505	0.050755	0.968	2525	tags=46%, list=11%, signal=51%
FARMER_BREAST_CANCER_APOCRINE_VS_LUMINAL	FARMER_BREAST_CANCER_APOCRINE_VS_LUMINAL		324	0.421345	1.64997	0.00623701	0.0507393	0.968	6431	tags=36%, list=27%, signal=49%
GINESTIER_BREAST_CANCER_20Q13_AMPLIFICATION_UP	GINESTIER_BREAST_CANCER_20Q13_AMPLIFICATION_UP		107	0.367629	1.64975	0.028169	0.0507879	0.969	6120	tags=28%, list=26%, signal=38%
OSADA_ASCL1_TARGETS_DN	OSADA_ASCL1_TARGETS_DN		24	0.755748	1.64945	0.0020202	0.0508875	0.969	3859	tags=71%, list=16%, signal=85%
STEARMAN_TUMOR_FIELD_EFFECT_UP	STEARMAN_TUMOR_FIELD_EFFECT_UP		38	0.746624	1.64931	0.0021322	0.0509255	0.969	2751	tags=61%, list=12%, signal=68%
REACTOME_SIGNALING_BY_TGF_BETA_RECEPTOR_COMPLEX	REACTOME_SIGNALING_BY_TGF_BETA_RECEPTOR_COMPLEX		73	0.361424	1.6492	0.0525292	0.0509411	0.969	5697	tags=23%, list=24%, signal=31%
WP_ENDOMETRIAL_CANCER	WP_ENDOMETRIAL_CANCER		63	0.426556	1.64905	0.0254403	0.0509708	0.969	6025	tags=32%, list=26%, signal=43%
ENK_UV_RESPONSE_EPIDERMIS_UP	ENK_UV_RESPONSE_EPIDERMIS_UP		294	0.387966	1.64898	0.0118577	0.0509733	0.969	3098	tags=21%, list=13%, signal=24%
EBAUER_TARGETS_OF_PAX3_FOXO1_FUSION_DN	EBAUER_TARGETS_OF_PAX3_FOXO1_FUSION_DN		49	0.489485	1.64892	0.0125	0.0509732	0.969	4614	tags=37%, list=20%, signal=46%
REACTOME_GENERATION_OF_SECOND_MESSENGER_MOLECULES	REACTOME_GENERATION_OF_SECOND_MESSENGER_MOLECULES		34	0.834391	1.6487	0.00413223	0.0510289	0.969	2424	tags=71%, list=10%, signal=79%
BLANCO_MELO_MERS_COV_INFECTION_MCR5_CELLS_DN	BLANCO_MELO_MERS_COV_INFECTION_MCR5_CELLS_DN		37	0.607896	1.6483	0.011976	0.0511832	0.969	2511	tags=38%, list=11%, signal=42%
WP_ARYL_HYDROCARBON_RECEPTOR_NETPATH	WP_ARYL_HYDROCARBON_RECEPTOR_NETPATH		48	0.497958	1.64824	0.0203666	0.0511793	0.969	2896	tags=27%, list=12%, signal=31%
LINDSTEDT_DENDRITIC_CELL_MATURATION_B	LINDSTEDT_DENDRITIC_CELL_MATURATION_B		49	0.69995	1.64818	0.0124224	0.0511669	0.969	4631	tags=67%, list=20%, signal=84%
ZHAN_VARIABLE_EARLY_DIFFERENTIATION_GENES_UP	ZHAN_VARIABLE_EARLY_DIFFERENTIATION_GENES_UP		17	0.629664	1.64811	0.00609756	0.0511595	0.969	4513	tags=41%, list=19%, signal=51%
WANG_THOC1_TARGETS_DN	WANG_THOC1_TARGETS_DN		20	0.652375	1.64803	0.00840336	0.0511552	0.969	5625	tags=55%, list=24%, signal=72%
HOELZEL_NF1_TARGETS_UP	HOELZEL_NF1_TARGETS_UP		138	0.5591	1.64764	0.0104167	0.0513242	0.969	5971	tags=55%, list=25%, signal=73%
KEGG_ERBB_SIGNALING_PATHWAY	KEGG_ERBB_SIGNALING_PATHWAY		87	0.402331	1.64762	0.0142566	0.0512987	0.969	1999	tags=14%, list=8%, signal=15%
PEPPER_CHRONIC_LYMPHOCYTIC_LEUKEMIA_UP	PEPPER_CHRONIC_LYMPHOCYTIC_LEUKEMIA_UP		32	0.657256	1.6472	0.00821355	0.0514587	0.97	4707	tags=66%, list=20%, signal=82%
KEGG_VASCULAR_SMOOTH_MUSCLE_CONTRACTION	KEGG_VASCULAR_SMOOTH_MUSCLE_CONTRACTION		115	0.495421	1.64717	0.00835073	0.0514292	0.97	7415	tags=49%, list=31%, signal=71%
LIU_SMARCA4_TARGETS	LIU_SMARCA4_TARGETS		50	0.674746	1.64698	0.01002	0.0514743	0.971	3954	tags=58%, list=17%, signal=70%
BOYLAN_MULTIPLE_MYELOMA_D_UP	BOYLAN_MULTIPLE_MYELOMA_D_UP		89	0.424802	1.64679	0.0260521	0.0515299	0.972	4647	tags=30%, list=20%, signal=38%
GRAHAM_CML_QUIESCENT_VS_NORMAL_DIVIDING_UP	GRAHAM_CML_QUIESCENT_VS_NORMAL_DIVIDING_UP		58	0.617909	1.64666	0.0128755	0.051541	0.972	4467	tags=47%, list=19%, signal=57%
REACTOME_PURINERGIC_SIGNALING_IN_LEISHMANIASIS_INFECTION	REACTOME_PURINERGIC_SIGNALING_IN_LEISHMANIASIS_INFECTION		24	0.736885	1.64666	0.00814664	0.0515053	0.972	3436	tags=63%, list=15%, signal=73%
REACTOME_OPIOID_SIGNALLING	REACTOME_OPIOID_SIGNALLING		90	0.464115	1.64662	0.0104384	0.0514799	0.972	6656	tags=38%, list=28%, signal=52%
YAN_ESCAPE_FROM_ANOIKIS	YAN_ESCAPE_FROM_ANOIKIS		23	0.770437	1.6463	0.00612245	0.0515918	0.972	3414	tags=70%, list=14%, signal=81%
MIYAGAWA_TARGETS_OF_EWSR1_ETS_FUSIONS_DN	MIYAGAWA_TARGETS_OF_EWSR1_ETS_FUSIONS_DN		232	0.549052	1.64609	0.0106383	0.0516458	0.972	5292	tags=47%, list=22%, signal=59%
BENPORATH_OCT4_TARGETS	BENPORATH_OCT4_TARGETS		290	0.359016	1.64589	0.0202429	0.051698	0.972	4513	tags=24%, list=19%, signal=29%
REACTOME_ACYL_CHAIN_REMODELLING_OF_PC	REACTOME_ACYL_CHAIN_REMODELLING_OF_PC		27	0.63412	1.64588	0.00414938	0.0516644	0.972	4149	tags=44%, list=18%, signal=54%
BERENJENO_ROCK_SIGNALING_NOT_VIA_RHOA_UP	BERENJENO_ROCK_SIGNALING_NOT_VIA_RHOA_UP		28	0.639986	1.6457	0.00401606	0.0517168	0.972	6756	tags=71%, list=29%, signal=100%
BIOCARTA_NGF_PATHWAY	BIOCARTA_NGF_PATHWAY		20	0.472936	1.64565	0.019802	0.0516996	0.973	1466	tags=15%, list=6%, signal=16%
KESHELAVA_MULTIPLE_DRUG_RESISTANCE	KESHELAVA_MULTIPLE_DRUG_RESISTANCE		80	0.492677	1.64559	0.0281125	0.0516854	0.973	6829	tags=45%, list=29%, signal=63%
LIEN_BREAST_CARCINOMA_METAPLASTIC_VS_DUCTAL_DN	LIEN_BREAST_CARCINOMA_METAPLASTIC_VS_DUCTAL_DN		114	0.5133	1.64557	0.00572519	0.051658	0.973	3999	tags=32%, list=17%, signal=39%
WP_HIPPOYAP_SIGNALING_PATHWAY	WP_HIPPOYAP_SIGNALING_PATHWAY		23	0.579234	1.64525	0.02079	0.0517503	0.973	3266	tags=30%, list=14%, signal=35%
FLECHNER_BIOPSY_KIDNEY_TRANSPLANT_REJECTED_VS_OK_UP	FLECHNER_BIOPSY_KIDNEY_TRANSPLANT_REJECTED_VS_OK_UP		87	0.779559	1.64525	0.00612245	0.0517174	0.973	3309	tags=72%, list=14%, signal=84%
WATANABE_ULCERATIVE_COLITIS_WITH_CANCER_DN	WATANABE_ULCERATIVE_COLITIS_WITH_CANCER_DN		15	0.874656	1.645	0	0.0517839	0.973	1568	tags=80%, list=7%, signal=86%
ABBUD_LIF_SIGNALING_1_UP	ABBUD_LIF_SIGNALING_1_UP		43	0.706695	1.64478	0	0.051841	0.973	4578	tags=63%, list=19%, signal=78%
REACTOME_ECM_PROTEOGLYCANS	REACTOME_ECM_PROTEOGLYCANS		76	0.6616	1.64478	0.0407332	0.0518123	0.973	4427	tags=62%, list=19%, signal=76%
FIGUEROA_AML_METHYLATION_CLUSTER_3_DN	FIGUEROA_AML_METHYLATION_CLUSTER_3_DN		39	0.515506	1.64472	0.00616016	0.0518029	0.973	4484	tags=38%, list=19%, signal=47%
REACTOME_NUCLEAR_EVENTS_KINASE_AND_TRANSCRIPTION_FACTOR_ACTIVATION_	REACTOME_NUCLEAR_EVENTS_KINASE_AND_TRANSCRIPTION_FACTOR_ACTIVATION_		61	0.523255	1.64466	0.0308642	0.0517898	0.973	2878	tags=30%, list=12%, signal=34%
BERENJENO_ROCK_SIGNALING_NOT_VIA_RHOA_DN	BERENJENO_ROCK_SIGNALING_NOT_VIA_RHOA_DN		48	0.629342	1.64465	0.0167364	0.0517594	0.973	4927	tags=50%, list=21%, signal=63%
JECHLINGER_EPITHELIAL_TO_MESENCHYMAL_TRANSITION_UP	JECHLINGER_EPITHELIAL_TO_MESENCHYMAL_TRANSITION_UP		68	0.668717	1.64457	0.00847458	0.0517657	0.973	4543	tags=63%, list=19%, signal=78%
REACTOME_TGF_BETA_RECEPTOR_SIGNALING_IN_EMT_EPITHELIAL_TO_MESENCHYMAL_TRANSITION_	REACTOME_TGF_BETA_RECEPTOR_SIGNALING_IN_EMT_EPITHELIAL_TO_MESENCHYMAL_TRANSITION_		16	0.554676	1.64445	0.0342052	0.0517733	0.973	1982	tags=25%, list=8%, signal=27%
KIM_MYC_AMPLIFICATION_TARGETS_DN	KIM_MYC_AMPLIFICATION_TARGETS_DN		97	0.489755	1.6442	0.00996016	0.0518607	0.973	4659	tags=38%, list=20%, signal=47%
AMUNDSON_RESPONSE_TO_ARSENITE	AMUNDSON_RESPONSE_TO_ARSENITE		218	0.358278	1.64389	0.0386965	0.0519663	0.973	4976	tags=25%, list=21%, signal=32%
PID_BMP_PATHWAY	PID_BMP_PATHWAY		42	0.486855	1.64341	0.0377359	0.0521232	0.973	8006	tags=52%, list=34%, signal=79%
ZHAN_MULTIPLE_MYELOMA_PR_DN	ZHAN_MULTIPLE_MYELOMA_PR_DN		49	0.632549	1.64329	0	0.0521365	0.973	5474	tags=53%, list=23%, signal=69%
LUI_THYROID_CANCER_CLUSTER_5	LUI_THYROID_CANCER_CLUSTER_5		16	0.738163	1.6432	0.00804829	0.0521385	0.973	4081	tags=63%, list=17%, signal=76%
ALFANO_MYC_TARGETS	ALFANO_MYC_TARGETS		237	0.374554	1.64309	0.0350195	0.0521458	0.973	4881	tags=30%, list=21%, signal=37%
BIOCARTA_TNFR1_PATHWAY	BIOCARTA_TNFR1_PATHWAY		29	0.518781	1.64308	0.0313152	0.0521197	0.973	3865	tags=28%, list=16%, signal=33%
MCGARVEY_SILENCED_BY_METHYLATION_IN_COLON_CANCER	MCGARVEY_SILENCED_BY_METHYLATION_IN_COLON_CANCER		42	0.593648	1.64297	0.00203252	0.0521302	0.973	5625	tags=45%, list=24%, signal=59%
REACTOME_NON_INTEGRIN_MEMBRANE_ECM_INTERACTIONS	REACTOME_NON_INTEGRIN_MEMBRANE_ECM_INTERACTIONS		59	0.687739	1.64296	0.0125	0.0521034	0.974	4927	tags=69%, list=21%, signal=88%
PID_NFKAPPAB_ATYPICAL_PATHWAY	PID_NFKAPPAB_ATYPICAL_PATHWAY		17	0.653138	1.6429	0.0203252	0.0520954	0.974	4206	tags=47%, list=18%, signal=57%
WP_OVERVIEW_OF_NANOPARTICLE_EFFECTS	WP_OVERVIEW_OF_NANOPARTICLE_EFFECTS		19	0.703908	1.64288	0.0120968	0.0520655	0.974	4394	tags=58%, list=19%, signal=71%
REACTOME_CHEMOKINE_RECEPTORS_BIND_CHEMOKINES	REACTOME_CHEMOKINE_RECEPTORS_BIND_CHEMOKINES		58	0.737928	1.64259	0.00816326	0.0521684	0.974	3456	tags=66%, list=15%, signal=77%
RODRIGUES_THYROID_CARCINOMA_DN	RODRIGUES_THYROID_CARCINOMA_DN		77	0.535681	1.64249	0.0208333	0.0521871	0.974	5282	tags=42%, list=22%, signal=53%
GREENBAUM_E2A_TARGETS_DN	GREENBAUM_E2A_TARGETS_DN		20	0.682834	1.64239	0.00813008	0.0521922	0.974	4766	tags=60%, list=20%, signal=75%
VALK_AML_CLUSTER_2	VALK_AML_CLUSTER_2		29	0.563975	1.64236	0.0161616	0.0521717	0.974	3764	tags=38%, list=16%, signal=45%
ZHAN_MULTIPLE_MYELOMA_LB_DN	ZHAN_MULTIPLE_MYELOMA_LB_DN		38	0.713902	1.6423	0.00618557	0.0521696	0.974	4888	tags=66%, list=21%, signal=83%
OSMAN_BLADDER_CANCER_UP	OSMAN_BLADDER_CANCER_UP		395	0.404099	1.64214	0.0589431	0.0521963	0.974	5232	tags=25%, list=22%, signal=31%
WP_EXERCISEINDUCED_CIRCADIAN_REGULATION	WP_EXERCISEINDUCED_CIRCADIAN_REGULATION		48	0.47541	1.64213	0.0305499	0.0521642	0.974	6282	tags=35%, list=27%, signal=48%
PEPPER_CHRONIC_LYMPHOCYTIC_LEUKEMIA_DN	PEPPER_CHRONIC_LYMPHOCYTIC_LEUKEMIA_DN		21	0.60866	1.64206	0.00635593	0.0521557	0.974	2901	tags=33%, list=12%, signal=38%
DELACROIX_RAR_TARGETS_UP	DELACROIX_RAR_TARGETS_UP		47	0.620046	1.64195	0.012474	0.0521887	0.974	3791	tags=45%, list=16%, signal=53%
SIG_CHEMOTAXIS	SIG_CHEMOTAXIS		45	0.443932	1.64188	0.0205761	0.0521858	0.974	3838	tags=22%, list=16%, signal=26%
REACTOME_NUCLEAR_RECEPTOR_TRANSCRIPTION_PATHWAY	REACTOME_NUCLEAR_RECEPTOR_TRANSCRIPTION_PATHWAY		53	0.569243	1.64172	0.00200401	0.0522009	0.974	3241	tags=32%, list=14%, signal=37%
KOYAMA_SEMA3B_TARGETS_UP	KOYAMA_SEMA3B_TARGETS_UP		262	0.440794	1.64167	0.010395	0.0521808	0.974	6660	tags=42%, list=28%, signal=58%
KEGG_MTOR_SIGNALING_PATHWAY	KEGG_MTOR_SIGNALING_PATHWAY		52	0.399827	1.64145	0.0204499	0.0522409	0.975	3117	tags=17%, list=13%, signal=20%
PLASARI_TGFB1_SIGNALING_VIA_NFIC_10HR_DN	PLASARI_TGFB1_SIGNALING_VIA_NFIC_10HR_DN		31	0.66933	1.64135	0.00618557	0.0522443	0.975	4350	tags=61%, list=18%, signal=75%
GAZDA_DIAMOND_BLACKFAN_ANEMIA_ERYTHROID_DN	GAZDA_DIAMOND_BLACKFAN_ANEMIA_ERYTHROID_DN		453	0.313513	1.64116	0.00826446	0.052302	0.975	3227	tags=16%, list=14%, signal=18%
PECE_MAMMARY_STEM_CELL_DN	PECE_MAMMARY_STEM_CELL_DN		141	0.412902	1.64098	0.0378151	0.0523402	0.975	5558	tags=26%, list=24%, signal=34%
REACTOME_GROWTH_HORMONE_RECEPTOR_SIGNALING	REACTOME_GROWTH_HORMONE_RECEPTOR_SIGNALING		24	0.639383	1.64092	0.00823045	0.0523321	0.975	3734	tags=42%, list=16%, signal=49%
MARZEC_IL2_SIGNALING_DN	MARZEC_IL2_SIGNALING_DN		36	0.529677	1.64063	0.0183299	0.0524346	0.975	4712	tags=31%, list=20%, signal=38%
KEGG_SMALL_CELL_LUNG_CANCER	KEGG_SMALL_CELL_LUNG_CANCER		84	0.470012	1.6406	0.0291667	0.052418	0.975	4394	tags=36%, list=19%, signal=44%
GHANDHI_DIRECT_IRRADIATION_DN	GHANDHI_DIRECT_IRRADIATION_DN		35	0.585009	1.64034	0.0104603	0.0524748	0.975	3815	tags=40%, list=16%, signal=48%
REACTOME_TP53_REGULATES_TRANSCRIPTION_OF_CELL_DEATH_GENES	REACTOME_TP53_REGULATES_TRANSCRIPTION_OF_CELL_DEATH_GENES		44	0.478196	1.63996	0.012474	0.052615	0.975	1915	tags=20%, list=8%, signal=22%
NABA_COLLAGENS	NABA_COLLAGENS		44	0.717852	1.63933	0.0229645	0.0528648	0.975	4927	tags=80%, list=21%, signal=100%
REACTOME_COLLAGEN_CHAIN_TRIMERIZATION	REACTOME_COLLAGEN_CHAIN_TRIMERIZATION		44	0.717852	1.63933	0.0229645	0.0528295	0.975	4927	tags=80%, list=21%, signal=100%
WEIGEL_OXIDATIVE_STRESS_BY_TBH_AND_H2O2	WEIGEL_OXIDATIVE_STRESS_BY_TBH_AND_H2O2		35	0.499869	1.63885	0.0222672	0.0530204	0.975	3727	tags=29%, list=16%, signal=34%
HUANG_FOXA2_TARGETS_DN	HUANG_FOXA2_TARGETS_DN		38	0.710813	1.63882	0.00204918	0.052993	0.975	5466	tags=76%, list=23%, signal=99%
REACTOME_NOTCH_HLH_TRANSCRIPTION_PATHWAY	REACTOME_NOTCH_HLH_TRANSCRIPTION_PATHWAY		28	0.513089	1.63847	0.0422833	0.0531183	0.975	3198	tags=25%, list=14%, signal=29%
PID_IFNG_PATHWAY	PID_IFNG_PATHWAY		40	0.617384	1.63845	0.0200803	0.0530943	0.975	6609	tags=60%, list=28%, signal=83%
BIOCARTA_EICOSANOID_PATHWAY	BIOCARTA_EICOSANOID_PATHWAY		22	0.755521	1.63836	0.00603622	0.0531004	0.975	2311	tags=59%, list=10%, signal=65%
WP_HOSTPATHOGEN_INTERACTION_OF_HUMAN_CORONA_VIRUSES_INTERFERON_INDUCTION	WP_HOSTPATHOGEN_INTERACTION_OF_HUMAN_CORONA_VIRUSES_INTERFERON_INDUCTION		33	0.673549	1.63828	0.0143149	0.0531019	0.975	3414	tags=52%, list=14%, signal=60%
ZHAN_MULTIPLE_MYELOMA_HP_UP	ZHAN_MULTIPLE_MYELOMA_HP_UP		48	0.522623	1.63827	0.0158416	0.0530709	0.975	2149	tags=27%, list=9%, signal=30%
HELLER_HDAC_TARGETS_UP	HELLER_HDAC_TARGETS_UP		315	0.401548	1.63818	0.0139165	0.0530722	0.975	5348	tags=34%, list=23%, signal=43%
BLANCO_MELO_COVID19_SARS_COV_2_INFECTION_A594_ACE2_EXPRESSING_CELLS_RUXOLITINIB_UP	BLANCO_MELO_COVID19_SARS_COV_2_INFECTION_A594_ACE2_EXPRESSING_CELLS_RUXOLITINIB_UP		479	0.418467	1.63798	0.0142276	0.0531112	0.975	4847	tags=30%, list=21%, signal=38%
WP_EBV_LMP1_SIGNALING	WP_EBV_LMP1_SIGNALING		24	0.614779	1.63798	0.0303644	0.053078	0.975	4135	tags=38%, list=18%, signal=45%
REACTOME_ANTIGEN_PROCESSING_CROSS_PRESENTATION	REACTOME_ANTIGEN_PROCESSING_CROSS_PRESENTATION		99	0.577404	1.6377	0.056338	0.0531637	0.975	4466	tags=39%, list=19%, signal=48%
KIM_WT1_TARGETS_8HR_UP	KIM_WT1_TARGETS_8HR_UP		167	0.512911	1.6375	0.0268041	0.0532181	0.975	6282	tags=46%, list=27%, signal=62%
NELSON_RESPONSE_TO_ANDROGEN_UP	NELSON_RESPONSE_TO_ANDROGEN_UP		83	0.472504	1.63727	0.0295276	0.0532888	0.976	4195	tags=31%, list=18%, signal=38%
LUCAS_HNF4A_TARGETS_UP	LUCAS_HNF4A_TARGETS_UP		58	0.590024	1.63726	0.0226804	0.0532575	0.976	5154	tags=50%, list=22%, signal=64%
DEMAGALHAES_AGING_UP	DEMAGALHAES_AGING_UP		54	0.719683	1.63723	0.00411523	0.0532329	0.976	5407	tags=78%, list=23%, signal=101%
SESTO_RESPONSE_TO_UV_C8	SESTO_RESPONSE_TO_UV_C8		70	0.498314	1.63714	0.0334029	0.0532322	0.976	4887	tags=37%, list=21%, signal=47%
LEIN_PONS_MARKERS	LEIN_PONS_MARKERS		92	0.483683	1.63709	0.0101833	0.0532231	0.976	5214	tags=38%, list=22%, signal=49%
ZHENG_IL22_SIGNALING_UP	ZHENG_IL22_SIGNALING_UP		59	0.632902	1.63704	0.0120968	0.0532086	0.976	4096	tags=49%, list=17%, signal=59%
KIM_WT1_TARGETS_12HR_DN	KIM_WT1_TARGETS_12HR_DN		214	0.384888	1.63699	0.0252427	0.0531875	0.976	4785	tags=29%, list=20%, signal=35%
BYSTRYKH_HEMATOPOIESIS_STEM_CELL_AND_BRAIN_QTL_CIS	BYSTRYKH_HEMATOPOIESIS_STEM_CELL_AND_BRAIN_QTL_CIS		67	0.356584	1.63698	0.062249	0.0531625	0.976	2751	tags=16%, list=12%, signal=19%
WP_PATHOGENESIS_OF_SARSCOV2_MEDIATED_BY_NSP9NSP10_COMPLEX	WP_PATHOGENESIS_OF_SARSCOV2_MEDIATED_BY_NSP9NSP10_COMPLEX		21	0.823964	1.63669	0.00845666	0.0532509	0.976	2388	tags=67%, list=10%, signal=74%
KEGG_PRIMARY_IMMUNODEFICIENCY	KEGG_PRIMARY_IMMUNODEFICIENCY		35	0.787991	1.6366	0.0244399	0.0532494	0.976	1640	tags=63%, list=7%, signal=67%
SHETH_LIVER_CANCER_VS_TXNIP_LOSS_PAM4	SHETH_LIVER_CANCER_VS_TXNIP_LOSS_PAM4		285	0.512842	1.63638	0.0240481	0.0533355	0.976	3983	tags=34%, list=17%, signal=40%
STEARMAN_LUNG_CANCER_EARLY_VS_LATE_UP	STEARMAN_LUNG_CANCER_EARLY_VS_LATE_UP		128	0.332131	1.63631	0.0252632	0.0533315	0.976	7780	tags=34%, list=33%, signal=50%
REACTOME_TNFS_BIND_THEIR_PHYSIOLOGICAL_RECEPTORS	REACTOME_TNFS_BIND_THEIR_PHYSIOLOGICAL_RECEPTORS		29	0.792663	1.63585	0.00203666	0.0535004	0.976	3524	tags=86%, list=15%, signal=101%
REACTOME_AQUAPORIN_MEDIATED_TRANSPORT	REACTOME_AQUAPORIN_MEDIATED_TRANSPORT		52	0.513273	1.63575	0.00424628	0.0535324	0.976	6656	tags=40%, list=28%, signal=56%
SA_PTEN_PATHWAY	SA_PTEN_PATHWAY		17	0.572048	1.63551	0.0301205	0.0536056	0.976	1676	tags=18%, list=7%, signal=19%
ELVIDGE_HYPOXIA_UP	ELVIDGE_HYPOXIA_UP		171	0.484256	1.63539	0.0163934	0.0536114	0.976	6577	tags=46%, list=28%, signal=64%
NAKAMURA_METASTASIS	NAKAMURA_METASTASIS		47	0.472428	1.63533	0.0241449	0.0535982	0.976	5213	tags=38%, list=22%, signal=49%
GAURNIER_PSMD4_TARGETS	GAURNIER_PSMD4_TARGETS		73	0.786955	1.63508	0.00618557	0.0536627	0.976	4213	tags=85%, list=18%, signal=103%
WP_CANCER_IMMUNOTHERAPY_BY_PD1_BLOCKADE	WP_CANCER_IMMUNOTHERAPY_BY_PD1_BLOCKADE		23	0.837393	1.63501	0.004	0.0536585	0.976	2504	tags=74%, list=11%, signal=83%
WU_HBX_TARGETS_1_DN	WU_HBX_TARGETS_1_DN		22	0.59131	1.63493	0.0248447	0.0536706	0.976	6344	tags=50%, list=27%, signal=68%
PID_INTEGRIN_CS_PATHWAY	PID_INTEGRIN_CS_PATHWAY		26	0.784591	1.63483	0.00206612	0.0536901	0.976	4041	tags=81%, list=17%, signal=97%
BALDWIN_PRKCI_TARGETS_UP	BALDWIN_PRKCI_TARGETS_UP		39	0.507655	1.6347	0.0244898	0.0537136	0.976	5807	tags=38%, list=25%, signal=51%
HASLINGER_B_CLL_WITH_MUTATED_VH_GENES	HASLINGER_B_CLL_WITH_MUTATED_VH_GENES		18	0.639388	1.63449	0.0147368	0.0537723	0.976	2640	tags=39%, list=11%, signal=44%
FRIDMAN_IMMORTALIZATION_DN	FRIDMAN_IMMORTALIZATION_DN		33	0.675835	1.63434	0.0100806	0.0538118	0.976	5317	tags=73%, list=23%, signal=94%
KRIEG_KDM3A_TARGETS_NOT_HYPOXIA	KRIEG_KDM3A_TARGETS_NOT_HYPOXIA		196	0.403947	1.63422	0.0214133	0.0538233	0.976	3859	tags=22%, list=16%, signal=27%
BURTON_ADIPOGENESIS_11	BURTON_ADIPOGENESIS_11		51	0.520038	1.63418	0.0207039	0.0538071	0.976	7552	tags=49%, list=32%, signal=72%
BROWNE_HCMV_INFECTION_6HR_DN	BROWNE_HCMV_INFECTION_6HR_DN		164	0.392289	1.63409	0.0172414	0.0538144	0.976	4806	tags=24%, list=20%, signal=30%
DACOSTA_ERCC3_ALLELE_XPCS_VS_TTD_DN	DACOSTA_ERCC3_ALLELE_XPCS_VS_TTD_DN		34	0.597325	1.63394	0.0123967	0.0538656	0.976	4157	tags=47%, list=18%, signal=57%
KRASNOSELSKAYA_ILF3_TARGETS_UP	KRASNOSELSKAYA_ILF3_TARGETS_UP		39	0.752244	1.63384	0.00607287	0.0538848	0.976	4180	tags=77%, list=18%, signal=93%
BLANCO_MELO_INFLUENZA_A_INFECTION_A594_CELLS_UP	BLANCO_MELO_INFLUENZA_A_INFECTION_A594_CELLS_UP		41	0.566894	1.63382	0.0268041	0.0538563	0.976	1921	tags=27%, list=8%, signal=29%
TSUNODA_CISPLATIN_RESISTANCE_DN	TSUNODA_CISPLATIN_RESISTANCE_DN		50	0.62754	1.63379	0.0164948	0.0538424	0.976	4391	tags=52%, list=19%, signal=64%
MCBRYAN_PUBERTAL_BREAST_3_4WK_UP	MCBRYAN_PUBERTAL_BREAST_3_4WK_UP		210	0.512222	1.63349	0.027027	0.0539611	0.976	4898	tags=43%, list=21%, signal=54%
REACTOME_ACTIVATION_OF_IRF3_IRF7_MEDIATED_BY_TBK1_IKK_EPSILON	REACTOME_ACTIVATION_OF_IRF3_IRF7_MEDIATED_BY_TBK1_IKK_EPSILON		17	0.674802	1.63304	0.0183299	0.0541354	0.976	2853	tags=41%, list=12%, signal=47%
REACTOME_COPII_MEDIATED_VESICLE_TRANSPORT	REACTOME_COPII_MEDIATED_VESICLE_TRANSPORT		68	0.390541	1.63289	0.0521042	0.0541604	0.976	7720	tags=31%, list=33%, signal=46%
LEE_AGING_NEOCORTEX_UP	LEE_AGING_NEOCORTEX_UP		77	0.552225	1.63277	0.0184049	0.0541699	0.976	6191	tags=53%, list=26%, signal=72%
PID_IL27_PATHWAY	PID_IL27_PATHWAY		26	0.744367	1.63264	0.00806452	0.0541916	0.976	4173	tags=77%, list=18%, signal=93%
SHI_SPARC_TARGETS_UP	SHI_SPARC_TARGETS_UP		24	0.574921	1.63256	0.0145833	0.0541966	0.976	7249	tags=63%, list=31%, signal=90%
HOWLIN_PUBERTAL_MAMMARY_GLAND	HOWLIN_PUBERTAL_MAMMARY_GLAND		67	0.570561	1.6324	0.0167364	0.0542245	0.976	4384	tags=45%, list=19%, signal=55%
ZHAN_V1_LATE_DIFFERENTIATION_GENES_UP	ZHAN_V1_LATE_DIFFERENTIATION_GENES_UP		33	0.625891	1.63237	0.0245399	0.0542	0.976	3955	tags=42%, list=17%, signal=51%
SOTIRIOU_BREAST_CANCER_GRADE_1_VS_3_DN	SOTIRIOU_BREAST_CANCER_GRADE_1_VS_3_DN		52	0.565835	1.63235	0.0168421	0.054171	0.976	4019	tags=35%, list=17%, signal=42%
SASSON_RESPONSE_TO_FORSKOLIN_DN	SASSON_RESPONSE_TO_FORSKOLIN_DN		85	0.491845	1.63235	0.00826446	0.0541367	0.976	3364	tags=26%, list=14%, signal=30%
BIOCARTA_GRANULOCYTES_PATHWAY	BIOCARTA_GRANULOCYTES_PATHWAY		15	0.842417	1.63232	0.0040568	0.0541126	0.976	2148	tags=73%, list=9%, signal=81%
SHIN_B_CELL_LYMPHOMA_CLUSTER_3	SHIN_B_CELL_LYMPHOMA_CLUSTER_3		28	0.786604	1.63229	0.00821355	0.0540901	0.976	3752	tags=79%, list=16%, signal=93%
TENEDINI_MEGAKARYOCYTE_MARKERS	TENEDINI_MEGAKARYOCYTE_MARKERS		62	0.559608	1.6322	0.0147368	0.0541006	0.976	4094	tags=45%, list=17%, signal=55%
HINATA_NFKB_TARGETS_KERATINOCYTE_UP	HINATA_NFKB_TARGETS_KERATINOCYTE_UP		84	0.641073	1.63215	0.0185567	0.054087	0.976	4845	tags=57%, list=21%, signal=72%
BIOCARTA_IL1R_PATHWAY	BIOCARTA_IL1R_PATHWAY		31	0.635069	1.63206	0.021097	0.0540929	0.976	4135	tags=48%, list=18%, signal=59%
WANG_BARRETTS_ESOPHAGUS_UP	WANG_BARRETTS_ESOPHAGUS_UP		52	0.588977	1.63206	0.0162272	0.0540589	0.976	4716	tags=46%, list=20%, signal=58%
RICKMAN_HEAD_AND_NECK_CANCER_D	RICKMAN_HEAD_AND_NECK_CANCER_D		33	0.657377	1.63196	0.0102041	0.0540724	0.976	4940	tags=48%, list=21%, signal=61%
NUTT_GBM_VS_AO_GLIOMA_UP	NUTT_GBM_VS_AO_GLIOMA_UP		46	0.586237	1.63169	0.00614754	0.054155	0.977	6068	tags=52%, list=26%, signal=70%
CADWELL_ATG16L1_TARGETS_DN	CADWELL_ATG16L1_TARGETS_DN		64	0.45481	1.6315	0.0185567	0.0542141	0.977	6609	tags=44%, list=28%, signal=61%
WANG_IMMORTALIZED_BY_HOXA9_AND_MEIS1_UP	WANG_IMMORTALIZED_BY_HOXA9_AND_MEIS1_UP		31	0.661533	1.63144	0.0191898	0.0542171	0.977	865	tags=32%, list=4%, signal=33%
WP_NEOVASCULARISATION_PROCESSES	WP_NEOVASCULARISATION_PROCESSES		37	0.66669	1.63143	0.0246914	0.0541888	0.977	4206	tags=49%, list=18%, signal=59%
KEGG_SPHINGOLIPID_METABOLISM	KEGG_SPHINGOLIPID_METABOLISM		39	0.515458	1.63128	0.0123711	0.0542272	0.977	5507	tags=41%, list=23%, signal=53%
REACTOME_OTHER_INTERLEUKIN_SIGNALING	REACTOME_OTHER_INTERLEUKIN_SIGNALING		24	0.681669	1.63117	0.00408998	0.0542356	0.977	4173	tags=54%, list=18%, signal=66%
PETROVA_PROX1_TARGETS_DN	PETROVA_PROX1_TARGETS_DN		56	0.672823	1.63107	0.0103734	0.0542452	0.977	3955	tags=57%, list=17%, signal=68%
WP_GPCRS_CLASS_B_SECRETINLIKE	WP_GPCRS_CLASS_B_SECRETINLIKE		23	0.617905	1.63104	0.0021322	0.0542228	0.977	2167	tags=39%, list=9%, signal=43%
HAHTOLA_MYCOSIS_FUNGOIDES_DN	HAHTOLA_MYCOSIS_FUNGOIDES_DN		15	0.714026	1.6309	0.012024	0.0542677	0.977	2858	tags=60%, list=12%, signal=68%
CORRE_MULTIPLE_MYELOMA_UP	CORRE_MULTIPLE_MYELOMA_UP		71	0.574806	1.63086	0.0122951	0.0542462	0.977	4635	tags=46%, list=20%, signal=58%
MISHRA_CARCINOMA_ASSOCIATED_FIBROBLAST_UP	MISHRA_CARCINOMA_ASSOCIATED_FIBROBLAST_UP		24	0.748011	1.6305	0	0.0543674	0.978	4364	tags=71%, list=18%, signal=87%
PID_TCR_CALCIUM_PATHWAY	PID_TCR_CALCIUM_PATHWAY		28	0.672305	1.63046	0.0244898	0.054356	0.978	1896	tags=39%, list=8%, signal=43%
PID_THROMBIN_PAR1_PATHWAY	PID_THROMBIN_PAR1_PATHWAY		43	0.523787	1.63041	0.00817996	0.0543435	0.978	8008	tags=53%, list=34%, signal=81%
REACTOME_ROLE_OF_LAT2_NTAL_LAB_ON_CALCIUM_MOBILIZATION	REACTOME_ROLE_OF_LAT2_NTAL_LAB_ON_CALCIUM_MOBILIZATION		16	0.678874	1.63036	0.0145833	0.0543307	0.978	2782	tags=38%, list=12%, signal=42%
WP_PHOTODYNAMIC_THERAPYINDUCED_AP1_SURVIVAL_SIGNALING	WP_PHOTODYNAMIC_THERAPYINDUCED_AP1_SURVIVAL_SIGNALING		50	0.512134	1.63018	0.0339321	0.054383	0.978	5616	tags=50%, list=24%, signal=65%
CHESLER_BRAIN_QTL_CIS	CHESLER_BRAIN_QTL_CIS		72	0.358809	1.62953	0.0197239	0.0546614	0.978	2538	tags=17%, list=11%, signal=19%
VERHAAK_GLIOBLASTOMA_MESENCHYMAL	VERHAAK_GLIOBLASTOMA_MESENCHYMAL		216	0.781258	1.62934	0	0.0547098	0.978	4168	tags=85%, list=18%, signal=103%
RICKMAN_TUMOR_DIFFERENTIATED_WELL_VS_MODERATELY_DN	RICKMAN_TUMOR_DIFFERENTIATED_WELL_VS_MODERATELY_DN		110	0.501793	1.62916	0.00804829	0.0547348	0.978	5344	tags=36%, list=23%, signal=47%
MA_MYELOID_DIFFERENTIATION_UP	MA_MYELOID_DIFFERENTIATION_UP		38	0.487435	1.62895	0.0455487	0.0547819	0.978	6941	tags=47%, list=29%, signal=67%
LIAN_LIPA_TARGETS_6M	LIAN_LIPA_TARGETS_6M		79	0.703895	1.62855	0.00847458	0.0549472	0.978	3653	tags=57%, list=15%, signal=67%
SARTIPY_BLUNTED_BY_INSULIN_RESISTANCE_UP	SARTIPY_BLUNTED_BY_INSULIN_RESISTANCE_UP		18	0.683313	1.62847	0.0163265	0.0549507	0.978	1653	tags=39%, list=7%, signal=42%
WP_HEAD_AND_NECK_SQUAMOUS_CELL_CARCINOMA	WP_HEAD_AND_NECK_SQUAMOUS_CELL_CARCINOMA		74	0.399901	1.62842	0.0310559	0.0549505	0.978	4246	tags=23%, list=18%, signal=28%
KUNINGER_IGF1_VS_PDGFB_TARGETS_DN	KUNINGER_IGF1_VS_PDGFB_TARGETS_DN		46	0.603194	1.62828	0.0167364	0.0549864	0.978	3018	tags=46%, list=13%, signal=52%
SCHUETZ_BREAST_CANCER_DUCTAL_INVASIVE_DN	SCHUETZ_BREAST_CANCER_DUCTAL_INVASIVE_DN		83	0.501979	1.62816	0.00210084	0.0550048	0.978	4769	tags=36%, list=20%, signal=45%
REACTOME_INTRA_GOLGI_TRAFFIC	REACTOME_INTRA_GOLGI_TRAFFIC		44	0.422448	1.62807	0.0566038	0.0550095	0.978	9767	tags=48%, list=41%, signal=81%
PID_INTEGRIN2_PATHWAY	PID_INTEGRIN2_PATHWAY		29	0.802013	1.62774	0.004158	0.055148	0.978	2857	tags=72%, list=12%, signal=82%
BLANCO_MELO_COVID19_SARS_COV_2_LOW_MOI_INFECTION_A594_ACE2_EXPRESSING_CELLS_UP	BLANCO_MELO_COVID19_SARS_COV_2_LOW_MOI_INFECTION_A594_ACE2_EXPRESSING_CELLS_UP		171	0.516784	1.62771	0.0263158	0.055128	0.978	4402	tags=37%, list=19%, signal=46%
WP_NCRNAS_INVOLVED_IN_STAT3_SIGNALING_IN_HEPATOCELLULAR_CARCINOMA	WP_NCRNAS_INVOLVED_IN_STAT3_SIGNALING_IN_HEPATOCELLULAR_CARCINOMA		17	0.714242	1.62733	0	0.0552643	0.978	4813	tags=59%, list=20%, signal=74%
WP_ECTODERM_DIFFERENTIATION	WP_ECTODERM_DIFFERENTIATION		143	0.452373	1.62722	0.012474	0.0552735	0.978	4630	tags=31%, list=20%, signal=39%
REACTOME_ESTROGEN_DEPENDENT_NUCLEAR_EVENTS_DOWNSTREAM_OF_ESR_MEMBRANE_SIGNALING	REACTOME_ESTROGEN_DEPENDENT_NUCLEAR_EVENTS_DOWNSTREAM_OF_ESR_MEMBRANE_SIGNALING		24	0.548788	1.62683	0.0406504	0.0554066	0.978	5202	tags=29%, list=22%, signal=37%
CHEN_LVAD_SUPPORT_OF_FAILING_HEART_UP	CHEN_LVAD_SUPPORT_OF_FAILING_HEART_UP		102	0.582338	1.62682	0.0219561	0.0553774	0.978	4934	tags=48%, list=21%, signal=60%
TRAYNOR_RETT_SYNDROM_UP	TRAYNOR_RETT_SYNDROM_UP		40	0.626348	1.62655	0.0105485	0.055482	0.978	5411	tags=58%, list=23%, signal=74%
RIZ_ERYTHROID_DIFFERENTIATION_APOBEC2	RIZ_ERYTHROID_DIFFERENTIATION_APOBEC2		25	0.610582	1.62646	0.00612245	0.0554871	0.978	5573	tags=52%, list=24%, signal=68%
PICCALUGA_ANGIOIMMUNOBLASTIC_LYMPHOMA_DN	PICCALUGA_ANGIOIMMUNOBLASTIC_LYMPHOMA_DN		135	0.50197	1.62625	0.0465587	0.0555499	0.978	6150	tags=38%, list=26%, signal=51%
ZIRN_TRETINOIN_RESPONSE_WT1_UP	ZIRN_TRETINOIN_RESPONSE_WT1_UP		23	0.666126	1.62617	0.0210084	0.055546	0.978	5697	tags=61%, list=24%, signal=80%
WP_ENDOCHONDRAL_OSSIFICATION	WP_ENDOCHONDRAL_OSSIFICATION		64	0.571067	1.62589	0.00843882	0.055626	0.978	7390	tags=59%, list=31%, signal=86%
WP_ENDOCHONDRAL_OSSIFICATION_WITH_SKELETAL_DYSPLASIAS	WP_ENDOCHONDRAL_OSSIFICATION_WITH_SKELETAL_DYSPLASIAS		64	0.571067	1.62589	0.00843882	0.0555911	0.978	7390	tags=59%, list=31%, signal=86%
REACTOME_COLLAGEN_BIOSYNTHESIS_AND_MODIFYING_ENZYMES	REACTOME_COLLAGEN_BIOSYNTHESIS_AND_MODIFYING_ENZYMES		67	0.647148	1.62539	0.045082	0.0558102	0.979	5074	tags=64%, list=22%, signal=82%
DOANE_RESPONSE_TO_ANDROGEN_UP	DOANE_RESPONSE_TO_ANDROGEN_UP		180	0.404317	1.62539	0.00409836	0.0557752	0.979	4506	tags=27%, list=19%, signal=33%
BIOCARTA_NTHI_PATHWAY	BIOCARTA_NTHI_PATHWAY		23	0.632814	1.62536	0.0285714	0.055754	0.979	5839	tags=57%, list=25%, signal=75%
TONKS_TARGETS_OF_RUNX1_RUNX1T1_FUSION_GRANULOCYTE_DN	TONKS_TARGETS_OF_RUNX1_RUNX1T1_FUSION_GRANULOCYTE_DN		18	0.775479	1.62535	0.00613497	0.0557263	0.979	3859	tags=78%, list=16%, signal=93%
XU_RESPONSE_TO_TRETINOIN_UP	XU_RESPONSE_TO_TRETINOIN_UP		16	0.696107	1.62534	0.00828157	0.0556963	0.979	4206	tags=50%, list=18%, signal=61%
BIOCARTA_IL7_PATHWAY	BIOCARTA_IL7_PATHWAY		16	0.78465	1.62519	0	0.0557325	0.979	1133	tags=44%, list=5%, signal=46%
SHETH_LIVER_CANCER_VS_TXNIP_LOSS_PAM5	SHETH_LIVER_CANCER_VS_TXNIP_LOSS_PAM5		107	0.419125	1.62513	0.00204082	0.0557221	0.979	5512	tags=35%, list=23%, signal=45%
ROESSLER_LIVER_CANCER_METASTASIS_DN	ROESSLER_LIVER_CANCER_METASTASIS_DN		50	0.377656	1.6251	0.030303	0.0557049	0.979	2968	tags=16%, list=13%, signal=18%
BOYAULT_LIVER_CANCER_SUBCLASS_G1_UP	BOYAULT_LIVER_CANCER_SUBCLASS_G1_UP		115	0.373963	1.62498	0.036	0.0557279	0.979	6314	tags=30%, list=27%, signal=40%
ST_P38_MAPK_PATHWAY	ST_P38_MAPK_PATHWAY		37	0.443852	1.62443	0.0441767	0.0559558	0.979	5477	tags=32%, list=23%, signal=42%
PODAR_RESPONSE_TO_ADAPHOSTIN_UP	PODAR_RESPONSE_TO_ADAPHOSTIN_UP		148	0.51497	1.62436	0.0203666	0.0559503	0.979	6802	tags=48%, list=29%, signal=67%
WP_NOTCH_SIGNALING_PATHWAY_NETPATH	WP_NOTCH_SIGNALING_PATHWAY_NETPATH		62	0.444278	1.62433	0.0351967	0.0559322	0.979	4099	tags=29%, list=17%, signal=35%
LIANG_SILENCED_BY_METHYLATION_UP	LIANG_SILENCED_BY_METHYLATION_UP		33	0.663484	1.62429	0.0060241	0.0559137	0.979	4364	tags=61%, list=18%, signal=74%
LIM_MAMMARY_STEM_CELL_DN	LIM_MAMMARY_STEM_CELL_DN		415	0.446343	1.62422	0.025641	0.0559129	0.979	7295	tags=47%, list=31%, signal=66%
ZHAN_LATE_DIFFERENTIATION_GENES_DN	ZHAN_LATE_DIFFERENTIATION_GENES_DN		17	0.69238	1.62422	0.0375494	0.0558801	0.979	1693	tags=47%, list=7%, signal=51%
DACOSTA_UV_RESPONSE_VIA_ERCC3_TTD_DN	DACOSTA_UV_RESPONSE_VIA_ERCC3_TTD_DN		84	0.46188	1.62421	0.0377359	0.055846	0.979	4027	tags=24%, list=17%, signal=29%
SCHRAETS_MLL_TARGETS_DN	SCHRAETS_MLL_TARGETS_DN		34	0.672478	1.62399	0.0204082	0.0559254	0.979	5607	tags=68%, list=24%, signal=89%
CHYLA_CBFA2T3_TARGETS_DN	CHYLA_CBFA2T3_TARGETS_DN		236	0.44285	1.62397	0.00215983	0.0559037	0.979	4815	tags=32%, list=20%, signal=40%
PID_NECTIN_PATHWAY	PID_NECTIN_PATHWAY		30	0.608068	1.62395	0.00627615	0.0558774	0.979	5338	tags=53%, list=23%, signal=69%
NAKAYAMA_SOFT_TISSUE_TUMORS_PCA1_UP	NAKAYAMA_SOFT_TISSUE_TUMORS_PCA1_UP		76	0.820848	1.62394	0	0.0558472	0.979	2613	tags=83%, list=11%, signal=93%
REACTOME_INTEGRIN_SIGNALING	REACTOME_INTEGRIN_SIGNALING		27	0.596694	1.62381	0.016632	0.0558641	0.979	4002	tags=33%, list=17%, signal=40%
NIKOLSKY_BREAST_CANCER_17Q21_Q25_AMPLICON	NIKOLSKY_BREAST_CANCER_17Q21_Q25_AMPLICON		331	0.430631	1.6234	0.0451866	0.056004	0.979	3650	tags=22%, list=15%, signal=26%
KYNG_ENVIRONMENTAL_STRESS_RESPONSE_NOT_BY_GAMMA_IN_WS	KYNG_ENVIRONMENTAL_STRESS_RESPONSE_NOT_BY_GAMMA_IN_WS		31	0.475114	1.62337	0.0322581	0.0559872	0.979	2096	tags=19%, list=9%, signal=21%
REACTOME_DISEASES_OF_IMMUNE_SYSTEM	REACTOME_DISEASES_OF_IMMUNE_SYSTEM		24	0.803676	1.62335	0.00409836	0.0559567	0.979	3331	tags=71%, list=14%, signal=82%
CHARAFE_BREAST_CANCER_BASAL_VS_MESENCHYMAL_DN	CHARAFE_BREAST_CANCER_BASAL_VS_MESENCHYMAL_DN		52	0.516822	1.62333	0.0123457	0.0559246	0.979	4130	tags=35%, list=18%, signal=42%
WANG_NEOPLASTIC_TRANSFORMATION_BY_CCND1_MYC	WANG_NEOPLASTIC_TRANSFORMATION_BY_CCND1_MYC		22	0.689146	1.62333	0.0143737	0.0558907	0.979	4384	tags=59%, list=19%, signal=73%
TING_SILENCED_BY_DICER	TING_SILENCED_BY_DICER		30	0.636839	1.62329	0.0102249	0.055868	0.979	2439	tags=43%, list=10%, signal=48%
MEISSNER_BRAIN_HCP_WITH_H3K4ME2_AND_H3K27ME3	MEISSNER_BRAIN_HCP_WITH_H3K4ME2_AND_H3K27ME3		60	0.582114	1.62321	0.00209205	0.0558747	0.979	5814	tags=55%, list=25%, signal=73%
BROWNE_HCMV_INFECTION_1HR_UP	BROWNE_HCMV_INFECTION_1HR_UP		52	0.509501	1.62292	0.00619835	0.0559735	0.979	5547	tags=42%, list=24%, signal=55%
WP_EPITHELIAL_TO_MESENCHYMAL_TRANSITION_IN_COLORECTAL_CANCER	WP_EPITHELIAL_TO_MESENCHYMAL_TRANSITION_IN_COLORECTAL_CANCER		161	0.469384	1.62291	0.0238612	0.0559446	0.979	6461	tags=47%, list=27%, signal=65%
KAYO_AGING_MUSCLE_UP	KAYO_AGING_MUSCLE_UP		238	0.377664	1.62265	0.00630252	0.056033	0.979	5943	tags=31%, list=25%, signal=41%
RICKMAN_TUMOR_DIFFERENTIATED_WELL_VS_MODERATELY_UP	RICKMAN_TUMOR_DIFFERENTIATED_WELL_VS_MODERATELY_UP		108	0.361261	1.62241	0.0148936	0.0560928	0.979	5472	tags=25%, list=23%, signal=32%
REACTOME_IRE1ALPHA_ACTIVATES_CHAPERONES	REACTOME_IRE1ALPHA_ACTIVATES_CHAPERONES		50	0.424376	1.62221	0.0344828	0.0561499	0.979	6764	tags=38%, list=29%, signal=53%
CHARAFE_BREAST_CANCER_BASAL_VS_MESENCHYMAL_UP	CHARAFE_BREAST_CANCER_BASAL_VS_MESENCHYMAL_UP		122	0.580033	1.6222	0.0156556	0.0561223	0.98	5023	tags=41%, list=21%, signal=52%
PID_ERBB1_DOWNSTREAM_PATHWAY	PID_ERBB1_DOWNSTREAM_PATHWAY		105	0.401942	1.62218	0.0380762	0.056096	0.98	6692	tags=32%, list=28%, signal=45%
WIERENGA_STAT5A_TARGETS_GROUP2	WIERENGA_STAT5A_TARGETS_GROUP2		54	0.687653	1.62194	0.0105042	0.0561797	0.98	4258	tags=65%, list=18%, signal=79%
WP_IL1_SIGNALING_PATHWAY	WP_IL1_SIGNALING_PATHWAY		56	0.476295	1.62188	0.0518672	0.0561741	0.98	7620	tags=50%, list=32%, signal=74%
CLASPER_LYMPHATIC_VESSELS_DURING_METASTASIS_UP	CLASPER_LYMPHATIC_VESSELS_DURING_METASTASIS_UP		20	0.774438	1.62186	0.012605	0.0561429	0.98	2552	tags=65%, list=11%, signal=73%
REACTOME_RESPONSE_TO_ELEVATED_PLATELET_CYTOSOLIC_CA2_	REACTOME_RESPONSE_TO_ELEVATED_PLATELET_CYTOSOLIC_CA2_		132	0.586505	1.62151	0.0190275	0.0562856	0.98	4727	tags=45%, list=20%, signal=57%
KHETCHOUMIAN_TRIM24_TARGETS_UP	KHETCHOUMIAN_TRIM24_TARGETS_UP		47	0.701025	1.62133	0.0242915	0.0563614	0.98	4499	tags=68%, list=19%, signal=84%
AMIT_EGF_RESPONSE_60_MCF10A	AMIT_EGF_RESPONSE_60_MCF10A		39	0.687611	1.62131	0.0178926	0.0563301	0.98	4631	tags=64%, list=20%, signal=80%
PID_FGF_PATHWAY	PID_FGF_PATHWAY		55	0.479877	1.62129	0.0137525	0.0563028	0.98	6754	tags=42%, list=29%, signal=58%
WP_GPCRS_CLASS_A_RHODOPSINLIKE	WP_GPCRS_CLASS_A_RHODOPSINLIKE		258	0.518992	1.62105	0	0.0563809	0.98	4061	tags=32%, list=17%, signal=38%
REACTOME_CASPASE_ACTIVATION_VIA_DEATH_RECEPTORS_IN_THE_PRESENCE_OF_LIGAND	REACTOME_CASPASE_ACTIVATION_VIA_DEATH_RECEPTORS_IN_THE_PRESENCE_OF_LIGAND		16	0.824909	1.62104	0.00205761	0.056351	0.98	2972	tags=75%, list=13%, signal=86%
BIOCARTA_CTLA4_PATHWAY	BIOCARTA_CTLA4_PATHWAY		22	0.849398	1.621	0.00408998	0.0563332	0.98	2071	tags=73%, list=9%, signal=80%
TURASHVILI_BREAST_LOBULAR_CARCINOMA_VS_DUCTAL_NORMAL_UP	TURASHVILI_BREAST_LOBULAR_CARCINOMA_VS_DUCTAL_NORMAL_UP		68	0.697051	1.62079	0.0284553	0.0564185	0.98	3787	tags=57%, list=16%, signal=68%
GALINDO_IMMUNE_RESPONSE_TO_ENTEROTOXIN	GALINDO_IMMUNE_RESPONSE_TO_ENTEROTOXIN		79	0.670553	1.62055	0.0229645	0.0564961	0.98	5607	tags=70%, list=24%, signal=91%
SUNG_METASTASIS_STROMA_UP	SUNG_METASTASIS_STROMA_UP		109	0.516092	1.62004	0.0330578	0.0567019	0.98	4648	tags=39%, list=20%, signal=48%
PEDERSEN_TARGETS_OF_611CTF_ISOFORM_OF_ERBB2	PEDERSEN_TARGETS_OF_611CTF_ISOFORM_OF_ERBB2		75	0.616786	1.61997	0.0204918	0.0566948	0.98	4917	tags=56%, list=21%, signal=71%
BIOCARTA_TGFB_PATHWAY	BIOCARTA_TGFB_PATHWAY		19	0.605138	1.61985	0.039749	0.0567282	0.98	6344	tags=42%, list=27%, signal=58%
LANDIS_ERBB2_BREAST_TUMORS_324_UP	LANDIS_ERBB2_BREAST_TUMORS_324_UP		151	0.41057	1.61984	0.0259481	0.0567003	0.98	3944	tags=26%, list=17%, signal=31%
GAUSSMANN_MLL_AF4_FUSION_TARGETS_A_UP	GAUSSMANN_MLL_AF4_FUSION_TARGETS_A_UP		192	0.410506	1.61976	0.0206186	0.0566979	0.98	4439	tags=28%, list=19%, signal=34%
BIOCARTA_P38MAPK_PATHWAY	BIOCARTA_P38MAPK_PATHWAY		36	0.503833	1.61967	0.0180361	0.0567173	0.98	4758	tags=36%, list=20%, signal=45%
WINTER_HYPOXIA_DN	WINTER_HYPOXIA_DN		52	0.78611	1.61939	0.00626305	0.0568019	0.98	3643	tags=73%, list=15%, signal=86%
LIANG_HEMATOPOIESIS_STEM_CELL_NUMBER_LARGE_VS_TINY_DN	LIANG_HEMATOPOIESIS_STEM_CELL_NUMBER_LARGE_VS_TINY_DN		42	0.467365	1.61897	0.0248447	0.0569358	0.98	4999	tags=33%, list=21%, signal=42%
CHEN_LIVER_METABOLISM_QTL_CIS	CHEN_LIVER_METABOLISM_QTL_CIS		94	0.474138	1.61887	0.031185	0.056946	0.98	4470	tags=29%, list=19%, signal=35%
MAYBURD_RESPONSE_TO_L663536_UP	MAYBURD_RESPONSE_TO_L663536_UP		29	0.451111	1.61875	0.0386179	0.0569738	0.981	2702	tags=17%, list=11%, signal=19%
RADAEVA_RESPONSE_TO_IFNA1_UP	RADAEVA_RESPONSE_TO_IFNA1_UP		47	0.676075	1.6175	0.0442656	0.0575491	0.982	4180	tags=55%, list=18%, signal=67%
WP_SELECTIVE_EXPRESSION_OF_CHEMOKINE_RECEPTORS_DURING_TCELL_POLARIZATION	WP_SELECTIVE_EXPRESSION_OF_CHEMOKINE_RECEPTORS_DURING_TCELL_POLARIZATION		29	0.761297	1.61741	0.0201207	0.0575581	0.982	3642	tags=72%, list=15%, signal=86%
SU_THYMUS	SU_THYMUS		20	0.803212	1.61724	0.020202	0.057607	0.982	2540	tags=65%, list=11%, signal=73%
PID_ECADHERIN_KERATINOCYTE_PATHWAY	PID_ECADHERIN_KERATINOCYTE_PATHWAY		21	0.533542	1.61711	0.0233918	0.0576331	0.982	7251	tags=43%, list=31%, signal=62%
NOJIMA_SFRP2_TARGETS_UP	NOJIMA_SFRP2_TARGETS_UP		32	0.629885	1.61706	0.0257426	0.0576203	0.982	5562	tags=47%, list=24%, signal=61%
MIKKELSEN_MCV6_LCP_WITH_H3K27ME3	MIKKELSEN_MCV6_LCP_WITH_H3K27ME3		25	0.608875	1.617	0.0105932	0.0576149	0.982	3897	tags=36%, list=17%, signal=43%
ST_FAS_SIGNALING_PATHWAY	ST_FAS_SIGNALING_PATHWAY		66	0.410185	1.61692	0.0420842	0.0576166	0.982	4761	tags=24%, list=20%, signal=30%
REACTOME_KERATAN_SULFATE_BIOSYNTHESIS	REACTOME_KERATAN_SULFATE_BIOSYNTHESIS		27	0.617718	1.61692	0.0148936	0.0575819	0.982	5316	tags=52%, list=23%, signal=67%
WP_IL17_SIGNALING_PATHWAY	WP_IL17_SIGNALING_PATHWAY		32	0.502104	1.61681	0.0142566	0.0576085	0.982	4173	tags=34%, list=18%, signal=42%
LIN_MELANOMA_COPY_NUMBER_DN	LIN_MELANOMA_COPY_NUMBER_DN		41	0.460924	1.61633	0.0365112	0.0578079	0.982	4797	tags=29%, list=20%, signal=37%
WP_INTRACELLULAR_TRAFFICKING_PROTEINS_INVOLVED_IN_CMT_NEUROPATHY	WP_INTRACELLULAR_TRAFFICKING_PROTEINS_INVOLVED_IN_CMT_NEUROPATHY		27	0.561815	1.61586	0.0181818	0.0580058	0.982	2993	tags=30%, list=13%, signal=34%
WP_SIGNAL_TRANSDUCTION_THROUGH_IL1R	WP_SIGNAL_TRANSDUCTION_THROUGH_IL1R		34	0.593002	1.61562	0.0359408	0.0580789	0.982	4135	tags=44%, list=18%, signal=53%
GROSS_HYPOXIA_VIA_ELK3_ONLY_UP	GROSS_HYPOXIA_VIA_ELK3_ONLY_UP		34	0.550068	1.61541	0.031746	0.0581277	0.982	7919	tags=59%, list=34%, signal=88%
REACTOME_SIGNALING_BY_ERBB2	REACTOME_SIGNALING_BY_ERBB2		50	0.40092	1.61538	0.0257937	0.0581107	0.982	7979	tags=40%, list=34%, signal=60%
NABA_ECM_REGULATORS	NABA_ECM_REGULATORS		237	0.534946	1.61517	0.0144033	0.0581679	0.982	6539	tags=51%, list=28%, signal=69%
WP_LNCRNA_INVOLVEMENT_IN_CANONICAL_WNT_SIGNALING_AND_COLORECTAL_CANCER	WP_LNCRNA_INVOLVEMENT_IN_CANONICAL_WNT_SIGNALING_AND_COLORECTAL_CANCER		100	0.436903	1.61516	0.0126582	0.058136	0.982	3975	tags=27%, list=17%, signal=32%
LIEN_BREAST_CARCINOMA_METAPLASTIC	LIEN_BREAST_CARCINOMA_METAPLASTIC		33	0.679949	1.61492	0.0244898	0.0582242	0.983	4728	tags=61%, list=20%, signal=76%
KEGG_INTESTINAL_IMMUNE_NETWORK_FOR_IGA_PRODUCTION	KEGG_INTESTINAL_IMMUNE_NETWORK_FOR_IGA_PRODUCTION		48	0.771114	1.61463	0.00809717	0.0583204	0.983	4940	tags=90%, list=21%, signal=113%
VALK_AML_CLUSTER_15	VALK_AML_CLUSTER_15		30	0.637996	1.61434	0.0212766	0.0584254	0.983	3626	tags=50%, list=15%, signal=59%
REACTOME_DAP12_INTERACTIONS	REACTOME_DAP12_INTERACTIONS		45	0.66887	1.61416	0.0345528	0.0584752	0.983	5660	tags=62%, list=24%, signal=82%
FIGUEROA_AML_METHYLATION_CLUSTER_4_UP	FIGUEROA_AML_METHYLATION_CLUSTER_4_UP		110	0.357461	1.61401	0.00639659	0.0585156	0.983	5046	tags=27%, list=21%, signal=35%
HECKER_IFNB1_TARGETS	HECKER_IFNB1_TARGETS		92	0.739597	1.61366	0.0146751	0.0586507	0.983	4465	tags=73%, list=19%, signal=89%
FIGUEROA_AML_METHYLATION_CLUSTER_1_DN	FIGUEROA_AML_METHYLATION_CLUSTER_1_DN		45	0.48691	1.61352	0.0040404	0.0586734	0.983	2735	tags=27%, list=12%, signal=30%
FARMER_BREAST_CANCER_CLUSTER_1	FARMER_BREAST_CANCER_CLUSTER_1		40	0.839624	1.61347	0.0199601	0.0586562	0.983	2731	tags=88%, list=12%, signal=99%
STAMBOLSKY_TARGETS_OF_MUTATED_TP53_DN	STAMBOLSKY_TARGETS_OF_MUTATED_TP53_DN		51	0.678072	1.61335	0.0247423	0.0586697	0.983	5127	tags=67%, list=22%, signal=85%
BRUECKNER_TARGETS_OF_MIRLET7A3_DN	BRUECKNER_TARGETS_OF_MIRLET7A3_DN		76	0.555195	1.6132	0.0269151	0.0587122	0.983	6519	tags=61%, list=28%, signal=83%
MIKKELSEN_MEF_LCP_WITH_H3K27ME3	MIKKELSEN_MEF_LCP_WITH_H3K27ME3		70	0.560943	1.61313	0.00425532	0.0587146	0.983	5984	tags=51%, list=25%, signal=69%
REN_ALVEOLAR_RHABDOMYOSARCOMA_UP	REN_ALVEOLAR_RHABDOMYOSARCOMA_UP		99	0.473525	1.61296	0.0124481	0.0587657	0.983	5270	tags=34%, list=22%, signal=44%
MARTIN_VIRAL_GPCR_SIGNALING_DN	MARTIN_VIRAL_GPCR_SIGNALING_DN		52	0.44224	1.61286	0.00833333	0.0587796	0.983	5556	tags=35%, list=24%, signal=45%
NAGASHIMA_NRG1_SIGNALING_UP	NAGASHIMA_NRG1_SIGNALING_UP		172	0.560515	1.61279	0.0447154	0.0587942	0.983	6150	tags=54%, list=26%, signal=73%
PID_TRKR_PATHWAY	PID_TRKR_PATHWAY		61	0.414294	1.61276	0.0218688	0.0587665	0.983	6754	tags=34%, list=29%, signal=48%
DAVICIONI_RHABDOMYOSARCOMA_PAX_FOXO1_FUSION_UP	DAVICIONI_RHABDOMYOSARCOMA_PAX_FOXO1_FUSION_UP		64	0.482987	1.61252	0.015748	0.0588334	0.983	5259	tags=42%, list=22%, signal=54%
WOOD_EBV_EBNA1_TARGETS_DN	WOOD_EBV_EBNA1_TARGETS_DN		48	0.561955	1.61248	0.026694	0.0588205	0.983	4350	tags=42%, list=18%, signal=51%
REACTOME_INTERLEUKIN_2_FAMILY_SIGNALING	REACTOME_INTERLEUKIN_2_FAMILY_SIGNALING		44	0.706582	1.61224	0.00626305	0.0589373	0.983	4210	tags=59%, list=18%, signal=72%
VALK_AML_CLUSTER_5	VALK_AML_CLUSTER_5		31	0.805856	1.61171	0	0.0591572	0.983	3192	tags=77%, list=14%, signal=89%
PID_AR_NONGENOMIC_PATHWAY	PID_AR_NONGENOMIC_PATHWAY		31	0.468802	1.61143	0.0298211	0.0592733	0.983	8391	tags=52%, list=36%, signal=80%
PID_CONE_PATHWAY	PID_CONE_PATHWAY		23	0.597692	1.61133	0.00417537	0.0592939	0.983	6827	tags=61%, list=29%, signal=86%
MCMURRAY_TP53_HRAS_COOPERATION_RESPONSE_DN	MCMURRAY_TP53_HRAS_COOPERATION_RESPONSE_DN		67	0.500064	1.61132	0.0144628	0.0592647	0.983	6530	tags=49%, list=28%, signal=68%
MEISSNER_NPC_ICP_WITH_H3_UNMETHYLATED	MEISSNER_NPC_ICP_WITH_H3_UNMETHYLATED		20	0.621869	1.61114	0.00806452	0.0593346	0.983	4272	tags=45%, list=18%, signal=55%
SMID_BREAST_CANCER_RELAPSE_IN_BONE_UP	SMID_BREAST_CANCER_RELAPSE_IN_BONE_UP		97	0.492422	1.61096	0.00604839	0.0593899	0.983	4255	tags=31%, list=18%, signal=38%
SCHAEFFER_PROSTATE_DEVELOPMENT_6HR_DN	SCHAEFFER_PROSTATE_DEVELOPMENT_6HR_DN		457	0.284202	1.61094	0.0392157	0.0593638	0.983	6833	tags=26%, list=29%, signal=36%
WP_INHIBITION_OF_EXOSOME_BIOGENESIS_AND_SECRETION_BY_MANUMYCIN_A_IN_CRPC_CELLS	WP_INHIBITION_OF_EXOSOME_BIOGENESIS_AND_SECRETION_BY_MANUMYCIN_A_IN_CRPC_CELLS		18	0.466041	1.61087	0.0342205	0.0593724	0.983	977	tags=11%, list=4%, signal=12%
PID_IL2_PI3K_PATHWAY	PID_IL2_PI3K_PATHWAY		34	0.513907	1.61082	0.0517241	0.0593664	0.983	4935	tags=38%, list=21%, signal=48%
KOKKINAKIS_METHIONINE_DEPRIVATION_96HR_UP	KOKKINAKIS_METHIONINE_DEPRIVATION_96HR_UP		118	0.488374	1.61082	0.0366599	0.0593333	0.983	4018	tags=34%, list=17%, signal=41%
REACTOME_ACTIVATION_OF_SMO	REACTOME_ACTIVATION_OF_SMO		18	0.615633	1.61071	0.0346939	0.0593442	0.983	2298	tags=28%, list=10%, signal=31%
WP_WNTBETACATENIN_SIGNALING_PATHWAY_IN_LEUKEMIA	WP_WNTBETACATENIN_SIGNALING_PATHWAY_IN_LEUKEMIA		26	0.497675	1.61058	0.0145228	0.0593714	0.983	2625	tags=23%, list=11%, signal=26%
SHARMA_PILOCYTIC_ASTROCYTOMA_LOCATION_UP	SHARMA_PILOCYTIC_ASTROCYTOMA_LOCATION_UP		27	0.582643	1.61031	0.0266393	0.0594571	0.983	2432	tags=30%, list=10%, signal=33%
SMID_BREAST_CANCER_RELAPSE_IN_BONE_DN	SMID_BREAST_CANCER_RELAPSE_IN_BONE_DN		301	0.424922	1.61027	0.00840336	0.0594468	0.983	4612	tags=31%, list=20%, signal=38%
REACTOME_NGF_STIMULATED_TRANSCRIPTION	REACTOME_NGF_STIMULATED_TRANSCRIPTION		39	0.585192	1.61002	0.0464646	0.0595359	0.983	2878	tags=36%, list=12%, signal=41%
MIKKELSEN_NPC_ICP_WITH_H3K4ME3	MIKKELSEN_NPC_ICP_WITH_H3K4ME3		448	0.352404	1.60996	0.0123711	0.0595305	0.983	5084	tags=26%, list=22%, signal=33%
PID_RXR_VDR_PATHWAY	PID_RXR_VDR_PATHWAY		26	0.642097	1.60986	0.0101626	0.0595518	0.983	4227	tags=50%, list=18%, signal=61%
WELCSH_BRCA1_TARGETS_UP	WELCSH_BRCA1_TARGETS_UP		200	0.384384	1.60974	0.0661323	0.0595649	0.983	5013	tags=28%, list=21%, signal=35%
WP_GPR40_PATHWAY	WP_GPR40_PATHWAY		15	0.666113	1.60957	0.0101626	0.0596143	0.983	5496	tags=53%, list=23%, signal=69%
WP_PHYSIOLOGICAL_AND_PATHOLOGICAL_HYPERTROPHY_OF_THE_HEART	WP_PHYSIOLOGICAL_AND_PATHOLOGICAL_HYPERTROPHY_OF_THE_HEART		25	0.563433	1.60903	0.0165631	0.0598403	0.983	3775	tags=36%, list=16%, signal=43%
DANG_MYC_TARGETS_DN	DANG_MYC_TARGETS_DN		31	0.607943	1.60886	0.0204499	0.0598814	0.983	6118	tags=61%, list=26%, signal=83%
WP_RAC1PAK1P38MMP2_PATHWAY	WP_RAC1PAK1P38MMP2_PATHWAY		69	0.424908	1.60875	0.0265306	0.0599129	0.983	5020	tags=32%, list=21%, signal=40%
REACTOME_SIGNALING_BY_KIT_IN_DISEASE	REACTOME_SIGNALING_BY_KIT_IN_DISEASE		20	0.548946	1.60809	0.0313112	0.0602118	0.983	3734	tags=30%, list=16%, signal=36%
LE_SKI_TARGETS_UP	LE_SKI_TARGETS_UP		17	0.763802	1.60784	0.00612245	0.0603163	0.983	4984	tags=88%, list=21%, signal=112%
KEGG_ABC_TRANSPORTERS	KEGG_ABC_TRANSPORTERS		44	0.596127	1.60753	0.0105042	0.0604219	0.983	3643	tags=36%, list=15%, signal=43%
KORKOLA_EMBRYONIC_CARCINOMA_VS_SEMINOMA_DN	KORKOLA_EMBRYONIC_CARCINOMA_VS_SEMINOMA_DN		25	0.579145	1.60752	0.0104167	0.0603913	0.983	5551	tags=44%, list=24%, signal=57%
REACTOME_THROMBIN_SIGNALLING_THROUGH_PROTEINASE_ACTIVATED_RECEPTORS_PARS_	REACTOME_THROMBIN_SIGNALLING_THROUGH_PROTEINASE_ACTIVATED_RECEPTORS_PARS_		32	0.535222	1.6073	0.0189076	0.0604454	0.983	5026	tags=34%, list=21%, signal=44%
WP_PHOTODYNAMIC_THERAPYINDUCED_NFKB_SURVIVAL_SIGNALING	WP_PHOTODYNAMIC_THERAPYINDUCED_NFKB_SURVIVAL_SIGNALING		35	0.672065	1.60719	0.034413	0.0604739	0.983	4206	tags=57%, list=18%, signal=69%
BIOCARTA_CSK_PATHWAY	BIOCARTA_CSK_PATHWAY		22	0.796283	1.60688	0.00630252	0.0606086	0.983	2071	tags=55%, list=9%, signal=60%
WP_ANDROGEN_RECEPTOR_SIGNALING_PATHWAY	WP_ANDROGEN_RECEPTOR_SIGNALING_PATHWAY		90	0.327297	1.60676	0.059501	0.060633	0.983	7782	tags=32%, list=33%, signal=48%
ZHU_CMV_24_HR_UP	ZHU_CMV_24_HR_UP		82	0.468916	1.60671	0.0631164	0.0606194	0.983	4180	tags=30%, list=18%, signal=37%
WP_TYPE_I_INTERFERON_INDUCTION_AND_SIGNALING_DURING_SARSCOV2_INFECTION	WP_TYPE_I_INTERFERON_INDUCTION_AND_SIGNALING_DURING_SARSCOV2_INFECTION		29	0.647779	1.60625	0.0205339	0.0608008	0.983	4173	tags=52%, list=18%, signal=63%
BURTON_ADIPOGENESIS_7	BURTON_ADIPOGENESIS_7		49	0.569609	1.60612	0.0292276	0.060819	0.983	4584	tags=43%, list=19%, signal=53%
PARK_HSC_VS_MULTIPOTENT_PROGENITORS_UP	PARK_HSC_VS_MULTIPOTENT_PROGENITORS_UP		20	0.495548	1.60565	0.0449898	0.0609946	0.983	3309	tags=25%, list=14%, signal=29%
ALONSO_METASTASIS_DN	ALONSO_METASTASIS_DN		26	0.607122	1.60503	0.00657895	0.0612949	0.984	3663	tags=38%, list=16%, signal=45%
REACTOME_CELLULAR_HEXOSE_TRANSPORT	REACTOME_CELLULAR_HEXOSE_TRANSPORT		21	0.64568	1.60482	0.015625	0.0613799	0.985	4768	tags=48%, list=20%, signal=60%
NAKAYAMA_FRA2_TARGETS	NAKAYAMA_FRA2_TARGETS		43	0.531574	1.6047	0.0400844	0.0614034	0.985	5158	tags=35%, list=22%, signal=45%
HANSON_HRAS_SIGNALING_VIA_NFKB	HANSON_HRAS_SIGNALING_VIA_NFKB		22	0.613523	1.60459	0.0104603	0.0614179	0.985	5399	tags=50%, list=23%, signal=65%
ST_WNT_CA2_CYCLIC_GMP_PATHWAY	ST_WNT_CA2_CYCLIC_GMP_PATHWAY		20	0.644369	1.60441	0.0020284	0.0614674	0.985	3789	tags=50%, list=16%, signal=60%
REACTOME_RUNX2_REGULATES_BONE_DEVELOPMENT	REACTOME_RUNX2_REGULATES_BONE_DEVELOPMENT		31	0.606606	1.6043	0.0532787	0.0614896	0.985	4058	tags=35%, list=17%, signal=43%
SENESE_HDAC2_TARGETS_UP	SENESE_HDAC2_TARGETS_UP		115	0.460198	1.60397	0.053719	0.061625	0.985	4388	tags=32%, list=19%, signal=39%
REACTOME_COLLAGEN_DEGRADATION	REACTOME_COLLAGEN_DEGRADATION		64	0.628957	1.60378	0.0336134	0.0616727	0.985	6438	tags=70%, list=27%, signal=96%
BEIER_GLIOMA_STEM_CELL_UP	BEIER_GLIOMA_STEM_CELL_UP		40	0.491348	1.60368	0.00638298	0.0616886	0.985	5072	tags=33%, list=22%, signal=41%
COULOUARN_TEMPORAL_TGFB1_SIGNATURE_DN	COULOUARN_TEMPORAL_TGFB1_SIGNATURE_DN		137	0.514966	1.60349	0.0341365	0.0617686	0.985	5904	tags=44%, list=25%, signal=58%
CHEN_PDGF_TARGETS	CHEN_PDGF_TARGETS		18	0.658386	1.60284	0.035865	0.0620495	0.985	2841	tags=44%, list=12%, signal=50%
SENGUPTA_NASOPHARYNGEAL_CARCINOMA_WITH_LMP1_UP	SENGUPTA_NASOPHARYNGEAL_CARCINOMA_WITH_LMP1_UP		399	0.402257	1.60278	0.0125261	0.0620424	0.985	4795	tags=29%, list=20%, signal=35%
HOLLERN_SQUAMOUS_BREAST_TUMOR	HOLLERN_SQUAMOUS_BREAST_TUMOR		167	0.502165	1.60245	0	0.0621578	0.985	6231	tags=41%, list=26%, signal=55%
PID_INTEGRIN_A4B1_PATHWAY	PID_INTEGRIN_A4B1_PATHWAY		33	0.585072	1.60242	0.0181087	0.0621378	0.985	3211	tags=30%, list=14%, signal=35%
MOREIRA_RESPONSE_TO_TSA_DN	MOREIRA_RESPONSE_TO_TSA_DN		18	0.7307	1.60236	0.0121457	0.0621252	0.985	4098	tags=67%, list=17%, signal=81%
LANDIS_BREAST_CANCER_PROGRESSION_UP	LANDIS_BREAST_CANCER_PROGRESSION_UP		46	0.529038	1.60229	0.0219124	0.0621223	0.985	3944	tags=39%, list=17%, signal=47%
REACTOME_ADP_SIGNALLING_THROUGH_P2Y_PURINOCEPTOR_12	REACTOME_ADP_SIGNALLING_THROUGH_P2Y_PURINOCEPTOR_12		22	0.556735	1.60224	0.0285714	0.0621184	0.985	6656	tags=50%, list=28%, signal=70%
ZHU_CMV_24_HR_DN	ZHU_CMV_24_HR_DN		84	0.613239	1.6022	0.0348361	0.0621087	0.985	4751	tags=52%, list=20%, signal=65%
CUI_TCF21_TARGETS_DN	CUI_TCF21_TARGETS_DN		32	0.564338	1.60202	0.018711	0.0621625	0.985	2610	tags=31%, list=11%, signal=35%
REACTOME_DISEASES_ASSOCIATED_WITH_GLYCOSAMINOGLYCAN_METABOLISM	REACTOME_DISEASES_ASSOCIATED_WITH_GLYCOSAMINOGLYCAN_METABOLISM		41	0.616788	1.60193	0.0209644	0.0621819	0.985	5234	tags=51%, list=22%, signal=66%
KEGG_AXON_GUIDANCE	KEGG_AXON_GUIDANCE		129	0.448468	1.60185	0.0211416	0.0621807	0.985	7865	tags=47%, list=33%, signal=69%
BROWNE_HCMV_INFECTION_24HR_UP	BROWNE_HCMV_INFECTION_24HR_UP		145	0.342132	1.60172	0.0198413	0.0622078	0.985	3715	tags=21%, list=16%, signal=24%
WP_ENERGY_METABOLISM	WP_ENERGY_METABOLISM		48	0.407189	1.60168	0.012474	0.0621919	0.985	5647	tags=27%, list=24%, signal=36%
LEI_MYB_TARGETS	LEI_MYB_TARGETS		319	0.437397	1.60155	0.0517928	0.0622252	0.985	6282	tags=44%, list=27%, signal=59%
REACTOME_PROLACTIN_RECEPTOR_SIGNALING	REACTOME_PROLACTIN_RECEPTOR_SIGNALING		15	0.586726	1.60127	0.0257426	0.0623198	0.985	5532	tags=33%, list=23%, signal=44%
ONDER_CDH1_TARGETS_1_DN	ONDER_CDH1_TARGETS_1_DN		168	0.415346	1.6012	0.0294118	0.0623214	0.985	3888	tags=26%, list=16%, signal=30%
AIYAR_COBRA1_TARGETS_UP	AIYAR_COBRA1_TARGETS_UP		40	0.492989	1.60118	0.0321932	0.0622974	0.985	5374	tags=40%, list=23%, signal=52%
BIOCARTA_TOB1_PATHWAY	BIOCARTA_TOB1_PATHWAY		19	0.764892	1.6007	0.00608519	0.0625174	0.985	2029	tags=58%, list=9%, signal=63%
PID_TAP63_PATHWAY	PID_TAP63_PATHWAY		54	0.480826	1.60014	0.0223124	0.0627314	0.985	6235	tags=46%, list=26%, signal=63%
DEBOSSCHER_NFKB_TARGETS_REPRESSED_BY_GLUCOCORTICOIDS	DEBOSSCHER_NFKB_TARGETS_REPRESSED_BY_GLUCOCORTICOIDS		21	0.692533	1.6001	0.0119048	0.0627155	0.985	5632	tags=67%, list=24%, signal=87%
REACTOME_LDL_CLEARANCE	REACTOME_LDL_CLEARANCE		19	0.635065	1.60002	0.0445736	0.06272	0.985	4944	tags=42%, list=21%, signal=53%
REACTOME_APOPTOTIC_CLEAVAGE_OF_CELLULAR_PROTEINS	REACTOME_APOPTOTIC_CLEAVAGE_OF_CELLULAR_PROTEINS		38	0.531406	1.59963	0.0292887	0.0628991	0.986	5397	tags=42%, list=23%, signal=55%
REACTOME_PD_1_SIGNALING	REACTOME_PD_1_SIGNALING		23	0.874781	1.5995	0.00203252	0.0629315	0.986	2424	tags=87%, list=10%, signal=97%
BILD_CTNNB1_ONCOGENIC_SIGNATURE	BILD_CTNNB1_ONCOGENIC_SIGNATURE		76	0.433837	1.59948	0.0484211	0.0629058	0.986	3557	tags=18%, list=15%, signal=22%
REACTOME_SYNTHESIS_OF_PROSTAGLANDINS_PG_AND_THROMBOXANES_TX_	REACTOME_SYNTHESIS_OF_PROSTAGLANDINS_PG_AND_THROMBOXANES_TX_		15	0.682622	1.59942	0.0222672	0.0628987	0.986	5323	tags=67%, list=23%, signal=86%
WANG_BARRETTS_ESOPHAGUS_DN	WANG_BARRETTS_ESOPHAGUS_DN		25	0.618228	1.59896	0.0141129	0.0631377	0.987	7251	tags=64%, list=31%, signal=92%
VALK_AML_WITH_CEBPA	VALK_AML_WITH_CEBPA		35	0.632497	1.59889	0.00653595	0.0631417	0.987	4795	tags=51%, list=20%, signal=64%
THUM_SYSTOLIC_HEART_FAILURE_DN	THUM_SYSTOLIC_HEART_FAILURE_DN		200	0.341975	1.59865	0.0203666	0.0632426	0.987	5713	tags=23%, list=24%, signal=29%
REACTOME_DOWNSTREAM_SIGNAL_TRANSDUCTION	REACTOME_DOWNSTREAM_SIGNAL_TRANSDUCTION		29	0.495638	1.59861	0.0361446	0.0632248	0.987	4210	tags=28%, list=18%, signal=34%
LEE_AGING_MUSCLE_UP	LEE_AGING_MUSCLE_UP		38	0.531676	1.5983	0.0433884	0.06334	0.987	5948	tags=45%, list=25%, signal=60%
ST_G_ALPHA_I_PATHWAY	ST_G_ALPHA_I_PATHWAY		36	0.535019	1.59814	0.0125786	0.0634	0.987	4245	tags=33%, list=18%, signal=41%
MORI_LARGE_PRE_BII_LYMPHOCYTE_DN	MORI_LARGE_PRE_BII_LYMPHOCYTE_DN		58	0.748127	1.5978	0.0140281	0.0635597	0.987	4209	tags=72%, list=18%, signal=88%
WP_EPO_RECEPTOR_SIGNALING	WP_EPO_RECEPTOR_SIGNALING		26	0.554893	1.59771	0.033264	0.0635911	0.987	4148	tags=38%, list=18%, signal=47%
BROWNE_HCMV_INFECTION_30MIN_DN	BROWNE_HCMV_INFECTION_30MIN_DN		140	0.389644	1.59768	0.00626305	0.0635661	0.987	2668	tags=22%, list=11%, signal=25%
KOKKINAKIS_METHIONINE_DEPRIVATION_48HR_DN	KOKKINAKIS_METHIONINE_DEPRIVATION_48HR_DN		61	0.39671	1.59722	0.0118343	0.0637668	0.987	2435	tags=23%, list=10%, signal=26%
SMITH_TERT_TARGETS_DN	SMITH_TERT_TARGETS_DN		87	0.492123	1.59719	0.0364372	0.0637407	0.987	5607	tags=41%, list=24%, signal=54%
MORI_IMMATURE_B_LYMPHOCYTE_UP	MORI_IMMATURE_B_LYMPHOCYTE_UP		49	0.667722	1.59685	0.0184049	0.0638748	0.987	6020	tags=69%, list=26%, signal=93%
BHAT_ESR1_TARGETS_NOT_VIA_AKT1_UP	BHAT_ESR1_TARGETS_NOT_VIA_AKT1_UP		211	0.411971	1.59653	0.0163599	0.0640048	0.987	5191	tags=36%, list=22%, signal=46%
REACTOME_TRANSCRIPTIONAL_REGULATION_OF_PLURIPOTENT_STEM_CELLS	REACTOME_TRANSCRIPTIONAL_REGULATION_OF_PLURIPOTENT_STEM_CELLS		31	0.577055	1.5962	0.00847458	0.0641175	0.987	6482	tags=52%, list=27%, signal=71%
REACTOME_REGULATION_OF_INSULIN_SECRETION	REACTOME_REGULATION_OF_INSULIN_SECRETION		78	0.466329	1.59619	0.0146138	0.064085	0.987	6656	tags=42%, list=28%, signal=59%
MASRI_RESISTANCE_TO_TAMOXIFEN_AND_AROMATASE_INHIBITORS_DN	MASRI_RESISTANCE_TO_TAMOXIFEN_AND_AROMATASE_INHIBITORS_DN		20	0.732788	1.59617	0.0141988	0.0640635	0.987	4887	tags=75%, list=21%, signal=95%
LIAN_LIPA_TARGETS_3M	LIAN_LIPA_TARGETS_3M		63	0.736124	1.59609	0.0104822	0.0640642	0.987	3058	tags=60%, list=13%, signal=69%
HADDAD_T_LYMPHOCYTE_AND_NK_PROGENITOR_DN	HADDAD_T_LYMPHOCYTE_AND_NK_PROGENITOR_DN		63	0.649732	1.59608	0.0315789	0.0640307	0.987	2540	tags=48%, list=11%, signal=53%
REACTOME_SEMA4D_INDUCED_CELL_MIGRATION_AND_GROWTH_CONE_COLLAPSE	REACTOME_SEMA4D_INDUCED_CELL_MIGRATION_AND_GROWTH_CONE_COLLAPSE		20	0.605177	1.59546	0.014553	0.0643037	0.988	7782	tags=65%, list=33%, signal=97%
WP_ENDODERM_DIFFERENTIATION	WP_ENDODERM_DIFFERENTIATION		144	0.375917	1.59493	0.00847458	0.0645071	0.988	5044	tags=26%, list=21%, signal=32%
REACTOME_MUSCLE_CONTRACTION	REACTOME_MUSCLE_CONTRACTION		205	0.512849	1.59491	0.014553	0.064476	0.988	5118	tags=37%, list=22%, signal=46%
GOLDRATH_IMMUNE_MEMORY	GOLDRATH_IMMUNE_MEMORY		64	0.535033	1.59484	0.0279441	0.0644768	0.988	7046	tags=56%, list=30%, signal=80%
DAUER_STAT3_TARGETS_DN	DAUER_STAT3_TARGETS_DN		48	0.736885	1.59481	0.0431211	0.0644532	0.988	4334	tags=73%, list=18%, signal=89%
STEIN_ESRRA_TARGETS_DN	STEIN_ESRRA_TARGETS_DN		104	0.350393	1.59472	0.0336842	0.0644675	0.988	4283	tags=20%, list=18%, signal=25%
ENGELMANN_CANCER_PROGENITORS_UP	ENGELMANN_CANCER_PROGENITORS_UP		47	0.523444	1.59448	0.0241935	0.0645526	0.988	4127	tags=40%, list=17%, signal=49%
SENGUPTA_NASOPHARYNGEAL_CARCINOMA_DN	SENGUPTA_NASOPHARYNGEAL_CARCINOMA_DN		350	0.491794	1.59425	0.00621118	0.0646239	0.988	6236	tags=46%, list=26%, signal=61%
LIM_MAMMARY_LUMINAL_MATURE_UP	LIM_MAMMARY_LUMINAL_MATURE_UP		111	0.485285	1.59417	0.0101626	0.0646147	0.988	4755	tags=35%, list=20%, signal=44%
ZHAN_MULTIPLE_MYELOMA_MF_DN	ZHAN_MULTIPLE_MYELOMA_MF_DN		42	0.45903	1.59401	0.0210325	0.0646599	0.988	5175	tags=29%, list=22%, signal=37%
WP_ERK_PATHWAY_IN_HUNTINGTONS_DISEASE	WP_ERK_PATHWAY_IN_HUNTINGTONS_DISEASE		15	0.540879	1.59398	0.0435644	0.0646383	0.988	2258	tags=20%, list=10%, signal=22%
MCMURRAY_TP53_HRAS_COOPERATION_RESPONSE_UP	MCMURRAY_TP53_HRAS_COOPERATION_RESPONSE_UP		27	0.588888	1.59385	0.0208333	0.0646674	0.988	2559	tags=37%, list=11%, signal=41%
WP_EICOSANOID_METABOLISM_VIA_CYCLO_OXYGENASES_COX	WP_EICOSANOID_METABOLISM_VIA_CYCLO_OXYGENASES_COX		30	0.657071	1.59384	0.0201613	0.0646347	0.988	5013	tags=60%, list=21%, signal=76%
KYNG_DNA_DAMAGE_BY_4NQO	KYNG_DNA_DAMAGE_BY_4NQO		36	0.48457	1.59381	0.0344828	0.0646246	0.988	3841	tags=28%, list=16%, signal=33%
REACTOME_DECTIN_2_FAMILY	REACTOME_DECTIN_2_FAMILY		26	0.689326	1.59345	0.0104603	0.0647706	0.988	4249	tags=50%, list=18%, signal=61%
TONKS_TARGETS_OF_RUNX1_RUNX1T1_FUSION_GRANULOCYTE_UP	TONKS_TARGETS_OF_RUNX1_RUNX1T1_FUSION_GRANULOCYTE_UP		53	0.507656	1.5932	0.0513347	0.0648588	0.988	2353	tags=28%, list=10%, signal=31%
IGARASHI_ATF4_TARGETS_DN	IGARASHI_ATF4_TARGETS_DN		98	0.444526	1.59309	0.0298211	0.0648761	0.988	6624	tags=44%, list=28%, signal=61%
REACTOME_G_BETA_GAMMA_SIGNALLING_THROUGH_CDC42	REACTOME_G_BETA_GAMMA_SIGNALLING_THROUGH_CDC42		20	0.580803	1.59306	0.0190275	0.064858	0.988	3367	tags=30%, list=14%, signal=35%
BIOCARTA_MTA3_PATHWAY	BIOCARTA_MTA3_PATHWAY		18	0.567324	1.59301	0.0224033	0.0648539	0.988	5531	tags=50%, list=23%, signal=65%
FINETTI_BREAST_CANCER_KINOME_GREEN	FINETTI_BREAST_CANCER_KINOME_GREEN		16	0.91584	1.59249	0.00199203	0.0650735	0.988	1999	tags=100%, list=8%, signal=109%
REACTOME_EFFECTS_OF_PIP2_HYDROLYSIS	REACTOME_EFFECTS_OF_PIP2_HYDROLYSIS		27	0.621891	1.59243	0.00631579	0.0650765	0.988	3674	tags=41%, list=16%, signal=48%
REACTOME_SMOOTH_MUSCLE_CONTRACTION	REACTOME_SMOOTH_MUSCLE_CONTRACTION		38	0.631376	1.59228	0.0336634	0.0651068	0.988	4751	tags=53%, list=20%, signal=66%
NEWMAN_ERCC6_TARGETS_UP	NEWMAN_ERCC6_TARGETS_UP		25	0.641069	1.59211	0.022869	0.0651708	0.988	3643	tags=52%, list=15%, signal=61%
AMIT_EGF_RESPONSE_60_HELA	AMIT_EGF_RESPONSE_60_HELA		46	0.619629	1.59202	0.0626263	0.0651827	0.988	6150	tags=57%, list=26%, signal=76%
REACTOME_VEGFR2_MEDIATED_CELL_PROLIFERATION	REACTOME_VEGFR2_MEDIATED_CELL_PROLIFERATION		19	0.619375	1.59194	0.0122449	0.0651871	0.988	4919	tags=42%, list=21%, signal=53%
BOYAULT_LIVER_CANCER_SUBCLASS_G6_DN	BOYAULT_LIVER_CANCER_SUBCLASS_G6_DN		19	0.717974	1.59187	0.00609756	0.0651867	0.988	5501	tags=74%, list=23%, signal=96%
REACTOME_NOTCH4_INTRACELLULAR_DOMAIN_REGULATES_TRANSCRIPTION	REACTOME_NOTCH4_INTRACELLULAR_DOMAIN_REGULATES_TRANSCRIPTION		20	0.707565	1.59181	0.0372671	0.0651845	0.988	4751	tags=60%, list=20%, signal=75%
PARK_APL_PATHOGENESIS_DN	PARK_APL_PATHOGENESIS_DN		48	0.594937	1.59139	0.0378151	0.0653436	0.988	3199	tags=35%, list=14%, signal=41%
HOFMANN_MYELODYSPLASTIC_SYNDROM_LOW_RISK_UP	HOFMANN_MYELODYSPLASTIC_SYNDROM_LOW_RISK_UP		21	0.610627	1.59123	0.0147059	0.0653949	0.988	5695	tags=62%, list=24%, signal=82%
LOPES_METHYLATED_IN_COLON_CANCER_DN	LOPES_METHYLATED_IN_COLON_CANCER_DN		28	0.509837	1.59115	0.0168421	0.0653979	0.988	2503	tags=25%, list=11%, signal=28%
REACTOME_RHO_GTPASES_ACTIVATE_WASPS_AND_WAVES	REACTOME_RHO_GTPASES_ACTIVATE_WASPS_AND_WAVES		36	0.488526	1.59109	0.0460251	0.0653892	0.988	6225	tags=31%, list=26%, signal=41%
LEE_RECENT_THYMIC_EMIGRANT	LEE_RECENT_THYMIC_EMIGRANT		232	0.40593	1.59084	0.0496894	0.0654944	0.988	3161	tags=23%, list=13%, signal=27%
REACTOME_ROLE_OF_PHOSPHOLIPIDS_IN_PHAGOCYTOSIS	REACTOME_ROLE_OF_PHOSPHOLIPIDS_IN_PHAGOCYTOSIS		25	0.689108	1.5907	0.010395	0.0655404	0.989	4210	tags=56%, list=18%, signal=68%
REACTOME_SIGNALING_BY_HEDGEHOG	REACTOME_SIGNALING_BY_HEDGEHOG		150	0.296276	1.59063	0.0413534	0.0655423	0.989	948	tags=7%, list=4%, signal=8%
REACTOME_POST_TRANSLATIONAL_MODIFICATION_SYNTHESIS_OF_GPI_ANCHORED_PROTEINS	REACTOME_POST_TRANSLATIONAL_MODIFICATION_SYNTHESIS_OF_GPI_ANCHORED_PROTEINS		94	0.45321	1.59036	0	0.0656497	0.989	6663	tags=41%, list=28%, signal=58%
HASLINGER_B_CLL_WITH_13Q14_DELETION	HASLINGER_B_CLL_WITH_13Q14_DELETION		24	0.524748	1.59016	0.0326531	0.0657086	0.989	4022	tags=38%, list=17%, signal=45%
PAPASPYRIDONOS_UNSTABLE_ATEROSCLEROTIC_PLAQUE_UP	PAPASPYRIDONOS_UNSTABLE_ATEROSCLEROTIC_PLAQUE_UP		53	0.727459	1.59011	0.0167364	0.0657015	0.989	4450	tags=70%, list=19%, signal=86%
PID_S1P_META_PATHWAY	PID_S1P_META_PATHWAY		21	0.596945	1.58996	0.0229645	0.0657385	0.989	6503	tags=52%, list=28%, signal=72%
ABE_VEGFA_TARGETS_2HR	ABE_VEGFA_TARGETS_2HR		33	0.542723	1.58978	0.0364372	0.0657824	0.989	3277	tags=33%, list=14%, signal=39%
LIU_CMYB_TARGETS_UP	LIU_CMYB_TARGETS_UP		161	0.413905	1.58969	0.0346232	0.0657996	0.989	3826	tags=26%, list=16%, signal=31%
KERLEY_RESPONSE_TO_CISPLATIN_UP	KERLEY_RESPONSE_TO_CISPLATIN_UP		45	0.645547	1.58941	0.0160966	0.0658881	0.99	5905	tags=67%, list=25%, signal=89%
BROWNE_HCMV_INFECTION_10HR_DN	BROWNE_HCMV_INFECTION_10HR_DN		57	0.403961	1.58925	0.0360934	0.0659299	0.99	2394	tags=18%, list=10%, signal=19%
KEGG_RENAL_CELL_CARCINOMA	KEGG_RENAL_CELL_CARCINOMA		70	0.40616	1.58903	0.0505051	0.0659909	0.99	8099	tags=43%, list=34%, signal=65%
REACTOME_MHC_CLASS_II_ANTIGEN_PRESENTATION	REACTOME_MHC_CLASS_II_ANTIGEN_PRESENTATION		125	0.40118	1.58894	0.0360721	0.0660114	0.99	2430	tags=19%, list=10%, signal=21%
REACTOME_GLUCAGON_LIKE_PEPTIDE_1_GLP1_REGULATES_INSULIN_SECRETION	REACTOME_GLUCAGON_LIKE_PEPTIDE_1_GLP1_REGULATES_INSULIN_SECRETION		42	0.496074	1.58861	0.0146444	0.0661467	0.99	6656	tags=45%, list=28%, signal=63%
REACTOME_TFAP2_AP_2_FAMILY_REGULATES_TRANSCRIPTION_OF_GROWTH_FACTORS_AND_THEIR_RECEPTORS	REACTOME_TFAP2_AP_2_FAMILY_REGULATES_TRANSCRIPTION_OF_GROWTH_FACTORS_AND_THEIR_RECEPTORS		15	0.660567	1.58856	0.0203666	0.0661349	0.99	4289	tags=47%, list=18%, signal=57%
GILDEA_METASTASIS	GILDEA_METASTASIS		29	0.764384	1.58832	0.0122951	0.0662229	0.99	3954	tags=83%, list=17%, signal=99%
LEE_LIVER_CANCER_E2F1_UP	LEE_LIVER_CANCER_E2F1_UP		63	0.587688	1.58815	0.0445344	0.0662632	0.99	4158	tags=46%, list=18%, signal=56%
KENNY_CTNNB1_TARGETS_DN	KENNY_CTNNB1_TARGETS_DN		52	0.372972	1.58814	0.0572597	0.066236	0.99	3928	tags=19%, list=17%, signal=23%
BIOCARTA_IL12_PATHWAY	BIOCARTA_IL12_PATHWAY		19	0.761119	1.58811	0.0321285	0.0662099	0.99	2425	tags=63%, list=10%, signal=70%
BIOCARTA_LAIR_PATHWAY	BIOCARTA_LAIR_PATHWAY		17	0.800383	1.58804	0.00204918	0.0662187	0.99	1763	tags=59%, list=7%, signal=64%
WP_CELLS_AND_MOLECULES_INVOLVED_IN_LOCAL_ACUTE_INFLAMMATORY_RESPONSE	WP_CELLS_AND_MOLECULES_INVOLVED_IN_LOCAL_ACUTE_INFLAMMATORY_RESPONSE		17	0.800383	1.58804	0.00204918	0.0661824	0.99	1763	tags=59%, list=7%, signal=64%
BIOCARTA_PDGF_PATHWAY	BIOCARTA_PDGF_PATHWAY		28	0.519904	1.58796	0.0282828	0.0661871	0.99	4173	tags=32%, list=18%, signal=39%
KYNG_DNA_DAMAGE_BY_4NQO_OR_UV	KYNG_DNA_DAMAGE_BY_4NQO_OR_UV		59	0.452262	1.58795	0.0240481	0.066158	0.99	6341	tags=46%, list=27%, signal=62%
VALK_AML_CLUSTER_7	VALK_AML_CLUSTER_7		27	0.570838	1.58779	0.022541	0.0661988	0.99	6570	tags=52%, list=28%, signal=72%
REACTOME_TNF_RECEPTOR_SUPERFAMILY_TNFSF_MEMBERS_MEDIATING_NON_CANONICAL_NF_KB_PATHWAY	REACTOME_TNF_RECEPTOR_SUPERFAMILY_TNFSF_MEMBERS_MEDIATING_NON_CANONICAL_NF_KB_PATHWAY		17	0.796323	1.58778	0.00205761	0.0661637	0.99	2769	tags=71%, list=12%, signal=80%
KEGG_GRAFT_VERSUS_HOST_DISEASE	KEGG_GRAFT_VERSUS_HOST_DISEASE		41	0.784064	1.58773	0.0226337	0.0661602	0.99	2465	tags=73%, list=10%, signal=82%
WP_HOSTPATHOGEN_INTERACTION_OF_HUMAN_CORONA_VIRUSES_APOPTOSIS	WP_HOSTPATHOGEN_INTERACTION_OF_HUMAN_CORONA_VIRUSES_APOPTOSIS		22	0.541211	1.58771	0.0306748	0.0661363	0.99	5962	tags=41%, list=25%, signal=55%
WANG_HCP_PROSTATE_CANCER	WANG_HCP_PROSTATE_CANCER		106	0.443914	1.5876	0.0229645	0.0661762	0.99	4462	tags=34%, list=19%, signal=42%
REACTOME_GASTRIN_CREB_SIGNALLING_PATHWAY_VIA_PKC_AND_MAPK	REACTOME_GASTRIN_CREB_SIGNALLING_PATHWAY_VIA_PKC_AND_MAPK		18	0.546007	1.58736	0.0342742	0.0662751	0.99	2965	tags=22%, list=13%, signal=25%
MURAKAMI_UV_RESPONSE_6HR_DN	MURAKAMI_UV_RESPONSE_6HR_DN		21	0.63314	1.58718	0.01417	0.066347	0.99	5632	tags=67%, list=24%, signal=87%
YAO_TEMPORAL_RESPONSE_TO_PROGESTERONE_CLUSTER_8	YAO_TEMPORAL_RESPONSE_TO_PROGESTERONE_CLUSTER_8		50	0.480294	1.5871	0.0306748	0.0663563	0.99	4263	tags=38%, list=18%, signal=46%
WP_THERMOGENESIS	WP_THERMOGENESIS		108	0.364003	1.58643	0.012474	0.0666927	0.99	6340	tags=30%, list=27%, signal=40%
PARK_TRETINOIN_RESPONSE_AND_PML_RARA_FUSION	PARK_TRETINOIN_RESPONSE_AND_PML_RARA_FUSION		30	0.770071	1.58629	0.0104822	0.0667321	0.99	1592	tags=57%, list=7%, signal=61%
PID_IL1_PATHWAY	PID_IL1_PATHWAY		34	0.546072	1.58616	0.045929	0.0667678	0.99	5859	tags=44%, list=25%, signal=59%
PID_FRA_PATHWAY	PID_FRA_PATHWAY		37	0.627993	1.5861	0.0512295	0.0667675	0.99	5196	tags=54%, list=22%, signal=69%
SCHAEFFER_SOX9_TARGETS_IN_PROSTATE_DEVELOPMENT_UP	SCHAEFFER_SOX9_TARGETS_IN_PROSTATE_DEVELOPMENT_UP		21	0.650772	1.58597	0.0145833	0.066795	0.99	3971	tags=52%, list=17%, signal=63%
REACTOME_EPH_EPHRIN_MEDIATED_REPULSION_OF_CELLS	REACTOME_EPH_EPHRIN_MEDIATED_REPULSION_OF_CELLS		51	0.470778	1.58544	0.0354906	0.0670356	0.99	6110	tags=35%, list=26%, signal=48%
BIOCARTA_PTDINS_PATHWAY	BIOCARTA_PTDINS_PATHWAY		23	0.451935	1.58537	0.0557851	0.0670364	0.99	2242	tags=13%, list=10%, signal=14%
ELVIDGE_HYPOXIA_BY_DMOG_UP	ELVIDGE_HYPOXIA_BY_DMOG_UP		133	0.48437	1.58535	0.0265849	0.0670061	0.99	6672	tags=48%, list=28%, signal=67%
WANG_BARRETTS_ESOPHAGUS_AND_ESOPHAGUS_CANCER_DN	WANG_BARRETTS_ESOPHAGUS_AND_ESOPHAGUS_CANCER_DN		37	0.559983	1.58534	0.0102249	0.066973	0.99	5413	tags=41%, list=23%, signal=53%
LANDIS_ERBB2_BREAST_TUMORS_65_DN	LANDIS_ERBB2_BREAST_TUMORS_65_DN		39	0.589527	1.58475	0.0386965	0.0672528	0.991	6233	tags=54%, list=26%, signal=73%
JOSEPH_RESPONSE_TO_SODIUM_BUTYRATE_DN	JOSEPH_RESPONSE_TO_SODIUM_BUTYRATE_DN		60	0.543941	1.58435	0.0338983	0.0674323	0.991	4162	tags=40%, list=18%, signal=48%
WANG_LMO4_TARGETS_UP	WANG_LMO4_TARGETS_UP		358	0.292086	1.58407	0.0218688	0.0675474	0.991	5402	tags=23%, list=23%, signal=29%
WP_SLEEP_REGULATION	WP_SLEEP_REGULATION		38	0.564436	1.58401	0.00408163	0.0675368	0.991	6251	tags=53%, list=26%, signal=71%
ZWANG_EGF_INTERVAL_UP	ZWANG_EGF_INTERVAL_UP		98	0.453247	1.58385	0	0.0675922	0.991	5694	tags=37%, list=24%, signal=48%
PID_ERBB1_RECEPTOR_PROXIMAL_PATHWAY	PID_ERBB1_RECEPTOR_PROXIMAL_PATHWAY		35	0.479217	1.58379	0.0309917	0.0675841	0.991	6754	tags=37%, list=29%, signal=52%
REACTOME_INSULIN_RECEPTOR_SIGNALLING_CASCADE	REACTOME_INSULIN_RECEPTOR_SIGNALLING_CASCADE		54	0.439579	1.58359	0.015444	0.067653	0.991	6754	tags=37%, list=29%, signal=52%
ZWANG_EGF_PERSISTENTLY_DN	ZWANG_EGF_PERSISTENTLY_DN		61	0.430509	1.58359	0.019685	0.0676196	0.991	5850	tags=38%, list=25%, signal=50%
LEI_HOXC8_TARGETS_DN	LEI_HOXC8_TARGETS_DN		17	0.691633	1.58283	0.00814664	0.0679695	0.991	4751	tags=59%, list=20%, signal=74%
HOLLERN_MICROACINAR_BREAST_TUMOR_UP	HOLLERN_MICROACINAR_BREAST_TUMOR_UP		46	0.538613	1.58276	0.0235294	0.0679614	0.991	3501	tags=37%, list=15%, signal=43%
BLANCO_MELO_COVID19_SARS_COV_2_INFECTION_A594_CELLS_UP	BLANCO_MELO_COVID19_SARS_COV_2_INFECTION_A594_CELLS_UP		86	0.552645	1.58263	0.0101833	0.0680011	0.991	5994	tags=53%, list=25%, signal=71%
HAHTOLA_MYCOSIS_FUNGOIDES_CD4_UP	HAHTOLA_MYCOSIS_FUNGOIDES_CD4_UP		63	0.646502	1.58246	0.02079	0.0680523	0.991	5540	tags=62%, list=23%, signal=81%
REACTOME_INITIAL_TRIGGERING_OF_COMPLEMENT	REACTOME_INITIAL_TRIGGERING_OF_COMPLEMENT		23	0.816253	1.5823	0.00575816	0.068097	0.991	2511	tags=70%, list=11%, signal=78%
ONDER_CDH1_TARGETS_3_UP	ONDER_CDH1_TARGETS_3_UP		18	0.662905	1.58223	0.0265849	0.0680939	0.991	4747	tags=50%, list=20%, signal=63%
NAKAJIMA_MAST_CELL	NAKAJIMA_MAST_CELL		46	0.613257	1.58211	0.0399202	0.0681159	0.991	5905	tags=61%, list=25%, signal=81%
OHM_METHYLATED_IN_ADULT_CANCERS	OHM_METHYLATED_IN_ADULT_CANCERS		27	0.579226	1.58203	0.0210526	0.0681267	0.991	2000	tags=30%, list=8%, signal=32%
REACTOME_INTERLEUKIN_6_FAMILY_SIGNALING	REACTOME_INTERLEUKIN_6_FAMILY_SIGNALING		24	0.687447	1.58201	0.010101	0.0680999	0.991	5781	tags=71%, list=25%, signal=94%
REACTOME_HS_GAG_BIOSYNTHESIS	REACTOME_HS_GAG_BIOSYNTHESIS		31	0.555666	1.58182	0.0263158	0.0681491	0.991	5651	tags=48%, list=24%, signal=64%
PID_PI3K_PLC_TRK_PATHWAY	PID_PI3K_PLC_TRK_PATHWAY		36	0.44774	1.58146	0.0526316	0.0683036	0.991	1904	tags=14%, list=8%, signal=15%
PLASARI_TGFB1_SIGNALING_VIA_NFIC_1HR_DN	PLASARI_TGFB1_SIGNALING_VIA_NFIC_1HR_DN		107	0.436955	1.58128	0.028866	0.0683557	0.991	6627	tags=37%, list=28%, signal=52%
TIAN_BHLHA15_TARGETS	TIAN_BHLHA15_TARGETS		16	0.61877	1.58116	0.0158103	0.0683731	0.991	5210	tags=50%, list=22%, signal=64%
REACTOME_ORGANIC_CATION_ANION_ZWITTERION_TRANSPORT	REACTOME_ORGANIC_CATION_ANION_ZWITTERION_TRANSPORT		15	0.679593	1.58113	0.01	0.0683529	0.991	5724	tags=67%, list=24%, signal=88%
REACTOME_INTERLEUKIN_10_SIGNALING	REACTOME_INTERLEUKIN_10_SIGNALING		46	0.771547	1.58109	0.0124481	0.0683339	0.991	4173	tags=83%, list=18%, signal=100%
WP_SMALL_CELL_LUNG_CANCER	WP_SMALL_CELL_LUNG_CANCER		98	0.449084	1.58102	0.0306748	0.0683278	0.991	5616	tags=42%, list=24%, signal=55%
OUELLET_CULTURED_OVARIAN_CANCER_INVASIVE_VS_LMP_DN	OUELLET_CULTURED_OVARIAN_CANCER_INVASIVE_VS_LMP_DN		35	0.531886	1.58077	0.0191083	0.0684176	0.991	4887	tags=34%, list=21%, signal=43%
REACTOME_GAB1_SIGNALOSOME	REACTOME_GAB1_SIGNALOSOME		17	0.644158	1.58057	0.0304878	0.0684996	0.992	6853	tags=59%, list=29%, signal=83%
FALVELLA_SMOKERS_WITH_LUNG_CANCER	FALVELLA_SMOKERS_WITH_LUNG_CANCER		80	0.480033	1.58051	0.044898	0.068497	0.992	8487	tags=56%, list=36%, signal=88%
FONTAINE_THYROID_TUMOR_UNCERTAIN_MALIGNANCY_DN	FONTAINE_THYROID_TUMOR_UNCERTAIN_MALIGNANCY_DN		26	0.633219	1.5804	0.0153846	0.0685182	0.992	4820	tags=58%, list=20%, signal=72%
GERY_CEBP_TARGETS	GERY_CEBP_TARGETS		130	0.514083	1.58029	0.0277228	0.0685544	0.992	6169	tags=46%, list=26%, signal=62%
LIANG_HEMATOPOIESIS_STEM_CELL_NUMBER_SMALL_VS_HUGE_DN	LIANG_HEMATOPOIESIS_STEM_CELL_NUMBER_SMALL_VS_HUGE_DN		33	0.472983	1.58005	0.0301075	0.0686373	0.992	5502	tags=36%, list=23%, signal=47%
BROWNE_INTERFERON_RESPONSIVE_GENES	BROWNE_INTERFERON_RESPONSIVE_GENES		67	0.761181	1.58004	0.0244898	0.0686028	0.992	3199	tags=72%, list=14%, signal=83%
WP_TYPE_2_PAPILLARY_RENAL_CELL_CARCINOMA	WP_TYPE_2_PAPILLARY_RENAL_CELL_CARCINOMA		35	0.489346	1.57999	0.0373444	0.0686006	0.992	2029	tags=20%, list=9%, signal=22%
BIOCARTA_TH1TH2_PATHWAY	BIOCARTA_TH1TH2_PATHWAY		23	0.770295	1.57978	0.0123203	0.0686813	0.992	2071	tags=65%, list=9%, signal=71%
ZHAN_MULTIPLE_MYELOMA_MS_UP	ZHAN_MULTIPLE_MYELOMA_MS_UP		49	0.508155	1.57973	0.0299401	0.068669	0.992	6665	tags=47%, list=28%, signal=65%
DASU_IL6_SIGNALING_UP	DASU_IL6_SIGNALING_UP		61	0.568307	1.57958	0.025	0.0687186	0.992	5466	tags=52%, list=23%, signal=68%
REACTOME_MET_PROMOTES_CELL_MOTILITY	REACTOME_MET_PROMOTES_CELL_MOTILITY		41	0.646401	1.57945	0.0515464	0.0687432	0.992	6409	tags=71%, list=27%, signal=97%
WP_P38_MAPK_SIGNALING_PATHWAY	WP_P38_MAPK_SIGNALING_PATHWAY		34	0.472222	1.57933	0.0528376	0.0687702	0.992	7037	tags=47%, list=30%, signal=67%
WP_PI3KAKTMTOR_SIGNALING_PATHWAY_AND_THERAPEUTIC_OPPORTUNITIES	WP_PI3KAKTMTOR_SIGNALING_PATHWAY_AND_THERAPEUTIC_OPPORTUNITIES		30	0.392712	1.57908	0.0340681	0.0688512	0.992	4210	tags=20%, list=18%, signal=24%
KEGG_MELANOMA	KEGG_MELANOMA		71	0.433165	1.57897	0.00784314	0.0688652	0.992	1760	tags=17%, list=7%, signal=18%
STARK_PREFRONTAL_CORTEX_22Q11_DELETION_UP	STARK_PREFRONTAL_CORTEX_22Q11_DELETION_UP		201	0.395947	1.57865	0.0639659	0.0689854	0.993	8924	tags=44%, list=38%, signal=71%
GARGALOVIC_RESPONSE_TO_OXIDIZED_PHOSPHOLIPIDS_PINK_DN	GARGALOVIC_RESPONSE_TO_OXIDIZED_PHOSPHOLIPIDS_PINK_DN		33	0.67208	1.57836	0.0148936	0.069106	0.993	3795	tags=55%, list=16%, signal=65%
HUMMERICH_SKIN_CANCER_PROGRESSION_DN	HUMMERICH_SKIN_CANCER_PROGRESSION_DN		102	0.516558	1.5777	0.0354906	0.0694124	0.993	7363	tags=50%, list=31%, signal=72%
WESTON_VEGFA_TARGETS_12HR	WESTON_VEGFA_TARGETS_12HR		27	0.646148	1.5776	0.0366599	0.0694165	0.993	5171	tags=59%, list=22%, signal=76%
REACTOME_G_PROTEIN_MEDIATED_EVENTS	REACTOME_G_PROTEIN_MEDIATED_EVENTS		54	0.473832	1.57722	0.0205339	0.0695971	0.993	6609	tags=39%, list=28%, signal=54%
PID_ARF_3PATHWAY	PID_ARF_3PATHWAY		19	0.427706	1.57704	0.0413386	0.0696497	0.993	2910	tags=11%, list=12%, signal=12%
WAMUNYOKOLI_OVARIAN_CANCER_LMP_UP	WAMUNYOKOLI_OVARIAN_CANCER_LMP_UP		266	0.4113	1.57688	0.0390625	0.0696943	0.993	5685	tags=32%, list=24%, signal=42%
ABBUD_LIF_SIGNALING_1_DN	ABBUD_LIF_SIGNALING_1_DN		28	0.491663	1.57652	0.0319361	0.0698537	0.993	4161	tags=29%, list=18%, signal=35%
DORN_ADENOVIRUS_INFECTION_12HR_DN	DORN_ADENOVIRUS_INFECTION_12HR_DN		33	0.55639	1.57645	0.0610998	0.0698553	0.993	4300	tags=48%, list=18%, signal=59%
BRACHAT_RESPONSE_TO_METHOTREXATE_DN	BRACHAT_RESPONSE_TO_METHOTREXATE_DN		26	0.552148	1.57642	0.0451745	0.0698348	0.993	1666	tags=23%, list=7%, signal=25%
LEE_NEURAL_CREST_STEM_CELL_DN	LEE_NEURAL_CREST_STEM_CELL_DN		121	0.482393	1.57641	0.0171674	0.0698047	0.993	5905	tags=47%, list=25%, signal=63%
ELVIDGE_HIF1A_TARGETS_DN	ELVIDGE_HIF1A_TARGETS_DN		92	0.472307	1.57634	0.040568	0.0697991	0.993	5734	tags=41%, list=24%, signal=54%
MARTINEZ_RESPONSE_TO_TRABECTEDIN_UP	MARTINEZ_RESPONSE_TO_TRABECTEDIN_UP		70	0.469228	1.57563	0.0670611	0.0701346	0.993	4164	tags=30%, list=18%, signal=36%
RAGHAVACHARI_PLATELET_SPECIFIC_GENES	RAGHAVACHARI_PLATELET_SPECIFIC_GENES		71	0.488178	1.57553	0.0516529	0.0701375	0.993	5518	tags=38%, list=23%, signal=49%
WP_ROLE_OF_OSX_AND_MIRNAS_IN_TOOTH_DEVELOPMENT	WP_ROLE_OF_OSX_AND_MIRNAS_IN_TOOTH_DEVELOPMENT		35	0.579593	1.57543	0.0147679	0.0701558	0.993	4126	tags=26%, list=17%, signal=31%
NGUYEN_NOTCH1_TARGETS_UP	NGUYEN_NOTCH1_TARGETS_UP		27	0.543998	1.57538	0.022449	0.0701484	0.993	6498	tags=59%, list=28%, signal=82%
KAMIKUBO_MYELOID_CEBPA_NETWORK	KAMIKUBO_MYELOID_CEBPA_NETWORK		30	0.696799	1.57521	0.0293501	0.0702164	0.993	3132	tags=43%, list=13%, signal=50%
GHANDHI_BYSTANDER_IRRADIATION_UP	GHANDHI_BYSTANDER_IRRADIATION_UP		81	0.592433	1.57508	0.0262626	0.0702442	0.993	5314	tags=49%, list=23%, signal=64%
WP_AMPLIFICATION_AND_EXPANSION_OF_ONCOGENIC_PATHWAYS_AS_METASTATIC_TRAITS	WP_AMPLIFICATION_AND_EXPANSION_OF_ONCOGENIC_PATHWAYS_AS_METASTATIC_TRAITS		17	0.777722	1.57471	0.00407332	0.0704269	0.993	2242	tags=59%, list=10%, signal=65%
URS_ADIPOCYTE_DIFFERENTIATION_UP	URS_ADIPOCYTE_DIFFERENTIATION_UP		65	0.501929	1.5747	0.0286299	0.0703968	0.993	5316	tags=37%, list=23%, signal=48%
ZHANG_ANTIVIRAL_RESPONSE_TO_RIBAVIRIN_UP	ZHANG_ANTIVIRAL_RESPONSE_TO_RIBAVIRIN_UP		28	0.702859	1.57468	0.0204082	0.0703711	0.993	4731	tags=64%, list=20%, signal=80%
WP_MIRNA_TARGETS_IN_ECM_AND_MEMBRANE_RECEPTORS	WP_MIRNA_TARGETS_IN_ECM_AND_MEMBRANE_RECEPTORS		42	0.673676	1.57463	0.045929	0.0703628	0.993	3577	tags=50%, list=15%, signal=59%
WP_ERBB_SIGNALING_PATHWAY	WP_ERBB_SIGNALING_PATHWAY		90	0.368126	1.57445	0.0302419	0.0704265	0.993	7858	tags=38%, list=33%, signal=56%
WP_SEROTONIN_RECEPTOR_2_AND_ELKSRFGATA4_SIGNALING	WP_SEROTONIN_RECEPTOR_2_AND_ELKSRFGATA4_SIGNALING		20	0.525552	1.57444	0.0585938	0.0703929	0.993	3674	tags=35%, list=16%, signal=41%
QI_HYPOXIA	QI_HYPOXIA		132	0.447421	1.57415	0.0261569	0.0705403	0.993	6111	tags=43%, list=26%, signal=58%
REACTOME_SIGNALING_BY_HIPPO	REACTOME_SIGNALING_BY_HIPPO		20	0.59155	1.57399	0.0429185	0.070582	0.993	4437	tags=35%, list=19%, signal=43%
PID_INTEGRIN1_PATHWAY	PID_INTEGRIN1_PATHWAY		66	0.707134	1.57377	0.0388548	0.0706515	0.993	4787	tags=76%, list=20%, signal=95%
MAHADEVAN_IMATINIB_RESISTANCE_UP	MAHADEVAN_IMATINIB_RESISTANCE_UP		22	0.638771	1.57357	0.0263158	0.0707264	0.993	4743	tags=50%, list=20%, signal=63%
BIOCARTA_DC_PATHWAY	BIOCARTA_DC_PATHWAY		17	0.780622	1.57351	0.012474	0.0707218	0.993	1993	tags=59%, list=8%, signal=64%
JEON_SMAD6_TARGETS_UP	JEON_SMAD6_TARGETS_UP		24	0.706269	1.57344	0.0203252	0.0707148	0.993	4984	tags=67%, list=21%, signal=84%
KUROZUMI_RESPONSE_TO_ONCOCYTIC_VIRUS_AND_CYCLIC_RGD	KUROZUMI_RESPONSE_TO_ONCOCYTIC_VIRUS_AND_CYCLIC_RGD		20	0.810727	1.57338	0.00625	0.0707085	0.993	3200	tags=80%, list=14%, signal=92%
WP_FACTORS_AND_PATHWAYS_AFFECTING_INSULINLIKE_GROWTH_FACTOR_IGF1AKT_SIGNALING	WP_FACTORS_AND_PATHWAYS_AFFECTING_INSULINLIKE_GROWTH_FACTOR_IGF1AKT_SIGNALING		37	0.466969	1.57325	0.0386179	0.0707341	0.993	5821	tags=38%, list=25%, signal=50%
SIG_CD40PATHWAYMAP	SIG_CD40PATHWAYMAP		34	0.446614	1.57319	0.0587084	0.070732	0.993	4964	tags=29%, list=21%, signal=37%
CASORELLI_APL_SECONDARY_VS_DE_NOVO_UP	CASORELLI_APL_SECONDARY_VS_DE_NOVO_UP		38	0.642058	1.57319	0.0205761	0.0706993	0.993	3877	tags=50%, list=16%, signal=60%
MCLACHLAN_DENTAL_CARIES_DN	MCLACHLAN_DENTAL_CARIES_DN		82	0.502619	1.57287	0.0362473	0.0708509	0.993	5086	tags=34%, list=22%, signal=43%
WP_ANGIOPOIETIN_LIKE_PROTEIN_8_REGULATORY_PATHWAY	WP_ANGIOPOIETIN_LIKE_PROTEIN_8_REGULATORY_PATHWAY		132	0.374855	1.57277	0.0342742	0.0708794	0.993	8113	tags=42%, list=34%, signal=63%
THEODOROU_MAMMARY_TUMORIGENESIS	THEODOROU_MAMMARY_TUMORIGENESIS		31	0.554368	1.57256	0.026694	0.0709495	0.993	3591	tags=32%, list=15%, signal=38%
REACTOME_STING_MEDIATED_INDUCTION_OF_HOST_IMMUNE_RESPONSES	REACTOME_STING_MEDIATED_INDUCTION_OF_HOST_IMMUNE_RESPONSES		16	0.677228	1.57255	0.0569106	0.0709193	0.993	2853	tags=44%, list=12%, signal=50%
KEGG_OTHER_GLYCAN_DEGRADATION	KEGG_OTHER_GLYCAN_DEGRADATION		16	0.623758	1.57247	0.0258065	0.0709235	0.993	5887	tags=63%, list=25%, signal=83%
HOEGERKORP_CD44_TARGETS_DIRECT_UP	HOEGERKORP_CD44_TARGETS_DIRECT_UP		26	0.57826	1.57246	0.0221774	0.0708934	0.993	2297	tags=31%, list=10%, signal=34%
BIOCARTA_NKCELLS_PATHWAY	BIOCARTA_NKCELLS_PATHWAY		20	0.762945	1.57206	0.00413223	0.0710658	0.993	3394	tags=60%, list=14%, signal=70%
DESERT_EXTRACELLULAR_MATRIX_HEPATOCELLULAR_CARCINOMA_SUBCLASS_UP	DESERT_EXTRACELLULAR_MATRIX_HEPATOCELLULAR_CARCINOMA_SUBCLASS_UP		22	0.670359	1.57178	0.0274841	0.0711948	0.993	3683	tags=50%, list=16%, signal=59%
BREDEMEYER_RAG_SIGNALING_VIA_ATM_NOT_VIA_NFKB_DN	BREDEMEYER_RAG_SIGNALING_VIA_ATM_NOT_VIA_NFKB_DN		39	0.48609	1.57158	0.0153173	0.0712544	0.993	8043	tags=51%, list=34%, signal=78%
WEST_ADRENOCORTICAL_TUMOR_MARKERS_DN	WEST_ADRENOCORTICAL_TUMOR_MARKERS_DN		20	0.747212	1.57157	0.0145833	0.0712199	0.993	4457	tags=70%, list=19%, signal=86%
WP_ENVELOPE_PROTEINS_AND_THEIR_POTENTIAL_ROLES_IN_EDMD_PHYSIOPATHOLOGY	WP_ENVELOPE_PROTEINS_AND_THEIR_POTENTIAL_ROLES_IN_EDMD_PHYSIOPATHOLOGY		46	0.391466	1.57143	0.0524194	0.0712603	0.993	7725	tags=41%, list=33%, signal=61%
REACTOME_RUNX2_REGULATES_OSTEOBLAST_DIFFERENTIATION	REACTOME_RUNX2_REGULATES_OSTEOBLAST_DIFFERENTIATION		24	0.650946	1.57139	0.0521921	0.0712554	0.993	4058	tags=42%, list=17%, signal=50%
LEE_LIVER_CANCER_DENA_UP	LEE_LIVER_CANCER_DENA_UP		60	0.57365	1.5711	0.0427699	0.0713669	0.993	6115	tags=60%, list=26%, signal=81%
PID_ERA_GENOMIC_PATHWAY	PID_ERA_GENOMIC_PATHWAY		63	0.354127	1.57099	0.0276134	0.0713939	0.993	3086	tags=14%, list=13%, signal=16%
LOPES_METHYLATED_IN_COLON_CANCER_UP	LOPES_METHYLATED_IN_COLON_CANCER_UP		28	0.587815	1.57083	0.0131579	0.0714333	0.993	5459	tags=54%, list=23%, signal=70%
MARSON_FOXP3_CORE_DIRECT_TARGETS	MARSON_FOXP3_CORE_DIRECT_TARGETS		19	0.791867	1.5708	0.0103306	0.0714097	0.993	2911	tags=79%, list=12%, signal=90%
ST_MYOCYTE_AD_PATHWAY	ST_MYOCYTE_AD_PATHWAY		28	0.56042	1.57079	0.0145833	0.0713754	0.993	6088	tags=43%, list=26%, signal=58%
HINATA_NFKB_TARGETS_FIBROBLAST_UP	HINATA_NFKB_TARGETS_FIBROBLAST_UP		81	0.523454	1.57071	0.0308642	0.0713761	0.993	5452	tags=42%, list=23%, signal=54%
WP_HUMAN_COMPLEMENT_SYSTEM	WP_HUMAN_COMPLEMENT_SYSTEM		99	0.64034	1.57066	0.0300601	0.071356	0.993	2685	tags=41%, list=11%, signal=47%
REACTOME_CARDIAC_CONDUCTION	REACTOME_CARDIAC_CONDUCTION		137	0.480434	1.57016	0.012848	0.0715984	0.993	5118	tags=31%, list=22%, signal=40%
REACTOME_RHO_GTPASES_ACTIVATE_ROCKS	REACTOME_RHO_GTPASES_ACTIVATE_ROCKS		19	0.568206	1.56962	0.0247934	0.0718372	0.993	8017	tags=58%, list=34%, signal=88%
BIOCARTA_TPO_PATHWAY	BIOCARTA_TPO_PATHWAY		24	0.566386	1.56949	0.0220884	0.071856	0.993	3734	tags=33%, list=16%, signal=40%
TURASHVILI_BREAST_LOBULAR_CARCINOMA_VS_LOBULAR_NORMAL_DN	TURASHVILI_BREAST_LOBULAR_CARCINOMA_VS_LOBULAR_NORMAL_DN		74	0.619013	1.56941	0.0566802	0.071868	0.993	3829	tags=53%, list=16%, signal=63%
REACTOME_METABOLISM_OF_CARBOHYDRATES	REACTOME_METABOLISM_OF_CARBOHYDRATES		292	0.357129	1.56937	0.0304878	0.0718538	0.993	5932	tags=30%, list=25%, signal=40%
MAGRANGEAS_MULTIPLE_MYELOMA_IGLL_VS_IGLK_DN	MAGRANGEAS_MULTIPLE_MYELOMA_IGLL_VS_IGLK_DN		23	0.579513	1.56913	0.0246914	0.0719393	0.993	3599	tags=43%, list=15%, signal=51%
BIOCARTA_INFLAM_PATHWAY	BIOCARTA_INFLAM_PATHWAY		29	0.711465	1.56912	0.0102459	0.0719113	0.993	4935	tags=72%, list=21%, signal=91%
WP_NOCGMPPKG_MEDIATED_NEUROPROTECTION	WP_NOCGMPPKG_MEDIATED_NEUROPROTECTION		48	0.505613	1.56893	0.0273684	0.0719908	0.993	6686	tags=46%, list=28%, signal=64%
LEE_DOUBLE_POLAR_THYMOCYTE	LEE_DOUBLE_POLAR_THYMOCYTE		27	0.605819	1.56885	0.0165289	0.0719944	0.993	3245	tags=48%, list=14%, signal=56%
BIOCARTA_RHO_PATHWAY	BIOCARTA_RHO_PATHWAY		21	0.631507	1.56884	0.0244399	0.0719655	0.993	5988	tags=57%, list=25%, signal=77%
BIOCARTA_FMLP_PATHWAY	BIOCARTA_FMLP_PATHWAY		34	0.499735	1.56879	0.0689655	0.0719581	0.993	3865	tags=29%, list=16%, signal=35%
SU_PANCREAS	SU_PANCREAS		46	0.488587	1.56821	0.00610998	0.072246	0.993	6020	tags=43%, list=26%, signal=58%
LIU_IL13_PRIMING_MODEL	LIU_IL13_PRIMING_MODEL		15	0.707322	1.56808	0.021611	0.0722873	0.993	2462	tags=47%, list=10%, signal=52%
SIMBULAN_UV_RESPONSE_IMMORTALIZED_DN	SIMBULAN_UV_RESPONSE_IMMORTALIZED_DN		31	0.588004	1.56793	0.043299	0.072334	0.993	4173	tags=48%, list=18%, signal=59%
KEGG_LONG_TERM_DEPRESSION	KEGG_LONG_TERM_DEPRESSION		70	0.438312	1.56782	0.00412371	0.0723545	0.993	6088	tags=36%, list=26%, signal=48%
REACTOME_GAP_JUNCTION_TRAFFICKING_AND_REGULATION	REACTOME_GAP_JUNCTION_TRAFFICKING_AND_REGULATION		50	0.479692	1.56777	0.0224949	0.0723423	0.993	6231	tags=38%, list=26%, signal=52%
REACTOME_ADRENALINE_NORADRENALINE_INHIBITS_INSULIN_SECRETION	REACTOME_ADRENALINE_NORADRENALINE_INHIBITS_INSULIN_SECRETION		28	0.533682	1.5677	0.0234542	0.0723403	0.993	6656	tags=46%, list=28%, signal=65%
WP_THE_HUMAN_IMMUNE_RESPONSE_TO_TUBERCULOSIS	WP_THE_HUMAN_IMMUNE_RESPONSE_TO_TUBERCULOSIS		23	0.772417	1.56766	0.00609756	0.0723303	0.993	4173	tags=74%, list=18%, signal=90%
REACTOME_INTERLEUKIN_RECEPTOR_SHC_SIGNALING	REACTOME_INTERLEUKIN_RECEPTOR_SHC_SIGNALING		27	0.668762	1.5675	0.0211864	0.0723997	0.993	4972	tags=56%, list=21%, signal=70%
PID_EPHB_FWD_PATHWAY	PID_EPHB_FWD_PATHWAY		40	0.448662	1.56717	0.0511811	0.0725336	0.993	10198	tags=65%, list=43%, signal=114%
DAUER_STAT3_TARGETS_UP	DAUER_STAT3_TARGETS_UP		48	0.661719	1.56703	0.0245902	0.0725713	0.993	4506	tags=58%, list=19%, signal=72%
XU_GH1_EXOGENOUS_TARGETS_DN	XU_GH1_EXOGENOUS_TARGETS_DN		105	0.404336	1.56692	0.00619835	0.0725853	0.993	4626	tags=26%, list=20%, signal=32%
WP_ESC_PLURIPOTENCY_PATHWAYS	WP_ESC_PLURIPOTENCY_PATHWAYS		117	0.420593	1.56692	0.0264766	0.0725482	0.993	6049	tags=36%, list=26%, signal=48%
PID_TOLL_ENDOGENOUS_PATHWAY	PID_TOLL_ENDOGENOUS_PATHWAY		24	0.679427	1.56653	0.0371134	0.0727206	0.993	3331	tags=46%, list=14%, signal=53%
KEGG_GLYCOSAMINOGLYCAN_BIOSYNTHESIS_CHONDROITIN_SULFATE	KEGG_GLYCOSAMINOGLYCAN_BIOSYNTHESIS_CHONDROITIN_SULFATE		22	0.583168	1.56642	0.0228216	0.0727548	0.993	8931	tags=73%, list=38%, signal=117%
REACTOME_NOTCH3_INTRACELLULAR_DOMAIN_REGULATES_TRANSCRIPTION	REACTOME_NOTCH3_INTRACELLULAR_DOMAIN_REGULATES_TRANSCRIPTION		25	0.614985	1.56616	0.0315789	0.0728529	0.993	3198	tags=48%, list=14%, signal=55%
ROSS_AML_OF_FAB_M7_TYPE	ROSS_AML_OF_FAB_M7_TYPE		70	0.418937	1.56566	0.0207039	0.0731099	0.993	3702	tags=26%, list=16%, signal=30%
IWANAGA_CARCINOGENESIS_BY_KRAS_PTEN_UP	IWANAGA_CARCINOGENESIS_BY_KRAS_PTEN_UP		192	0.368374	1.56555	0.0225873	0.0731228	0.993	5524	tags=30%, list=23%, signal=39%
BIOCARTA_GLEEVEC_PATHWAY	BIOCARTA_GLEEVEC_PATHWAY		23	0.541555	1.56553	0.0316832	0.0730941	0.993	3865	tags=30%, list=16%, signal=36%
BIOCARTA_NKT_PATHWAY	BIOCARTA_NKT_PATHWAY		26	0.757662	1.56511	0.0265849	0.0732889	0.993	3642	tags=73%, list=15%, signal=86%
GRYDER_PAX3FOXO1_ENHANCERS_KO_DOWN	GRYDER_PAX3FOXO1_ENHANCERS_KO_DOWN		438	0.328459	1.56462	0.0362903	0.0735013	0.993	5397	tags=25%, list=23%, signal=32%
ROY_WOUND_BLOOD_VESSEL_UP	ROY_WOUND_BLOOD_VESSEL_UP		50	0.657441	1.56461	0.025	0.0734684	0.993	5950	tags=72%, list=25%, signal=96%
CROMER_TUMORIGENESIS_UP	CROMER_TUMORIGENESIS_UP		58	0.596583	1.5645	0.0271967	0.0734802	0.993	5171	tags=52%, list=22%, signal=66%
SUZUKI_RESPONSE_TO_TSA_AND_DECITABINE_1A	SUZUKI_RESPONSE_TO_TSA_AND_DECITABINE_1A		21	0.64036	1.56421	0.0282258	0.073589	0.993	5699	tags=62%, list=24%, signal=82%
MCCABE_HOXC6_TARGETS_CANCER_UP	MCCABE_HOXC6_TARGETS_CANCER_UP		30	0.529899	1.56416	0.0280561	0.0735842	0.993	6876	tags=50%, list=29%, signal=70%
WP_TRANSCRIPTION_COFACTORS_SKI_AND_SKIL_PROTEIN_PARTNERS	WP_TRANSCRIPTION_COFACTORS_SKI_AND_SKIL_PROTEIN_PARTNERS		18	0.582355	1.56406	0.077821	0.0736111	0.993	1166	tags=22%, list=5%, signal=23%
MCCLUNG_CREB1_TARGETS_DN	MCCLUNG_CREB1_TARGETS_DN		56	0.406299	1.56387	0.0248447	0.0736697	0.993	5970	tags=34%, list=25%, signal=45%
BERENJENO_TRANSFORMED_BY_RHOA_REVERSIBLY_DN	BERENJENO_TRANSFORMED_BY_RHOA_REVERSIBLY_DN		30	0.627229	1.56348	0.0502008	0.0738379	0.993	4427	tags=50%, list=19%, signal=61%
WP_CYTOKINES_AND_INFLAMMATORY_RESPONSE	WP_CYTOKINES_AND_INFLAMMATORY_RESPONSE		26	0.736477	1.56335	0.0120968	0.0738669	0.993	4935	tags=81%, list=21%, signal=102%
TSENG_ADIPOGENIC_POTENTIAL_DN	TSENG_ADIPOGENIC_POTENTIAL_DN		47	0.548257	1.56333	0.0557769	0.0738427	0.993	5466	tags=51%, list=23%, signal=66%
PEDERSEN_METASTASIS_BY_ERBB2_ISOFORM_1	PEDERSEN_METASTASIS_BY_ERBB2_ISOFORM_1		46	0.671851	1.56324	0.05	0.0738711	0.993	5337	tags=67%, list=23%, signal=87%
HUANG_FOXA2_TARGETS_UP	HUANG_FOXA2_TARGETS_UP		47	0.557068	1.56304	0.0315789	0.0739341	0.993	4984	tags=47%, list=21%, signal=59%
MEBARKI_HCC_PROGENITOR_WNT_DN	MEBARKI_HCC_PROGENITOR_WNT_DN		90	0.508443	1.56292	0.00208768	0.0739583	0.993	7048	tags=53%, list=30%, signal=76%
REACTOME_LAMININ_INTERACTIONS	REACTOME_LAMININ_INTERACTIONS		30	0.748707	1.56241	0.0185567	0.0741982	0.993	4394	tags=83%, list=19%, signal=102%
JIANG_AGING_CEREBRAL_CORTEX_UP	JIANG_AGING_CEREBRAL_CORTEX_UP		32	0.454237	1.56196	0.062	0.0744343	0.993	3979	tags=28%, list=17%, signal=34%
REACTOME_TRANS_GOLGI_NETWORK_VESICLE_BUDDING	REACTOME_TRANS_GOLGI_NETWORK_VESICLE_BUDDING		72	0.352044	1.56183	0.0861723	0.074464	0.993	8826	tags=38%, list=37%, signal=60%
REACTOME_ANCHORING_FIBRIL_FORMATION	REACTOME_ANCHORING_FIBRIL_FORMATION		15	0.741016	1.56148	0.0261044	0.0746443	0.993	4927	tags=93%, list=21%, signal=118%
TONKS_TARGETS_OF_RUNX1_RUNX1T1_FUSION_SUSTAINED_IN_GRANULOCYTE_UP	TONKS_TARGETS_OF_RUNX1_RUNX1T1_FUSION_SUSTAINED_IN_GRANULOCYTE_UP		15	0.71892	1.56115	0.0333333	0.0747884	0.993	4588	tags=67%, list=19%, signal=83%
GARGALOVIC_RESPONSE_TO_OXIDIZED_PHOSPHOLIPIDS_BLACK_UP	GARGALOVIC_RESPONSE_TO_OXIDIZED_PHOSPHOLIPIDS_BLACK_UP		34	0.555396	1.56102	0.0245902	0.0748228	0.993	7932	tags=65%, list=34%, signal=97%
LIN_TUMOR_ESCAPE_FROM_IMMUNE_ATTACK	LIN_TUMOR_ESCAPE_FROM_IMMUNE_ATTACK		20	0.56694	1.5609	0.0230608	0.0748646	0.993	2242	tags=30%, list=10%, signal=33%
MEISSNER_NPC_HCP_WITH_H3K4ME3_AND_H3K27ME3	MEISSNER_NPC_HCP_WITH_H3K4ME3_AND_H3K27ME3		143	0.454752	1.56084	0.0122449	0.0748655	0.994	5894	tags=42%, list=25%, signal=56%
KEGG_NEUROACTIVE_LIGAND_RECEPTOR_INTERACTION	KEGG_NEUROACTIVE_LIGAND_RECEPTOR_INTERACTION		272	0.463183	1.56079	0	0.0748469	0.994	6032	tags=39%, list=26%, signal=51%
REACTOME_UPTAKE_AND_ACTIONS_OF_BACTERIAL_TOXINS	REACTOME_UPTAKE_AND_ACTIONS_OF_BACTERIAL_TOXINS		29	0.480265	1.56042	0.0427699	0.0750091	0.995	7176	tags=48%, list=30%, signal=69%
WP_TRYPTOPHAN_CATABOLISM_LEADING_TO_NAD_PRODUCTION	WP_TRYPTOPHAN_CATABOLISM_LEADING_TO_NAD_PRODUCTION		16	0.631233	1.56008	0.0377359	0.0751602	0.995	4488	tags=50%, list=19%, signal=62%
REACTOME_EPHRIN_SIGNALING	REACTOME_EPHRIN_SIGNALING		19	0.543178	1.55978	0.0474227	0.0752914	0.995	6110	tags=37%, list=26%, signal=50%
NADLER_OBESITY_UP	NADLER_OBESITY_UP		60	0.637622	1.55961	0.0354167	0.0753518	0.995	5531	tags=62%, list=23%, signal=80%
HAHTOLA_CTCL_PATHOGENESIS	HAHTOLA_CTCL_PATHOGENESIS		15	0.803979	1.55903	0.0223124	0.0756594	0.995	3070	tags=73%, list=13%, signal=84%
SHIN_B_CELL_LYMPHOMA_CLUSTER_8	SHIN_B_CELL_LYMPHOMA_CLUSTER_8		37	0.596957	1.55879	0.0643863	0.0757706	0.996	3209	tags=51%, list=14%, signal=59%
WP_IL1_AND_MEGAKARYOCYTES_IN_OBESITY	WP_IL1_AND_MEGAKARYOCYTES_IN_OBESITY		25	0.734312	1.55866	0.0246914	0.0757947	0.996	2504	tags=56%, list=11%, signal=63%
KEGG_INSULIN_SIGNALING_PATHWAY	KEGG_INSULIN_SIGNALING_PATHWAY		137	0.331357	1.55862	0.0166667	0.0757744	0.996	3361	tags=15%, list=14%, signal=18%
HU_ANGIOGENESIS_UP	HU_ANGIOGENESIS_UP		20	0.581281	1.55835	0.0289256	0.0758989	0.996	6609	tags=65%, list=28%, signal=90%
TIAN_TNF_SIGNALING_VIA_NFKB	TIAN_TNF_SIGNALING_VIA_NFKB		26	0.770835	1.55788	0.0180723	0.0761429	0.996	4402	tags=85%, list=19%, signal=104%
WP_INFLAMMATORY_RESPONSE_PATHWAY	WP_INFLAMMATORY_RESPONSE_PATHWAY		32	0.746905	1.55787	0.00826446	0.0761121	0.996	4935	tags=84%, list=21%, signal=107%
FERRANDO_LYL1_NEIGHBORS	FERRANDO_LYL1_NEIGHBORS		15	0.702332	1.55733	0.0342742	0.0763855	0.997	1824	tags=60%, list=8%, signal=65%
[truncated: 1,759 more rows]
