# Supplementary material for: Expression and activation of nuclear hormone receptors result in neuronal differentiation and favorable prognosis in neuroblastoma
Source: J Exp Clin Cancer Res. 2022 Jul 19;41:226. doi: 10.1186/s13046-022-02399-x (PMC9295514; doi:10.1186/s13046-022-02399-x)
Supplement: Supplementary file 2 — Additional file 2. [file 13046_2022_2399_MOESM2_ESM.xlsx]

## Sheet: Dataset 2 (C5)
NAME	GS<br> follow link to MSigDB	GS DETAILS	SIZE	ES	NES	NOM p-val	FDR q-val	FWER p-val	RANK AT MAX	LEADING EDGE
GO_PROTEIN_PHOSPHORYLATED_AMINO_ACID_BINDING	GO_PROTEIN_PHOSPHORYLATED_AMINO_ACID_BINDING	Details ...	53	0.656449	2.15104	0	0.600767	0.141	2256	tags=28%, list=10%, signal=31%
HP_NEOPLASM_OF_THE_ORAL_CAVITY	HP_NEOPLASM_OF_THE_ORAL_CAVITY	Details ...	48	0.559528	2.11973	0	0.433444	0.178	2841	tags=27%, list=12%, signal=31%
GO_PHOSPHOTYROSINE_RESIDUE_BINDING	GO_PHOSPHOTYROSINE_RESIDUE_BINDING	Details ...	42	0.710579	2.11018	0	0.326909	0.189	1627	tags=33%, list=7%, signal=36%
GO_PHOSPHATIDYLINOSITOL_3_4_BISPHOSPHATE_BINDING	GO_PHOSPHATIDYLINOSITOL_3_4_BISPHOSPHATE_BINDING	Details ...	30	0.763459	2.09018	0	0.308173	0.222	1048	tags=33%, list=4%, signal=35%
GO_REGULATION_OF_PATTERN_RECOGNITION_RECEPTOR_SIGNALING_PATHWAY	GO_REGULATION_OF_PATTERN_RECOGNITION_RECEPTOR_SIGNALING_PATHWAY	Details ...	97	0.706279	2.08573	0	0.256906	0.23	2668	tags=38%, list=11%, signal=43%
GO_CELLULAR_RESPONSE_TO_OSMOTIC_STRESS	GO_CELLULAR_RESPONSE_TO_OSMOTIC_STRESS	Details ...	42	0.676505	2.06622	0	0.27444	0.274	2893	tags=38%, list=12%, signal=43%
GO_NEGATIVE_REGULATION_OF_TOLL_LIKE_RECEPTOR_SIGNALING_PATHWAY	GO_NEGATIVE_REGULATION_OF_TOLL_LIKE_RECEPTOR_SIGNALING_PATHWAY	Details ...	43	0.742408	2.05136	0	0.283431	0.305	2291	tags=40%, list=10%, signal=44%
HP_NEOPLASM_OF_THE_TONGUE	HP_NEOPLASM_OF_THE_TONGUE	Details ...	35	0.566916	2.05123	0	0.248375	0.305	2573	tags=23%, list=11%, signal=26%
GO_PROTEIN_PHOSPHATASE_BINDING	GO_PROTEIN_PHOSPHATASE_BINDING	Details ...	149	0.49748	2.04054	0	0.252838	0.333	3856	tags=28%, list=16%, signal=33%
GO_GUANYL_NUCLEOTIDE_EXCHANGE_FACTOR_ACTIVITY	GO_GUANYL_NUCLEOTIDE_EXCHANGE_FACTOR_ACTIVITY	Details ...	215	0.57359	2.03673	0	0.238516	0.338	3846	tags=34%, list=16%, signal=41%
GO_PHOSPHOPROTEIN_BINDING	GO_PHOSPHOPROTEIN_BINDING	Details ...	85	0.540533	2.03544	0	0.220801	0.344	2443	tags=22%, list=10%, signal=25%
GO_REGULATION_OF_TOLL_LIKE_RECEPTOR_SIGNALING_PATHWAY	GO_REGULATION_OF_TOLL_LIKE_RECEPTOR_SIGNALING_PATHWAY	Details ...	72	0.759482	2.02933	0	0.219308	0.358	2668	tags=46%, list=11%, signal=52%
GO_NEGATIVE_REGULATION_OF_INTERLEUKIN_6_PRODUCTION	GO_NEGATIVE_REGULATION_OF_INTERLEUKIN_6_PRODUCTION	Details ...	65	0.704452	2.02875	0	0.204204	0.362	2154	tags=31%, list=9%, signal=34%
GO_RAC_GTPASE_BINDING	GO_RAC_GTPASE_BINDING	Details ...	72	0.555929	2.02387	0	0.200924	0.373	2980	tags=26%, list=13%, signal=30%
GO_GOLGI_ASSOCIATED_VESICLE	GO_GOLGI_ASSOCIATED_VESICLE	Details ...	180	0.525785	2.02365	0	0.187529	0.373	4433	tags=29%, list=19%, signal=36%
GO_RHO_GTPASE_BINDING	GO_RHO_GTPASE_BINDING	Details ...	161	0.545529	2.02182	0	0.179309	0.378	3430	tags=29%, list=15%, signal=33%
HP_ABNORMALITY_OF_THE_THORACIC_CAVITY	HP_ABNORMALITY_OF_THE_THORACIC_CAVITY	Details ...	36	0.725821	2.02052	0	0.171104	0.381	1746	tags=36%, list=7%, signal=39%
GO_REGULATION_OF_INTRACELLULAR_ESTROGEN_RECEPTOR_SIGNALING_PATHWAY	GO_REGULATION_OF_INTRACELLULAR_ESTROGEN_RECEPTOR_SIGNALING_PATHWAY	Details ...	39	0.537484	2.01781	0	0.166527	0.383	2394	tags=21%, list=10%, signal=23%
HP_NEPHROTIC_SYNDROME	HP_NEPHROTIC_SYNDROME	Details ...	119	0.524404	2.01767	0	0.157999	0.384	2535	tags=24%, list=11%, signal=26%
GO_POSITIVE_REGULATION_OF_PROTEIN_CONTAINING_COMPLEX_ASSEMBLY	GO_POSITIVE_REGULATION_OF_PROTEIN_CONTAINING_COMPLEX_ASSEMBLY	Details ...	256	0.492016	2.01764	0	0.150099	0.384	3860	tags=25%, list=16%, signal=30%
GO_POSITIVE_REGULATION_OF_TYPE_I_INTERFERON_PRODUCTION	GO_POSITIVE_REGULATION_OF_TYPE_I_INTERFERON_PRODUCTION	Details ...	74	0.631225	2.01579	0.004158	0.145903	0.389	3076	tags=35%, list=13%, signal=40%
GO_MOLECULAR_ADAPTOR_ACTIVITY	GO_MOLECULAR_ADAPTOR_ACTIVITY	Details ...	297	0.462441	2.0157	0	0.139601	0.389	5063	tags=29%, list=21%, signal=36%
GO_COATED_VESICLE	GO_COATED_VESICLE	Details ...	298	0.535297	2.01511	0	0.134819	0.392	4384	tags=31%, list=19%, signal=37%
GO_REGULATION_OF_DEFENSE_RESPONSE_TO_VIRUS_BY_VIRUS	GO_REGULATION_OF_DEFENSE_RESPONSE_TO_VIRUS_BY_VIRUS	Details ...	29	0.709237	2.01125	0	0.13476	0.401	3324	tags=31%, list=14%, signal=36%
GO_POSITIVE_REGULATION_OF_NIK_NF_KAPPAB_SIGNALING	GO_POSITIVE_REGULATION_OF_NIK_NF_KAPPAB_SIGNALING	Details ...	80	0.711692	2.0112	0	0.129455	0.401	1941	tags=40%, list=8%, signal=43%
GO_ESTROGEN_RECEPTOR_BINDING	GO_ESTROGEN_RECEPTOR_BINDING	Details ...	42	0.553147	2.01009	0.00198413	0.125781	0.401	2319	tags=21%, list=10%, signal=24%
GO_REGULATION_OF_ESTABLISHMENT_OR_MAINTENANCE_OF_CELL_POLARITY	GO_REGULATION_OF_ESTABLISHMENT_OR_MAINTENANCE_OF_CELL_POLARITY	Details ...	25	0.691416	2.00733	0	0.124867	0.408	1747	tags=32%, list=7%, signal=35%
GO_P_BODY	GO_P_BODY	Details ...	88	0.483747	2.0068	0.00206186	0.121352	0.409	1861	tags=19%, list=8%, signal=21%
GO_REGULATION_OF_LYMPHOCYTE_ACTIVATION	GO_REGULATION_OF_LYMPHOCYTE_ACTIVATION	Details ...	441	0.709022	1.99921	0	0.127192	0.426	2630	tags=46%, list=11%, signal=51%
GO_CARGO_ADAPTOR_ACTIVITY	GO_CARGO_ADAPTOR_ACTIVITY	Details ...	17	0.682037	1.99864	0	0.123683	0.429	1350	tags=18%, list=6%, signal=19%
GO_GOLGI_ASSOCIATED_VESICLE_MEMBRANE	GO_GOLGI_ASSOCIATED_VESICLE_MEMBRANE	Details ...	111	0.567213	1.99681	0	0.1216	0.434	5404	tags=37%, list=23%, signal=48%
GO_PHOSPHATASE_BINDING	GO_PHOSPHATASE_BINDING	Details ...	194	0.493032	1.99526	0	0.120616	0.437	4811	tags=31%, list=20%, signal=39%
GO_COATED_VESICLE_MEMBRANE	GO_COATED_VESICLE_MEMBRANE	Details ...	182	0.555791	1.9943	0	0.118084	0.44	5726	tags=38%, list=24%, signal=50%
HP_GASTROINTESTINAL_INFLAMMATION	HP_GASTROINTESTINAL_INFLAMMATION	Details ...	88	0.684092	1.99369	0	0.115475	0.444	4076	tags=50%, list=17%, signal=60%
HP_ABNORMAL_BILIARY_TRACT_MORPHOLOGY	HP_ABNORMAL_BILIARY_TRACT_MORPHOLOGY	Details ...	64	0.570813	1.99184	0	0.114655	0.448	3897	tags=36%, list=17%, signal=43%
GO_POSITIVE_REGULATION_OF_INTRACELLULAR_TRANSPORT	GO_POSITIVE_REGULATION_OF_INTRACELLULAR_TRANSPORT	Details ...	220	0.401815	1.98721	0	0.117034	0.457	3958	tags=20%, list=17%, signal=24%
GO_CELLULAR_RESPONSE_TO_ESTROGEN_STIMULUS	GO_CELLULAR_RESPONSE_TO_ESTROGEN_STIMULUS	Details ...	16	0.760809	1.98656	0	0.114694	0.458	986	tags=31%, list=4%, signal=33%
GO_RESPONSE_TO_ANTIBIOTIC	GO_RESPONSE_TO_ANTIBIOTIC	Details ...	47	0.547043	1.98556	0	0.112918	0.463	4173	tags=34%, list=18%, signal=41%
GO_JNK_CASCADE	GO_JNK_CASCADE	Details ...	213	0.574883	1.98329	0	0.113035	0.469	3799	tags=34%, list=16%, signal=40%
GO_POSITIVE_REGULATION_OF_DNA_BINDING_TRANSCRIPTION_FACTOR_ACTIVITY	GO_POSITIVE_REGULATION_OF_DNA_BINDING_TRANSCRIPTION_FACTOR_ACTIVITY	Details ...	269	0.581206	1.98283	0	0.110771	0.471	3975	tags=36%, list=17%, signal=43%
GO_REGULATION_OF_CYSTEINE_TYPE_ENDOPEPTIDASE_ACTIVITY	GO_REGULATION_OF_CYSTEINE_TYPE_ENDOPEPTIDASE_ACTIVITY	Details ...	239	0.551237	1.98272	0	0.108148	0.471	2989	tags=29%, list=13%, signal=33%
GO_NEGATIVE_REGULATION_OF_TUMOR_NECROSIS_FACTOR_SUPERFAMILY_CYTOKINE_PRODUCTION	GO_NEGATIVE_REGULATION_OF_TUMOR_NECROSIS_FACTOR_SUPERFAMILY_CYTOKINE_PRODUCTION	Details ...	78	0.712023	1.98078	0	0.107508	0.476	2619	tags=41%, list=11%, signal=46%
GO_NATURAL_KILLER_CELL_ACTIVATION	GO_NATURAL_KILLER_CELL_ACTIVATION	Details ...	85	0.760086	1.98068	0	0.105173	0.476	1750	tags=41%, list=7%, signal=44%
GO_REGULATION_OF_DNA_BINDING_TRANSCRIPTION_FACTOR_ACTIVITY	GO_REGULATION_OF_DNA_BINDING_TRANSCRIPTION_FACTOR_ACTIVITY	Details ...	451	0.53112	1.98064	0	0.102849	0.476	5002	tags=36%, list=21%, signal=45%
HP_ABNORMALITY_OF_VITAMIN_B12_METABOLISM	HP_ABNORMALITY_OF_VITAMIN_B12_METABOLISM	Details ...	25	0.649235	1.98031	0.00211864	0.101038	0.478	2182	tags=28%, list=9%, signal=31%
GO_POSITIVE_REGULATION_OF_LYMPHOCYTE_ACTIVATION	GO_POSITIVE_REGULATION_OF_LYMPHOCYTE_ACTIVATION	Details ...	284	0.725796	1.97996	0	0.0992242	0.478	2630	tags=50%, list=11%, signal=56%
GO_VIRAL_LIFE_CYCLE	GO_VIRAL_LIFE_CYCLE	Details ...	341	0.531276	1.97826	0	0.0994516	0.484	4229	tags=32%, list=18%, signal=38%
GO_REGULATION_OF_RESPONSE_TO_CYTOKINE_STIMULUS	GO_REGULATION_OF_RESPONSE_TO_CYTOKINE_STIMULUS	Details ...	195	0.634007	1.97715	0	0.0986057	0.486	3803	tags=41%, list=16%, signal=48%
GO_I_KAPPAB_KINASE_NF_KAPPAB_SIGNALING	GO_I_KAPPAB_KINASE_NF_KAPPAB_SIGNALING	Details ...	286	0.629341	1.97684	0	0.0971218	0.486	4279	tags=43%, list=18%, signal=52%
HP_ABNORMAL_RENAL_CORTEX_MORPHOLOGY	HP_ABNORMAL_RENAL_CORTEX_MORPHOLOGY	Details ...	171	0.601041	1.97637	0	0.0955362	0.487	2484	tags=33%, list=11%, signal=37%
GO_ACTIN_NUCLEATION	GO_ACTIN_NUCLEATION	Details ...	52	0.521666	1.97624	0	0.0938842	0.488	2886	tags=17%, list=12%, signal=20%
GO_REGULATION_OF_TUMOR_NECROSIS_FACTOR_MEDIATED_SIGNALING_PATHWAY	GO_REGULATION_OF_TUMOR_NECROSIS_FACTOR_MEDIATED_SIGNALING_PATHWAY	Details ...	61	0.616169	1.97487	0	0.0935317	0.49	3331	tags=34%, list=14%, signal=40%
GO_NIK_NF_KAPPAB_SIGNALING	GO_NIK_NF_KAPPAB_SIGNALING	Details ...	184	0.569232	1.97401	0.0020284	0.0927217	0.493	2336	tags=26%, list=10%, signal=29%
HP_ECZEMA	HP_ECZEMA	Details ...	131	0.593418	1.97397	0	0.0910646	0.493	3978	tags=38%, list=17%, signal=46%
GO_RECYCLING_ENDOSOME	GO_RECYCLING_ENDOSOME	Details ...	189	0.545208	1.97393	0	0.0894839	0.493	4737	tags=34%, list=20%, signal=43%
GO_STRESS_ACTIVATED_PROTEIN_KINASE_SIGNALING_CASCADE	GO_STRESS_ACTIVATED_PROTEIN_KINASE_SIGNALING_CASCADE	Details ...	299	0.541421	1.97392	0	0.087886	0.493	4037	tags=32%, list=17%, signal=38%
GO_POSITIVE_REGULATION_OF_RESPONSE_TO_BIOTIC_STIMULUS	GO_POSITIVE_REGULATION_OF_RESPONSE_TO_BIOTIC_STIMULUS	Details ...	247	0.591429	1.97355	0.00206186	0.0867712	0.496	3752	tags=35%, list=16%, signal=41%
HP_ABNORMALITY_OF_THE_ALVEOLAR_RIDGES	HP_ABNORMALITY_OF_THE_ALVEOLAR_RIDGES	Details ...	33	0.604698	1.97308	0	0.085506	0.497	2629	tags=30%, list=11%, signal=34%
GO_TISSUE_HOMEOSTASIS	GO_TISSUE_HOMEOSTASIS	Details ...	257	0.577456	1.97196	0	0.0849557	0.497	4966	tags=42%, list=21%, signal=52%
GO_TRANS_GOLGI_NETWORK	GO_TRANS_GOLGI_NETWORK	Details ...	241	0.461922	1.97085	0	0.0845468	0.499	7176	tags=39%, list=30%, signal=55%
HP_ABNORMAL_GRANULOCYTE_COUNT	HP_ABNORMAL_GRANULOCYTE_COUNT	Details ...	190	0.536179	1.97047	0.00212766	0.0835035	0.5	3076	tags=28%, list=13%, signal=32%
GO_RESPONSE_TO_VIRUS	GO_RESPONSE_TO_VIRUS	Details ...	346	0.619231	1.97014	0	0.0823733	0.5	3642	tags=40%, list=15%, signal=47%
GO_ENDOCYTIC_VESICLE	GO_ENDOCYTIC_VESICLE	Details ...	313	0.611451	1.96831	0	0.0825259	0.504	4322	tags=40%, list=18%, signal=48%
GO_IMMUNE_RESPONSE_REGULATING_SIGNALING_PATHWAY	GO_IMMUNE_RESPONSE_REGULATING_SIGNALING_PATHWAY	Details ...	401	0.660612	1.9681	0.00203252	0.0814371	0.504	2782	tags=38%, list=12%, signal=43%
GO_REGULATION_OF_RESPONSE_TO_BIOTIC_STIMULUS	GO_REGULATION_OF_RESPONSE_TO_BIOTIC_STIMULUS	Details ...	405	0.622142	1.96729	0.00210084	0.080992	0.507	3688	tags=39%, list=16%, signal=45%
GO_REGULATION_OF_T_CELL_ACTIVATION	GO_REGULATION_OF_T_CELL_ACTIVATION	Details ...	331	0.726487	1.96711	0	0.0798488	0.507	2608	tags=49%, list=11%, signal=54%
GO_POSITIVE_REGULATION_OF_PROTEIN_BINDING	GO_POSITIVE_REGULATION_OF_PROTEIN_BINDING	Details ...	85	0.522431	1.96697	0	0.0788864	0.508	4872	tags=34%, list=21%, signal=43%
GO_POSITIVE_REGULATION_OF_PROTEOLYSIS	GO_POSITIVE_REGULATION_OF_PROTEOLYSIS	Details ...	369	0.487119	1.96669	0	0.0779108	0.508	4690	tags=30%, list=20%, signal=37%
HP_MEMORY_IMPAIRMENT	HP_MEMORY_IMPAIRMENT	Details ...	115	0.520974	1.96378	0	0.0791397	0.519	4093	tags=32%, list=17%, signal=39%
GO_REGULATION_OF_NATURAL_KILLER_CELL_ACTIVATION	GO_REGULATION_OF_NATURAL_KILLER_CELL_ACTIVATION	Details ...	34	0.809339	1.96275	0	0.078914	0.524	1686	tags=53%, list=7%, signal=57%
GO_PHOSPHATIDYLINOSITOL_3_4_5_TRISPHOSPHATE_BINDING	GO_PHOSPHATIDYLINOSITOL_3_4_5_TRISPHOSPHATE_BINDING	Details ...	39	0.619774	1.96232	0	0.0781054	0.524	2751	tags=28%, list=12%, signal=32%
HP_ABNORMAL_NEUTROPHIL_COUNT	HP_ABNORMAL_NEUTROPHIL_COUNT	Details ...	152	0.500662	1.96157	0.00414938	0.0775257	0.525	1904	tags=22%, list=8%, signal=24%
GO_VIRAL_GENOME_REPLICATION	GO_VIRAL_GENOME_REPLICATION	Details ...	127	0.613562	1.96137	0	0.0766612	0.526	3258	tags=35%, list=14%, signal=41%
GO_POSITIVE_REGULATION_OF_STRESS_ACTIVATED_PROTEIN_KINASE_SIGNALING_CASCADE	GO_POSITIVE_REGULATION_OF_STRESS_ACTIVATED_PROTEIN_KINASE_SIGNALING_CASCADE	Details ...	172	0.596284	1.96128	0	0.0757228	0.526	4018	tags=39%, list=17%, signal=47%
GO_POSITIVE_REGULATION_OF_JUN_KINASE_ACTIVITY	GO_POSITIVE_REGULATION_OF_JUN_KINASE_ACTIVITY	Details ...	74	0.618662	1.96069	0	0.0752275	0.529	3925	tags=41%, list=17%, signal=48%
GO_INTERLEUKIN_6_PRODUCTION	GO_INTERLEUKIN_6_PRODUCTION	Details ...	169	0.680259	1.9606	0	0.0742861	0.529	2779	tags=38%, list=12%, signal=43%
GO_REGULATION_OF_JUN_KINASE_ACTIVITY	GO_REGULATION_OF_JUN_KINASE_ACTIVITY	Details ...	89	0.580495	1.96057	0	0.0733347	0.529	3925	tags=36%, list=17%, signal=43%
GO_ACTIVATION_OF_NF_KAPPAB_INDUCING_KINASE_ACTIVITY	GO_ACTIVATION_OF_NF_KAPPAB_INDUCING_KINASE_ACTIVITY	Details ...	17	0.732103	1.96013	0	0.07278	0.531	684	tags=29%, list=3%, signal=30%
GO_POSITIVE_REGULATION_OF_CELL_ACTIVATION	GO_POSITIVE_REGULATION_OF_CELL_ACTIVATION	Details ...	348	0.724342	1.95964	0	0.0722788	0.533	2636	tags=50%, list=11%, signal=55%
HP_HEMOLYTIC_ANEMIA	HP_HEMOLYTIC_ANEMIA	Details ...	118	0.650926	1.95936	0	0.0714657	0.533	3359	tags=40%, list=14%, signal=46%
GO_REGULATION_OF_PROTEIN_CONTAINING_COMPLEX_ASSEMBLY	GO_REGULATION_OF_PROTEIN_CONTAINING_COMPLEX_ASSEMBLY	Details ...	446	0.424536	1.95821	0	0.0713373	0.534	5990	tags=30%, list=25%, signal=40%
GO_POSITIVE_REGULATION_OF_LEUKOCYTE_PROLIFERATION	GO_POSITIVE_REGULATION_OF_LEUKOCYTE_PROLIFERATION	Details ...	150	0.747855	1.95802	0	0.0705999	0.537	2043	tags=51%, list=9%, signal=56%
GO_REGULATION_OF_INNATE_IMMUNE_RESPONSE	GO_REGULATION_OF_INNATE_IMMUNE_RESPONSE	Details ...	303	0.617976	1.95767	0.00205761	0.0700087	0.537	3752	tags=39%, list=16%, signal=46%
GO_REGULATION_OF_LEUKOCYTE_PROLIFERATION	GO_REGULATION_OF_LEUKOCYTE_PROLIFERATION	Details ...	239	0.741089	1.95739	0	0.0693874	0.537	2065	tags=50%, list=9%, signal=54%
GO_PROGRAMMED_NECROTIC_CELL_DEATH	GO_PROGRAMMED_NECROTIC_CELL_DEATH	Details ...	50	0.686417	1.95643	0	0.0694696	0.541	2972	tags=42%, list=13%, signal=48%
HP_VASCULAR_SKIN_ABNORMALITY	HP_VASCULAR_SKIN_ABNORMALITY	Details ...	465	0.546386	1.95641	0	0.0687229	0.541	4022	tags=37%, list=17%, signal=44%
GO_TYPE_I_INTERFERON_PRODUCTION	GO_TYPE_I_INTERFERON_PRODUCTION	Details ...	126	0.620851	1.95638	0.0102249	0.0679814	0.541	3076	tags=36%, list=13%, signal=41%
GO_DOUBLE_STRANDED_RNA_BINDING	GO_DOUBLE_STRANDED_RNA_BINDING	Details ...	76	0.485233	1.95614	0.00591716	0.0673332	0.541	2888	tags=22%, list=12%, signal=25%
GO_REGULATION_OF_STRESS_ACTIVATED_PROTEIN_KINASE_SIGNALING_CASCADE	GO_REGULATION_OF_STRESS_ACTIVATED_PROTEIN_KINASE_SIGNALING_CASCADE	Details ...	239	0.545374	1.95474	0	0.0674745	0.544	4037	tags=33%, list=17%, signal=40%
GO_HYPEROSMOTIC_RESPONSE	GO_HYPEROSMOTIC_RESPONSE	Details ...	27	0.71329	1.95433	0	0.0669079	0.545	2413	tags=37%, list=10%, signal=41%
GO_REGULATION_OF_AUTOPHAGY	GO_REGULATION_OF_AUTOPHAGY	Details ...	347	0.434856	1.95391	0	0.0665662	0.547	6177	tags=29%, list=26%, signal=39%
HP_RED_EYE	HP_RED_EYE	Details ...	93	0.639784	1.95342	0	0.0663561	0.549	3409	tags=43%, list=14%, signal=50%
GO_POSITIVE_REGULATION_OF_INNATE_IMMUNE_RESPONSE	GO_POSITIVE_REGULATION_OF_INNATE_IMMUNE_RESPONSE	Details ...	210	0.580578	1.95298	0.00204082	0.0660653	0.55	3504	tags=33%, list=15%, signal=39%
GO_PROTEIN_MACROMOLECULE_ADAPTOR_ACTIVITY	GO_PROTEIN_MACROMOLECULE_ADAPTOR_ACTIVITY	Details ...	244	0.482812	1.95268	0	0.0656111	0.554	6754	tags=39%, list=29%, signal=55%
GO_T_CELL_ACTIVATION	GO_T_CELL_ACTIVATION	Details ...	482	0.703579	1.95059	0	0.0669374	0.566	2608	tags=46%, list=11%, signal=51%
GO_NEGATIVE_REGULATION_OF_CELL_ADHESION	GO_NEGATIVE_REGULATION_OF_CELL_ADHESION	Details ...	300	0.651346	1.95032	0	0.0665189	0.567	4630	tags=48%, list=20%, signal=59%
GO_CYTOPLASMIC_PATTERN_RECOGNITION_RECEPTOR_SIGNALING_PATHWAY	GO_CYTOPLASMIC_PATTERN_RECOGNITION_RECEPTOR_SIGNALING_PATHWAY	Details ...	68	0.600637	1.94941	0.00205339	0.0666772	0.571	1610	tags=25%, list=7%, signal=27%
HP_ANOREXIA	HP_ANOREXIA	Details ...	83	0.552467	1.94817	0	0.0670209	0.575	2484	tags=30%, list=11%, signal=34%
GO_CALCIUM_MEDIATED_SIGNALING	GO_CALCIUM_MEDIATED_SIGNALING	Details ...	222	0.631241	1.94728	0	0.0668721	0.578	2763	tags=35%, list=12%, signal=39%
GO_COPII_COATED_ER_TO_GOLGI_TRANSPORT_VESICLE	GO_COPII_COATED_ER_TO_GOLGI_TRANSPORT_VESICLE	Details ...	94	0.613082	1.94677	0	0.0666313	0.582	4384	tags=37%, list=19%, signal=46%
HP_ABNORMAL_CONJUNCTIVA_MORPHOLOGY	HP_ABNORMAL_CONJUNCTIVA_MORPHOLOGY		132	0.586753	1.94675	0	0.0659716	0.582	3409	tags=35%, list=14%, signal=41%
GO_POSITIVE_REGULATION_OF_DEFENSE_RESPONSE	GO_POSITIVE_REGULATION_OF_DEFENSE_RESPONSE		382	0.6221	1.94671	0	0.0653356	0.583	4249	tags=43%, list=18%, signal=52%
GO_POSITIVE_REGULATION_OF_CYSTEINE_TYPE_ENDOPEPTIDASE_ACTIVITY	GO_POSITIVE_REGULATION_OF_CYSTEINE_TYPE_ENDOPEPTIDASE_ACTIVITY		151	0.560449	1.94668	0	0.0647013	0.583	2989	tags=30%, list=13%, signal=35%
HP_BASAL_CELL_CARCINOMA	HP_BASAL_CELL_CARCINOMA		47	0.519434	1.94632	0	0.0642865	0.583	2841	tags=26%, list=12%, signal=29%
GO_REGULATION_OF_SUPRAMOLECULAR_FIBER_ORGANIZATION	GO_REGULATION_OF_SUPRAMOLECULAR_FIBER_ORGANIZATION		371	0.494619	1.9463	0	0.0636837	0.583	5014	tags=32%, list=21%, signal=39%
HP_NEPHRITIS	HP_NEPHRITIS		55	0.733291	1.94622	0	0.0631344	0.583	2265	tags=47%, list=10%, signal=52%
GO_T_CELL_RECEPTOR_SIGNALING_PATHWAY	GO_T_CELL_RECEPTOR_SIGNALING_PATHWAY		199	0.664694	1.94561	0.0020284	0.0630026	0.585	2552	tags=38%, list=11%, signal=42%
HP_ABNORMAL_NEPHRON_MORPHOLOGY	HP_ABNORMAL_NEPHRON_MORPHOLOGY		196	0.574512	1.94558	0	0.0624192	0.585	3774	tags=37%, list=16%, signal=43%
GO_NEGATIVE_REGULATION_OF_CYTOKINE_SECRETION	GO_NEGATIVE_REGULATION_OF_CYTOKINE_SECRETION		37	0.733753	1.94518	0	0.0620717	0.587	2154	tags=41%, list=9%, signal=45%
GO_REGULATION_OF_T_CELL_DIFFERENTIATION	GO_REGULATION_OF_T_CELL_DIFFERENTIATION		150	0.713186	1.94489	0	0.061628	0.587	2545	tags=47%, list=11%, signal=53%
GO_ENDOSOME_MEMBRANE	GO_ENDOSOME_MEMBRANE		495	0.511135	1.9445	0	0.061294	0.588	6092	tags=38%, list=26%, signal=50%
GO_INTERFERON_BETA_PRODUCTION	GO_INTERFERON_BETA_PRODUCTION		50	0.715326	1.94369	0	0.0613237	0.591	1863	tags=42%, list=8%, signal=46%
GO_POSITIVE_REGULATION_OF_NOTCH_SIGNALING_PATHWAY	GO_POSITIVE_REGULATION_OF_NOTCH_SIGNALING_PATHWAY		55	0.612328	1.94308	0	0.0611529	0.594	3198	tags=36%, list=14%, signal=42%
GO_ANTIGEN_RECEPTOR_MEDIATED_SIGNALING_PATHWAY	GO_ANTIGEN_RECEPTOR_MEDIATED_SIGNALING_PATHWAY		247	0.691372	1.94287	0.00201613	0.060705	0.594	2630	tags=43%, list=11%, signal=47%
HP_INFLAMMATORY_ABNORMALITY_OF_THE_EYE	HP_INFLAMMATORY_ABNORMALITY_OF_THE_EYE		183	0.596067	1.94201	0	0.0606633	0.596	3971	tags=42%, list=17%, signal=50%
GO_TUMOR_NECROSIS_FACTOR_MEDIATED_SIGNALING_PATHWAY	GO_TUMOR_NECROSIS_FACTOR_MEDIATED_SIGNALING_PATHWAY		172	0.580724	1.94188	0.00203252	0.0602467	0.598	3524	tags=35%, list=15%, signal=41%
GO_FC_EPSILON_RECEPTOR_SIGNALING_PATHWAY	GO_FC_EPSILON_RECEPTOR_SIGNALING_PATHWAY		111	0.540756	1.94172	0.00795229	0.0599031	0.598	2782	tags=23%, list=12%, signal=25%
GO_POSITIVE_REGULATION_OF_NF_KAPPAB_TRANSCRIPTION_FACTOR_ACTIVITY	GO_POSITIVE_REGULATION_OF_NF_KAPPAB_TRANSCRIPTION_FACTOR_ACTIVITY		159	0.649779	1.94162	0	0.0594042	0.598	3752	tags=45%, list=16%, signal=53%
GO_NEGATIVE_REGULATION_OF_IMMUNE_SYSTEM_PROCESS	GO_NEGATIVE_REGULATION_OF_IMMUNE_SYSTEM_PROCESS		460	0.658143	1.94154	0	0.0589415	0.598	3219	tags=45%, list=14%, signal=51%
GO_REGULATION_OF_HEMOPOIESIS	GO_REGULATION_OF_HEMOPOIESIS		497	0.56593	1.94126	0.00206612	0.0586079	0.598	3797	tags=37%, list=16%, signal=43%
GO_REGULATION_OF_PHOSPHOLIPID_METABOLIC_PROCESS	GO_REGULATION_OF_PHOSPHOLIPID_METABOLIC_PROCESS		94	0.614272	1.94085	0	0.0583378	0.598	2715	tags=35%, list=12%, signal=40%
GO_REGULATION_OF_EXTRINSIC_APOPTOTIC_SIGNALING_PATHWAY	GO_REGULATION_OF_EXTRINSIC_APOPTOTIC_SIGNALING_PATHWAY		162	0.58633	1.9408	0	0.0579091	0.598	4604	tags=42%, list=20%, signal=52%
GO_NEGATIVE_REGULATION_OF_CYTOKINE_PRODUCTION	GO_NEGATIVE_REGULATION_OF_CYTOKINE_PRODUCTION		366	0.62354	1.94067	0	0.0574971	0.598	3027	tags=33%, list=13%, signal=37%
GO_NEGATIVE_REGULATION_OF_DEFENSE_RESPONSE	GO_NEGATIVE_REGULATION_OF_DEFENSE_RESPONSE		267	0.614966	1.94052	0	0.0571197	0.599	5140	tags=43%, list=22%, signal=54%
GO_NEGATIVE_REGULATION_OF_INFLAMMATORY_RESPONSE_TO_ANTIGENIC_STIMULUS	GO_NEGATIVE_REGULATION_OF_INFLAMMATORY_RESPONSE_TO_ANTIGENIC_STIMULUS		18	0.780822	1.93985	0	0.0570637	0.6	2224	tags=39%, list=9%, signal=43%
HP_LEUKOCYTOSIS	HP_LEUKOCYTOSIS		110	0.652541	1.9395	0	0.056763	0.6	2959	tags=38%, list=13%, signal=43%
HP_VERTIGO	HP_VERTIGO		103	0.594447	1.939	0	0.0567211	0.601	2662	tags=32%, list=11%, signal=36%
GO_DNA_BINDING_TRANSCRIPTION_FACTOR_BINDING	GO_DNA_BINDING_TRANSCRIPTION_FACTOR_BINDING		346	0.395308	1.93835	0	0.0566507	0.602	5728	tags=27%, list=24%, signal=35%
HP_FEVER	HP_FEVER		255	0.602408	1.93823	0	0.0562617	0.603	3734	tags=38%, list=16%, signal=45%
HP_ABNORMALITY_OF_T_CELL_PHYSIOLOGY	HP_ABNORMALITY_OF_T_CELL_PHYSIOLOGY		49	0.702237	1.93738	0	0.0564805	0.605	2216	tags=39%, list=9%, signal=43%
GO_PHOSPHATIDYLINOSITOL_3_PHOSPHATE_BINDING	GO_PHOSPHATIDYLINOSITOL_3_PHOSPHATE_BINDING		48	0.627247	1.93716	0	0.0562294	0.605	2319	tags=25%, list=10%, signal=28%
GO_LEUKOCYTE_PROLIFERATION	GO_LEUKOCYTE_PROLIFERATION		312	0.701082	1.93655	0	0.0562611	0.606	2608	tags=47%, list=11%, signal=52%
GO_POSITIVE_REGULATION_OF_CELLULAR_PROTEIN_LOCALIZATION	GO_POSITIVE_REGULATION_OF_CELLULAR_PROTEIN_LOCALIZATION		336	0.387595	1.93649	0	0.0558862	0.606	4547	tags=23%, list=19%, signal=28%
GO_NEGATIVE_REGULATION_OF_CELLULAR_COMPONENT_MOVEMENT	GO_NEGATIVE_REGULATION_OF_CELLULAR_COMPONENT_MOVEMENT		397	0.565697	1.93528	0	0.0562828	0.61	5711	tags=41%, list=24%, signal=54%
GO_RAS_GUANYL_NUCLEOTIDE_EXCHANGE_FACTOR_ACTIVITY	GO_RAS_GUANYL_NUCLEOTIDE_EXCHANGE_FACTOR_ACTIVITY		115	0.634397	1.93525	0	0.0558918	0.61	3810	tags=43%, list=16%, signal=51%
GO_REGULATION_OF_APOPTOTIC_SIGNALING_PATHWAY	GO_REGULATION_OF_APOPTOTIC_SIGNALING_PATHWAY		411	0.464088	1.93511	0	0.0556362	0.611	4834	tags=32%, list=20%, signal=39%
GO_NEGATIVE_REGULATION_OF_INTERLEUKIN_10_PRODUCTION	GO_NEGATIVE_REGULATION_OF_INTERLEUKIN_10_PRODUCTION		23	0.832928	1.93487	0	0.0553639	0.611	2325	tags=57%, list=10%, signal=63%
GO_LYMPHOCYTE_DIFFERENTIATION	GO_LYMPHOCYTE_DIFFERENTIATION		368	0.669231	1.93475	0.0020202	0.0549995	0.611	2545	tags=42%, list=11%, signal=46%
GO_MEMBRANE_REGION	GO_MEMBRANE_REGION		343	0.592012	1.93415	0	0.0549289	0.614	4667	tags=42%, list=20%, signal=51%
GO_POSITIVE_REGULATION_OF_ENDOCYTOSIS	GO_POSITIVE_REGULATION_OF_ENDOCYTOSIS		100	0.615821	1.93395	0	0.0546712	0.615	5075	tags=39%, list=22%, signal=49%
GO_POSITIVE_REGULATION_OF_I_KAPPAB_KINASE_NF_KAPPAB_SIGNALING	GO_POSITIVE_REGULATION_OF_I_KAPPAB_KINASE_NF_KAPPAB_SIGNALING		188	0.656414	1.93388	0	0.0543324	0.615	4604	tags=49%, list=20%, signal=61%
GO_POSITIVE_REGULATION_OF_SUPRAMOLECULAR_FIBER_ORGANIZATION	GO_POSITIVE_REGULATION_OF_SUPRAMOLECULAR_FIBER_ORGANIZATION		207	0.516864	1.93379	0	0.0539952	0.615	4923	tags=31%, list=21%, signal=39%
GO_AMYLOID_FIBRIL_FORMATION	GO_AMYLOID_FIBRIL_FORMATION		18	0.745729	1.93368	0	0.0536414	0.615	3324	tags=44%, list=14%, signal=52%
GO_LATE_ENDOSOME	GO_LATE_ENDOSOME		275	0.510674	1.93323	0	0.0535247	0.616	6153	tags=37%, list=26%, signal=50%
GO_CYTOPLASMIC_SIDE_OF_MEMBRANE	GO_CYTOPLASMIC_SIDE_OF_MEMBRANE		186	0.501732	1.93259	0	0.0535792	0.62	4517	tags=31%, list=19%, signal=38%
GO_AMYLOID_PRECURSOR_PROTEIN_METABOLIC_PROCESS	GO_AMYLOID_PRECURSOR_PROTEIN_METABOLIC_PROCESS		71	0.567109	1.93259	0	0.0532122	0.62	4557	tags=34%, list=19%, signal=42%
GO_POSITIVE_REGULATION_OF_JNK_CASCADE	GO_POSITIVE_REGULATION_OF_JNK_CASCADE		138	0.624213	1.93232	0	0.053002	0.621	3925	tags=43%, list=17%, signal=52%
GO_NEGATIVE_REGULATION_OF_NF_KAPPAB_TRANSCRIPTION_FACTOR_ACTIVITY	GO_NEGATIVE_REGULATION_OF_NF_KAPPAB_TRANSCRIPTION_FACTOR_ACTIVITY		90	0.557492	1.93208	0	0.0527429	0.621	3209	tags=29%, list=14%, signal=33%
GO_INTERLEUKIN_8_PRODUCTION	GO_INTERLEUKIN_8_PRODUCTION		101	0.70533	1.93168	0	0.0526796	0.622	2291	tags=37%, list=10%, signal=40%
GO_RECEPTOR_COMPLEX	GO_RECEPTOR_COMPLEX		395	0.614754	1.93168	0	0.0523408	0.622	4097	tags=44%, list=17%, signal=52%
GO_REGULATION_OF_ACTIN_FILAMENT_ORGANIZATION	GO_REGULATION_OF_ACTIN_FILAMENT_ORGANIZATION		277	0.540388	1.93145	0	0.0520737	0.622	4872	tags=35%, list=21%, signal=44%
GO_NEGATIVE_REGULATION_OF_INTERLEUKIN_17_PRODUCTION	GO_NEGATIVE_REGULATION_OF_INTERLEUKIN_17_PRODUCTION		22	0.729219	1.9314	0	0.0518068	0.623	2779	tags=32%, list=12%, signal=36%
GO_TUMOR_NECROSIS_FACTOR_SUPERFAMILY_CYTOKINE_PRODUCTION	GO_TUMOR_NECROSIS_FACTOR_SUPERFAMILY_CYTOKINE_PRODUCTION		182	0.692471	1.93123	0	0.0515219	0.623	2972	tags=44%, list=13%, signal=50%
GO_CLATHRIN_COATED_VESICLE	GO_CLATHRIN_COATED_VESICLE		195	0.559963	1.93104	0	0.0512924	0.624	5726	tags=41%, list=24%, signal=53%
HP_SPLENOMEGALY	HP_SPLENOMEGALY		335	0.604576	1.93098	0	0.0510262	0.626	3774	tags=39%, list=16%, signal=46%
GO_POSITIVE_REGULATION_OF_ACTIN_FILAMENT_POLYMERIZATION	GO_POSITIVE_REGULATION_OF_ACTIN_FILAMENT_POLYMERIZATION		100	0.533921	1.93092	0	0.0507169	0.626	4596	tags=29%, list=19%, signal=36%
GO_INFLAMMATORY_RESPONSE_TO_ANTIGENIC_STIMULUS	GO_INFLAMMATORY_RESPONSE_TO_ANTIGENIC_STIMULUS		63	0.685134	1.93075	0	0.050481	0.627	2423	tags=40%, list=10%, signal=44%
HP_RESPIRATORY_TRACT_INFECTION	HP_RESPIRATORY_TRACT_INFECTION		486	0.495069	1.9304	0	0.0502853	0.629	3843	tags=30%, list=16%, signal=35%
GO_PROTEIN_KINASE_B_SIGNALING	GO_PROTEIN_KINASE_B_SIGNALING		278	0.589603	1.93019	0	0.0500753	0.629	5952	tags=46%, list=25%, signal=61%
HP_ABNORMAL_FEMALE_REPRODUCTIVE_SYSTEM_PHYSIOLOGY	HP_ABNORMAL_FEMALE_REPRODUCTIVE_SYSTEM_PHYSIOLOGY		287	0.45993	1.93001	0	0.0498391	0.63	4096	tags=25%, list=17%, signal=30%
HP_NEOPLASM_OF_THE_SKIN	HP_NEOPLASM_OF_THE_SKIN		180	0.489567	1.92994	0	0.049579	0.633	4364	tags=33%, list=18%, signal=41%
GO_REGULATION_OF_CELL_CELL_ADHESION	GO_REGULATION_OF_CELL_CELL_ADHESION		438	0.68868	1.92975	0	0.0493858	0.633	3027	tags=46%, list=13%, signal=51%
HP_SMOOTH_PHILTRUM	HP_SMOOTH_PHILTRUM		111	0.363222	1.92966	0	0.0491311	0.634	3116	tags=15%, list=13%, signal=18%
GO_REGULATION_OF_LYMPHOCYTE_DIFFERENTIATION	GO_REGULATION_OF_LYMPHOCYTE_DIFFERENTIATION		181	0.690979	1.92929	0	0.0489887	0.634	2396	tags=45%, list=10%, signal=50%
GO_PHOSPHOLIPID_METABOLIC_PROCESS	GO_PHOSPHOLIPID_METABOLIC_PROCESS		453	0.476685	1.92864	0	0.0491466	0.635	5225	tags=33%, list=22%, signal=41%
GO_RNA_POLYMERASE_II_SPECIFIC_DNA_BINDING_TRANSCRIPTION_FACTOR_BINDING	GO_RNA_POLYMERASE_II_SPECIFIC_DNA_BINDING_TRANSCRIPTION_FACTOR_BINDING		267	0.393995	1.92857	0	0.0488788	0.635	4806	tags=24%, list=20%, signal=29%
HP_ABNORMAL_LEUKOCYTE_COUNT	HP_ABNORMAL_LEUKOCYTE_COUNT		323	0.539136	1.9285	0.00206612	0.0486154	0.636	3225	tags=33%, list=14%, signal=38%
HP_ACNE	HP_ACNE		54	0.701561	1.92834	0	0.0483548	0.636	3672	tags=46%, list=16%, signal=55%
GO_CELLULAR_RESPONSE_TO_EXTERNAL_STIMULUS	GO_CELLULAR_RESPONSE_TO_EXTERNAL_STIMULUS		324	0.527415	1.9282	0	0.0481538	0.637	4715	tags=35%, list=20%, signal=44%
GO_POSITIVE_REGULATION_OF_PEPTIDASE_ACTIVITY	GO_POSITIVE_REGULATION_OF_PEPTIDASE_ACTIVITY		201	0.524375	1.92727	0	0.0483684	0.637	4690	tags=34%, list=20%, signal=42%
GO_HORMONE_MEDIATED_SIGNALING_PATHWAY	GO_HORMONE_MEDIATED_SIGNALING_PATHWAY		200	0.4613	1.92638	0	0.0485548	0.637	6542	tags=35%, list=28%, signal=48%
GO_POSITIVE_REGULATION_OF_PROTEIN_POLYMERIZATION	GO_POSITIVE_REGULATION_OF_PROTEIN_POLYMERIZATION		136	0.475648	1.92615	0	0.0483959	0.639	5990	tags=32%, list=25%, signal=42%
GO_RUFFLE_MEMBRANE	GO_RUFFLE_MEMBRANE		95	0.565494	1.92545	0	0.0484174	0.639	4283	tags=36%, list=18%, signal=44%
GO_THYMIC_T_CELL_SELECTION	GO_THYMIC_T_CELL_SELECTION		22	0.866116	1.92496	0	0.0483485	0.641	1266	tags=55%, list=5%, signal=58%
GO_EXTRINSIC_COMPONENT_OF_MEMBRANE	GO_EXTRINSIC_COMPONENT_OF_MEMBRANE		303	0.488281	1.92461	0	0.0482358	0.642	4803	tags=31%, list=20%, signal=39%
GO_NEGATIVE_REGULATION_OF_EXTRINSIC_APOPTOTIC_SIGNALING_PATHWAY	GO_NEGATIVE_REGULATION_OF_EXTRINSIC_APOPTOTIC_SIGNALING_PATHWAY		107	0.56646	1.92412	0	0.0481703	0.644	4589	tags=40%, list=19%, signal=50%
GO_REGULATION_OF_DEFENSE_RESPONSE_TO_VIRUS	GO_REGULATION_OF_DEFENSE_RESPONSE_TO_VIRUS		78	0.695403	1.92362	0	0.0480646	0.645	2731	tags=42%, list=12%, signal=48%
GO_B_CELL_ACTIVATION	GO_B_CELL_ACTIVATION		255	0.645349	1.92328	0.00200803	0.0479855	0.646	2388	tags=40%, list=10%, signal=44%
GO_DEFENSE_RESPONSE_TO_VIRUS	GO_DEFENSE_RESPONSE_TO_VIRUS		256	0.652308	1.92323	0	0.0477587	0.646	3142	tags=41%, list=13%, signal=47%
GO_PHOSPHATIDYLINOSITOL_METABOLIC_PROCESS	GO_PHOSPHATIDYLINOSITOL_METABOLIC_PROCESS		184	0.481792	1.92309	0	0.0475691	0.646	4243	tags=26%, list=18%, signal=31%
GO_T_CELL_DIFFERENTIATION	GO_T_CELL_DIFFERENTIATION		253	0.695827	1.92293	0	0.0473816	0.647	3924	tags=53%, list=17%, signal=63%
HP_SENSORY_NEUROPATHY	HP_SENSORY_NEUROPATHY		172	0.49956	1.92287	0	0.0471514	0.647	5688	tags=39%, list=24%, signal=51%
HP_ARTHRALGIA	HP_ARTHRALGIA		149	0.680233	1.9228	0	0.0469209	0.648	3993	tags=50%, list=17%, signal=60%
GO_ORGANELLE_SUBCOMPARTMENT	GO_ORGANELLE_SUBCOMPARTMENT		382	0.43913	1.92264	0	0.0467401	0.648	7176	tags=39%, list=30%, signal=55%
GO_POSITIVE_REGULATION_OF_AUTOPHAGY	GO_POSITIVE_REGULATION_OF_AUTOPHAGY		131	0.533227	1.92263	0	0.0464875	0.648	5547	tags=37%, list=24%, signal=48%
GO_INTRACELLULAR_RECEPTOR_SIGNALING_PATHWAY	GO_INTRACELLULAR_RECEPTOR_SIGNALING_PATHWAY		265	0.482263	1.92214	0	0.046481	0.651	4902	tags=30%, list=21%, signal=37%
HP_ABNORMAL_THROMBOCYTE_MORPHOLOGY	HP_ABNORMAL_THROMBOCYTE_MORPHOLOGY		346	0.515992	1.9218	0.00206612	0.0464812	0.652	3802	tags=34%, list=16%, signal=40%
GO_MODULATION_BY_SYMBIONT_OF_HOST_CELLULAR_PROCESS	GO_MODULATION_BY_SYMBIONT_OF_HOST_CELLULAR_PROCESS		26	0.48926	1.92069	0.0102041	0.0467875	0.656	986	tags=12%, list=4%, signal=12%
GO_RESPONSE_TO_TUMOR_NECROSIS_FACTOR	GO_RESPONSE_TO_TUMOR_NECROSIS_FACTOR		317	0.584254	1.92036	0	0.0467073	0.656	3753	tags=38%, list=16%, signal=45%
GO_SIGNALING_RECEPTOR_COMPLEX_ADAPTOR_ACTIVITY	GO_SIGNALING_RECEPTOR_COMPLEX_ADAPTOR_ACTIVITY		41	0.636766	1.91976	0.00201207	0.0467385	0.661	2213	tags=29%, list=9%, signal=32%
HP_ABNORMAL_ORAL_MUCOSA_MORPHOLOGY	HP_ABNORMAL_ORAL_MUCOSA_MORPHOLOGY		263	0.582667	1.91958	0	0.0465843	0.661	3781	tags=38%, list=16%, signal=45%
GO_PLASMA_MEMBRANE_RAFT	GO_PLASMA_MEMBRANE_RAFT		114	0.601865	1.91951	0	0.0463693	0.661	4121	tags=39%, list=17%, signal=48%
GO_REGULATION_OF_VIRAL_INDUCED_CYTOPLASMIC_PATTERN_RECOGNITION_RECEPTOR_SIGNALING_PATHWAY	GO_REGULATION_OF_VIRAL_INDUCED_CYTOPLASMIC_PATTERN_RECOGNITION_RECEPTOR_SIGNALING_PATHWAY		22	0.623337	1.91942	0	0.0461735	0.661	244	tags=18%, list=1%, signal=18%
GO_STEROID_HORMONE_RECEPTOR_BINDING	GO_STEROID_HORMONE_RECEPTOR_BINDING		81	0.494396	1.91937	0	0.0459462	0.661	4806	tags=31%, list=20%, signal=39%
GO_NEGATIVE_REGULATION_OF_RESPONSE_TO_EXTERNAL_STIMULUS	GO_NEGATIVE_REGULATION_OF_RESPONSE_TO_EXTERNAL_STIMULUS		431	0.599739	1.91823	0	0.0462059	0.662	5140	tags=43%, list=22%, signal=54%
GO_POSITIVE_REGULATION_OF_CYTOKINE_PRODUCTION	GO_POSITIVE_REGULATION_OF_CYTOKINE_PRODUCTION		461	0.650529	1.91715	0	0.046423	0.664	4020	tags=47%, list=17%, signal=55%
HP_ABNORMAL_THYROID_MORPHOLOGY	HP_ABNORMAL_THYROID_MORPHOLOGY		127	0.5304	1.91665	0	0.0464235	0.665	3780	tags=31%, list=16%, signal=36%
GO_NEGATIVE_REGULATION_OF_APOPTOTIC_SIGNALING_PATHWAY	GO_NEGATIVE_REGULATION_OF_APOPTOTIC_SIGNALING_PATHWAY		231	0.456548	1.91624	0.00203252	0.046345	0.666	4787	tags=33%, list=20%, signal=41%
HP_BONE_PAIN	HP_BONE_PAIN		72	0.571273	1.91592	0	0.0462742	0.666	4093	tags=38%, list=17%, signal=45%
GO_REGULATION_OF_LEUKOCYTE_MEDIATED_IMMUNITY	GO_REGULATION_OF_LEUKOCYTE_MEDIATED_IMMUNITY		210	0.724401	1.91588	0	0.0460521	0.666	3180	tags=53%, list=13%, signal=61%
GO_REGULATION_OF_GLYCOPROTEIN_METABOLIC_PROCESS	GO_REGULATION_OF_GLYCOPROTEIN_METABOLIC_PROCESS		53	0.5901	1.9156	0	0.0459541	0.667	1980	tags=26%, list=8%, signal=29%
GO_RAS_PROTEIN_SIGNAL_TRANSDUCTION	GO_RAS_PROTEIN_SIGNAL_TRANSDUCTION		343	0.509901	1.91548	0	0.0457957	0.667	6040	tags=41%, list=26%, signal=54%
GO_EXTRINSIC_APOPTOTIC_SIGNALING_PATHWAY	GO_EXTRINSIC_APOPTOTIC_SIGNALING_PATHWAY		230	0.555275	1.91534	0	0.045606	0.667	4834	tags=38%, list=20%, signal=48%
GO_PLASMA_MEMBRANE_SIGNALING_RECEPTOR_COMPLEX	GO_PLASMA_MEMBRANE_SIGNALING_RECEPTOR_COMPLEX		184	0.63511	1.9153	0	0.0453905	0.667	4097	tags=43%, list=17%, signal=52%
HP_MYOCARDIAL_INFARCTION	HP_MYOCARDIAL_INFARCTION		69	0.663475	1.91523	0	0.0452221	0.667	2841	tags=42%, list=12%, signal=48%
GO_REGULATION_OF_PHOSPHOLIPASE_C_ACTIVITY	GO_REGULATION_OF_PHOSPHOLIPASE_C_ACTIVITY		48	0.718199	1.91486	0	0.0452094	0.669	3534	tags=52%, list=15%, signal=61%
GO_LYSOSOME_LOCALIZATION	GO_LYSOSOME_LOCALIZATION		75	0.663988	1.91483	0	0.0449966	0.669	3156	tags=37%, list=13%, signal=43%
GO_SMALL_GTPASE_BINDING	GO_SMALL_GTPASE_BINDING		422	0.459336	1.9141	0	0.0450262	0.67	6665	tags=37%, list=28%, signal=51%
GO_ARP2_3_COMPLEX_MEDIATED_ACTIN_NUCLEATION	GO_ARP2_3_COMPLEX_MEDIATED_ACTIN_NUCLEATION		39	0.506496	1.91363	0.00201613	0.0450746	0.673	2517	tags=15%, list=11%, signal=17%
GO_REGULATION_OF_PROTEIN_POLYUBIQUITINATION	GO_REGULATION_OF_PROTEIN_POLYUBIQUITINATION		25	0.621855	1.91349	0	0.0449284	0.673	3185	tags=32%, list=14%, signal=37%
GO_NEGATIVE_REGULATION_OF_INFLAMMATORY_RESPONSE	GO_NEGATIVE_REGULATION_OF_INFLAMMATORY_RESPONSE		194	0.602033	1.9126	0	0.0451074	0.675	5140	tags=41%, list=22%, signal=52%
GO_REGULATION_OF_VIRAL_LIFE_CYCLE	GO_REGULATION_OF_VIRAL_LIFE_CYCLE		157	0.60653	1.91253	0	0.0449172	0.675	4308	tags=40%, list=18%, signal=49%
GO_REGULATION_OF_REACTIVE_OXYGEN_SPECIES_BIOSYNTHETIC_PROCESS	GO_REGULATION_OF_REACTIVE_OXYGEN_SPECIES_BIOSYNTHETIC_PROCESS		105	0.607387	1.91208	0	0.0448847	0.676	3758	tags=38%, list=16%, signal=45%
GO_REGULATION_OF_ARP2_3_COMPLEX_MEDIATED_ACTIN_NUCLEATION	GO_REGULATION_OF_ARP2_3_COMPLEX_MEDIATED_ACTIN_NUCLEATION		20	0.54771	1.91186	0.00205339	0.0447549	0.677	559	tags=10%, list=2%, signal=10%
GO_RIBONUCLEOPROTEIN_GRANULE	GO_RIBONUCLEOPROTEIN_GRANULE		242	0.355979	1.91116	0.00414938	0.0448729	0.678	3593	tags=16%, list=15%, signal=19%
GO_ACTIVATION_OF_INNATE_IMMUNE_RESPONSE	GO_ACTIVATION_OF_INNATE_IMMUNE_RESPONSE		141	0.532859	1.91089	0.00202429	0.0447286	0.679	4344	tags=30%, list=18%, signal=36%
HP_ABNORMALITY_OF_THE_TONGUE	HP_ABNORMALITY_OF_THE_TONGUE		303	0.412709	1.91084	0	0.0445491	0.679	3840	tags=22%, list=16%, signal=26%
GO_MACROPHAGE_CHEMOTAXIS	GO_MACROPHAGE_CHEMOTAXIS		42	0.713752	1.91059	0	0.0445088	0.68	2685	tags=48%, list=11%, signal=54%
GO_ENDOCYTIC_VESICLE_MEMBRANE	GO_ENDOCYTIC_VESICLE_MEMBRANE		164	0.62036	1.91037	0	0.0444442	0.682	4316	tags=42%, list=18%, signal=51%
GO_MACROPHAGE_MIGRATION	GO_MACROPHAGE_MIGRATION		57	0.720044	1.91018	0	0.0442759	0.682	2790	tags=49%, list=12%, signal=56%
GO_BONE_REMODELING	GO_BONE_REMODELING		91	0.676271	1.91004	0	0.0441481	0.682	4868	tags=56%, list=21%, signal=70%
GO_ACTIVATION_OF_CYSTEINE_TYPE_ENDOPEPTIDASE_ACTIVITY_INVOLVED_IN_APOPTOTIC_PROCESS	GO_ACTIVATION_OF_CYSTEINE_TYPE_ENDOPEPTIDASE_ACTIVITY_INVOLVED_IN_APOPTOTIC_PROCESS		86	0.572843	1.91002	0	0.0439704	0.682	2972	tags=30%, list=13%, signal=34%
GO_POSITIVE_REGULATION_OF_GLYCOPROTEIN_METABOLIC_PROCESS	GO_POSITIVE_REGULATION_OF_GLYCOPROTEIN_METABOLIC_PROCESS		26	0.66253	1.90999	0	0.0437828	0.682	1980	tags=35%, list=8%, signal=38%
GO_CELLULAR_RESPONSE_TO_HYDROGEN_PEROXIDE	GO_CELLULAR_RESPONSE_TO_HYDROGEN_PEROXIDE		100	0.509373	1.90933	0.0040404	0.0439466	0.685	4155	tags=35%, list=18%, signal=42%
GO_PROTEIN_LOCALIZATION_TO_PLASMA_MEMBRANE	GO_PROTEIN_LOCALIZATION_TO_PLASMA_MEMBRANE		281	0.496875	1.90861	0	0.0440834	0.689	7259	tags=44%, list=31%, signal=63%
GO_NEGATIVE_REGULATION_OF_CELL_ACTIVATION	GO_NEGATIVE_REGULATION_OF_CELL_ACTIVATION		206	0.703912	1.90861	0	0.0438883	0.689	3277	tags=51%, list=14%, signal=59%
GO_ACTIN_CYTOSKELETON_REORGANIZATION	GO_ACTIN_CYTOSKELETON_REORGANIZATION		105	0.60806	1.90845	0	0.0437658	0.69	4347	tags=40%, list=18%, signal=49%
GO_INTERFERON_GAMMA_PRODUCTION	GO_INTERFERON_GAMMA_PRODUCTION		115	0.770478	1.90843	0.00204082	0.043593	0.69	2031	tags=55%, list=9%, signal=60%
GO_CELLULAR_HYPEROSMOTIC_RESPONSE	GO_CELLULAR_HYPEROSMOTIC_RESPONSE		15	0.676467	1.9083	0.00201207	0.0434864	0.69	2413	tags=33%, list=10%, signal=37%
GO_REGULATION_OF_LIPID_KINASE_ACTIVITY	GO_REGULATION_OF_LIPID_KINASE_ACTIVITY		66	0.673615	1.90783	0	0.0435131	0.691	2636	tags=41%, list=11%, signal=46%
HP_CONFUSION	HP_CONFUSION		55	0.572467	1.90763	0	0.043423	0.692	2484	tags=31%, list=11%, signal=34%
GO_T_CELL_PROLIFERATION	GO_T_CELL_PROLIFERATION		194	0.720634	1.90762	0	0.0432358	0.692	2014	tags=46%, list=9%, signal=50%
HP_ABNORMALITY_OF_SKIN_PHYSIOLOGY	HP_ABNORMALITY_OF_SKIN_PHYSIOLOGY		406	0.597945	1.9074	0	0.0431624	0.692	4531	tags=43%, list=19%, signal=52%
GO_NUCLEOTIDE_BINDING_DOMAIN_LEUCINE_RICH_REPEAT_CONTAINING_RECEPTOR_SIGNALING_PATHWAY	GO_NUCLEOTIDE_BINDING_DOMAIN_LEUCINE_RICH_REPEAT_CONTAINING_RECEPTOR_SIGNALING_PATHWAY		38	0.619168	1.90723	0	0.0430844	0.692	2251	tags=26%, list=10%, signal=29%
GO_STEROID_HORMONE_MEDIATED_SIGNALING_PATHWAY	GO_STEROID_HORMONE_MEDIATED_SIGNALING_PATHWAY		139	0.45971	1.90643	0	0.0432001	0.695	6542	tags=37%, list=28%, signal=50%
GO_REGULATION_OF_RESPONSE_TO_OXIDATIVE_STRESS	GO_REGULATION_OF_RESPONSE_TO_OXIDATIVE_STRESS		100	0.51473	1.90565	0.00206612	0.0433958	0.696	6043	tags=42%, list=26%, signal=56%
GO_LYSOSOMAL_TRANSPORT	GO_LYSOSOMAL_TRANSPORT		109	0.469761	1.90544	0.00408163	0.0432832	0.697	7538	tags=41%, list=32%, signal=60%
GO_MITOCHONDRION_DISTRIBUTION	GO_MITOCHONDRION_DISTRIBUTION		16	0.619575	1.90543	0.00206186	0.0431014	0.697	1858	tags=19%, list=8%, signal=20%
GO_NEGATIVE_REGULATION_OF_RESPONSE_TO_BIOTIC_STIMULUS	GO_NEGATIVE_REGULATION_OF_RESPONSE_TO_BIOTIC_STIMULUS		97	0.670707	1.90528	0.00205339	0.0430322	0.699	3117	tags=43%, list=13%, signal=50%
GO_POSITIVE_REGULATION_OF_INTRACELLULAR_PROTEIN_TRANSPORT	GO_POSITIVE_REGULATION_OF_INTRACELLULAR_PROTEIN_TRANSPORT		180	0.391461	1.90523	0	0.0428859	0.699	2462	tags=16%, list=10%, signal=18%
GO_REGULATION_OF_MITOCHONDRIAL_FISSION	GO_REGULATION_OF_MITOCHONDRIAL_FISSION		26	0.550285	1.90523	0.00206186	0.042708	0.699	3414	tags=23%, list=14%, signal=27%
GO_POSITIVE_REGULATION_OF_MAP_KINASE_ACTIVITY	GO_POSITIVE_REGULATION_OF_MAP_KINASE_ACTIVITY		264	0.543246	1.90508	0	0.0426126	0.7	4210	tags=36%, list=18%, signal=43%
HP_INTERSTITIAL_PULMONARY_ABNORMALITY	HP_INTERSTITIAL_PULMONARY_ABNORMALITY		82	0.578302	1.90498	0.00210526	0.0424621	0.7	3843	tags=37%, list=16%, signal=44%
GO_NUCLEAR_HORMONE_RECEPTOR_BINDING	GO_NUCLEAR_HORMONE_RECEPTOR_BINDING		144	0.410949	1.90497	0	0.042293	0.7	6120	tags=30%, list=26%, signal=40%
GO_HORMONE_RECEPTOR_BINDING	GO_HORMONE_RECEPTOR_BINDING		177	0.406283	1.90495	0	0.0421203	0.7	6120	tags=30%, list=26%, signal=40%
GO_PATTERN_RECOGNITION_RECEPTOR_SIGNALING_PATHWAY	GO_PATTERN_RECOGNITION_RECEPTOR_SIGNALING_PATHWAY		199	0.631872	1.90489	0.00208333	0.0419907	0.7	3058	tags=35%, list=13%, signal=40%
GO_REGULATION_OF_ACTIN_FILAMENT_BASED_PROCESS	GO_REGULATION_OF_ACTIN_FILAMENT_BASED_PROCESS		404	0.533123	1.90455	0	0.0419899	0.702	4716	tags=34%, list=20%, signal=42%
HP_ABNORMALITY_OF_TEMPERATURE_REGULATION	HP_ABNORMALITY_OF_TEMPERATURE_REGULATION		332	0.556667	1.90453	0	0.0418328	0.702	4167	tags=36%, list=18%, signal=44%
HP_ABNORMAL_MYELOID_LEUKOCYTE_MORPHOLOGY	HP_ABNORMAL_MYELOID_LEUKOCYTE_MORPHOLOGY		290	0.519908	1.90452	0.00204082	0.0416699	0.702	3802	tags=31%, list=16%, signal=37%
GO_EARLY_ENDOSOME_MEMBRANE	GO_EARLY_ENDOSOME_MEMBRANE		157	0.542768	1.90447	0	0.0415103	0.702	6020	tags=40%, list=26%, signal=54%
GO_REGULATION_OF_NITRIC_OXIDE_BIOSYNTHETIC_PROCESS	GO_REGULATION_OF_NITRIC_OXIDE_BIOSYNTHETIC_PROCESS		68	0.690202	1.9043	0	0.0414355	0.702	2500	tags=38%, list=11%, signal=43%
GO_CYTOSOLIC_TRANSPORT	GO_CYTOSOLIC_TRANSPORT		164	0.433752	1.90422	0.00801603	0.0413197	0.703	7981	tags=40%, list=34%, signal=59%
GO_REGULATION_OF_LEUKOCYTE_DIFFERENTIATION	GO_REGULATION_OF_LEUKOCYTE_DIFFERENTIATION		290	0.663825	1.90407	0	0.0412035	0.703	2619	tags=43%, list=11%, signal=48%
GO_MYELOID_CELL_DIFFERENTIATION	GO_MYELOID_CELL_DIFFERENTIATION		429	0.538645	1.90385	0	0.0411678	0.704	4335	tags=38%, list=18%, signal=45%
GO_POSITIVE_REGULATION_OF_LEUKOCYTE_MEDIATED_IMMUNITY	GO_POSITIVE_REGULATION_OF_LEUKOCYTE_MEDIATED_IMMUNITY		137	0.698559	1.9032	0	0.041244	0.704	2552	tags=47%, list=11%, signal=53%
HP_ARTHRITIS	HP_ARTHRITIS		186	0.636801	1.90311	0	0.0411167	0.704	3993	tags=47%, list=17%, signal=57%
GO_GOLGI_ORGANIZATION	GO_GOLGI_ORGANIZATION		147	0.440925	1.90298	0	0.0410168	0.704	6025	tags=32%, list=26%, signal=43%
GO_POSITIVE_REGULATION_OF_CELL_CELL_ADHESION	GO_POSITIVE_REGULATION_OF_CELL_CELL_ADHESION		279	0.723053	1.90282	0	0.0409267	0.704	2904	tags=52%, list=12%, signal=58%
GO_RESPIRATORY_BURST	GO_RESPIRATORY_BURST		35	0.742411	1.90269	0	0.0408514	0.705	1695	tags=43%, list=7%, signal=46%
HP_ANONYCHIA	HP_ANONYCHIA		64	0.592515	1.90251	0	0.0407402	0.705	4414	tags=38%, list=19%, signal=46%
GO_ACTIVATION_OF_IMMUNE_RESPONSE	GO_ACTIVATION_OF_IMMUNE_RESPONSE		453	0.648535	1.90198	0.00210084	0.0407878	0.708	3058	tags=39%, list=13%, signal=44%
GO_LEUKOCYTE_CELL_CELL_ADHESION	GO_LEUKOCYTE_CELL_CELL_ADHESION		362	0.715015	1.90114	0	0.0410057	0.71	2923	tags=49%, list=12%, signal=56%
HP_ABNORMAL_STOMACH_MORPHOLOGY	HP_ABNORMAL_STOMACH_MORPHOLOGY		252	0.442551	1.90104	0	0.0408937	0.71	4604	tags=28%, list=20%, signal=35%
GO_POSITIVE_REGULATION_OF_EPITHELIAL_CELL_APOPTOTIC_PROCESS	GO_POSITIVE_REGULATION_OF_EPITHELIAL_CELL_APOPTOTIC_PROCESS		42	0.703184	1.90016	0	0.0411079	0.714	3086	tags=40%, list=13%, signal=46%
GO_REGULATION_OF_NIK_NF_KAPPAB_SIGNALING	GO_REGULATION_OF_NIK_NF_KAPPAB_SIGNALING		119	0.644706	1.90011	0	0.0409707	0.714	3209	tags=38%, list=14%, signal=44%
GO_CANONICAL_WNT_SIGNALING_PATHWAY	GO_CANONICAL_WNT_SIGNALING_PATHWAY		338	0.447056	1.89993	0	0.0408915	0.714	3803	tags=24%, list=16%, signal=29%
GO_NEGATIVE_REGULATION_OF_CELL_CELL_ADHESION	GO_NEGATIVE_REGULATION_OF_CELL_CELL_ADHESION		190	0.678684	1.89993	0	0.0407384	0.714	3112	tags=45%, list=13%, signal=51%
GO_BETA_CATENIN_BINDING	GO_BETA_CATENIN_BINDING		85	0.535568	1.89911	0.00200803	0.040973	0.715	3421	tags=27%, list=15%, signal=32%
GO_REGULATION_OF_MAP_KINASE_ACTIVITY	GO_REGULATION_OF_MAP_KINASE_ACTIVITY		342	0.523925	1.89886	0	0.0409234	0.715	4135	tags=33%, list=18%, signal=40%
GO_REGULATION_OF_SMALL_GTPASE_MEDIATED_SIGNAL_TRANSDUCTION	GO_REGULATION_OF_SMALL_GTPASE_MEDIATED_SIGNAL_TRANSDUCTION		321	0.544187	1.89883	0	0.0407719	0.715	3722	tags=32%, list=16%, signal=38%
GO_NEGATIVE_REGULATION_OF_LEUKOCYTE_CELL_CELL_ADHESION	GO_NEGATIVE_REGULATION_OF_LEUKOCYTE_CELL_CELL_ADHESION		136	0.702822	1.89878	0	0.0406441	0.715	2545	tags=46%, list=11%, signal=51%
GO_NEGATIVE_REGULATION_OF_LYMPHOCYTE_ACTIVATION	GO_NEGATIVE_REGULATION_OF_LYMPHOCYTE_ACTIVATION		153	0.714374	1.89856	0	0.0406089	0.717	2545	tags=49%, list=11%, signal=55%
GO_REGULATION_OF_INFLAMMATORY_RESPONSE_TO_ANTIGENIC_STIMULUS	GO_REGULATION_OF_INFLAMMATORY_RESPONSE_TO_ANTIGENIC_STIMULUS		32	0.791739	1.89854	0	0.0404712	0.717	2904	tags=53%, list=12%, signal=61%
GO_REGULATION_OF_WNT_SIGNALING_PATHWAY	GO_REGULATION_OF_WNT_SIGNALING_PATHWAY		374	0.445976	1.89814	0	0.0405059	0.718	3937	tags=25%, list=17%, signal=29%
GO_CELLULAR_RESPONSE_TO_BIOTIC_STIMULUS	GO_CELLULAR_RESPONSE_TO_BIOTIC_STIMULUS		244	0.645568	1.89812	0	0.0403586	0.718	3277	tags=40%, list=14%, signal=46%
GO_VESICLE_ORGANIZATION	GO_VESICLE_ORGANIZATION		337	0.447494	1.89808	0	0.0402463	0.718	4938	tags=26%, list=21%, signal=33%
HP_HYPERTENSIVE_CRISIS	HP_HYPERTENSIVE_CRISIS		19	0.738685	1.89791	0	0.0401613	0.719	2006	tags=42%, list=9%, signal=46%
GO_INOSITOL_PHOSPHATE_METABOLIC_PROCESS	GO_INOSITOL_PHOSPHATE_METABOLIC_PROCESS		72	0.561121	1.89766	0	0.0401545	0.719	3190	tags=28%, list=14%, signal=32%
GO_REGULATION_OF_VASCULAR_ASSOCIATED_SMOOTH_MUSCLE_CELL_PROLIFERATION	GO_REGULATION_OF_VASCULAR_ASSOCIATED_SMOOTH_MUSCLE_CELL_PROLIFERATION		87	0.623216	1.89742	0	0.0400805	0.72	6065	tags=51%, list=26%, signal=68%
HP_ABNORMAL_LYMPHOCYTE_PHYSIOLOGY	HP_ABNORMAL_LYMPHOCYTE_PHYSIOLOGY		230	0.612841	1.89699	0.00204918	0.0401631	0.724	3955	tags=43%, list=17%, signal=52%
GO_POSITIVE_REGULATION_OF_LEUKOCYTE_CELL_CELL_ADHESION	GO_POSITIVE_REGULATION_OF_LEUKOCYTE_CELL_CELL_ADHESION		235	0.750662	1.89681	0	0.0401047	0.725	2904	tags=56%, list=12%, signal=63%
GO_SEQUESTERING_OF_CALCIUM_ION	GO_SEQUESTERING_OF_CALCIUM_ION		124	0.608032	1.8967	0	0.0399963	0.725	3688	tags=37%, list=16%, signal=44%
GO_VACUOLAR_MEMBRANE	GO_VACUOLAR_MEMBRANE		422	0.512987	1.89616	0	0.040062	0.725	5466	tags=35%, list=23%, signal=45%
GO_RAB_GTPASE_BINDING	GO_RAB_GTPASE_BINDING		167	0.503731	1.89598	0	0.0400193	0.725	6770	tags=43%, list=29%, signal=59%
GO_BONE_RESORPTION	GO_BONE_RESORPTION		64	0.709765	1.89575	0	0.0399375	0.725	4868	tags=59%, list=21%, signal=75%
GO_PHAGOCYTIC_VESICLE	GO_PHAGOCYTIC_VESICLE		140	0.692056	1.89554	0	0.0398943	0.726	4316	tags=48%, list=18%, signal=58%
GO_DIVALENT_INORGANIC_CATION_TRANSPORT	GO_DIVALENT_INORGANIC_CATION_TRANSPORT		478	0.521132	1.89531	0	0.0398827	0.726	5333	tags=37%, list=23%, signal=47%
GO_ENDOMEMBRANE_SYSTEM_ORGANIZATION	GO_ENDOMEMBRANE_SYSTEM_ORGANIZATION		463	0.40604	1.89524	0	0.0397955	0.726	6025	tags=31%, list=26%, signal=40%
GO_REGULATION_OF_INFLAMMATORY_RESPONSE	GO_REGULATION_OF_INFLAMMATORY_RESPONSE		423	0.634744	1.89497	0	0.0397476	0.726	4893	tags=47%, list=21%, signal=58%
GO_FC_RECEPTOR_SIGNALING_PATHWAY	GO_FC_RECEPTOR_SIGNALING_PATHWAY		179	0.556679	1.89496	0.00207039	0.0396262	0.726	4344	tags=31%, list=18%, signal=37%
GO_REGULATION_OF_OXIDATIVE_STRESS_INDUCED_CELL_DEATH	GO_REGULATION_OF_OXIDATIVE_STRESS_INDUCED_CELL_DEATH		77	0.505144	1.89391	0.00204918	0.0398679	0.726	5962	tags=39%, list=25%, signal=52%
GO_POSITIVE_REGULATION_OF_REACTIVE_OXYGEN_SPECIES_BIOSYNTHETIC_PROCESS	GO_POSITIVE_REGULATION_OF_REACTIVE_OXYGEN_SPECIES_BIOSYNTHETIC_PROCESS		58	0.668143	1.89385	0	0.0397543	0.727	3304	tags=41%, list=14%, signal=48%
HP_ABNORMAL_PLATELET_COUNT	HP_ABNORMAL_PLATELET_COUNT		312	0.514415	1.89367	0.00207039	0.0396714	0.727	3802	tags=35%, list=16%, signal=41%
HP_GASTROINTESTINAL_HEMORRHAGE	HP_GASTROINTESTINAL_HEMORRHAGE		131	0.63298	1.89328	0	0.0396874	0.728	3324	tags=39%, list=14%, signal=45%
GO_INTRACELLULAR_STEROID_HORMONE_RECEPTOR_SIGNALING_PATHWAY	GO_INTRACELLULAR_STEROID_HORMONE_RECEPTOR_SIGNALING_PATHWAY		116	0.448506	1.89305	0.00205761	0.0396693	0.73	5121	tags=27%, list=22%, signal=34%
GO_ACTIVATION_OF_GTPASE_ACTIVITY	GO_ACTIVATION_OF_GTPASE_ACTIVITY		104	0.56531	1.89297	0	0.0395831	0.73	5973	tags=46%, list=25%, signal=62%
GO_POSITIVE_REGULATION_OF_EPITHELIAL_CELL_MIGRATION	GO_POSITIVE_REGULATION_OF_EPITHELIAL_CELL_MIGRATION		175	0.603432	1.89249	0	0.0396916	0.732	4415	tags=41%, list=19%, signal=50%
GO_PHOSPHATIDYLINOSITOL_3_KINASE_COMPLEX	GO_PHOSPHATIDYLINOSITOL_3_KINASE_COMPLEX		27	0.675764	1.89202	0	0.0397234	0.734	1676	tags=30%, list=7%, signal=32%
GO_REGULATION_OF_INTRACELLULAR_STEROID_HORMONE_RECEPTOR_SIGNALING_PATHWAY	GO_REGULATION_OF_INTRACELLULAR_STEROID_HORMONE_RECEPTOR_SIGNALING_PATHWAY		75	0.446497	1.89197	0.00203252	0.0396191	0.734	5121	tags=25%, list=22%, signal=32%
GO_TRANS_GOLGI_NETWORK_MEMBRANE	GO_TRANS_GOLGI_NETWORK_MEMBRANE		93	0.448488	1.89194	0	0.039492	0.734	2430	tags=17%, list=10%, signal=19%
HP_JUVENILE_ONSET	HP_JUVENILE_ONSET		94	0.53143	1.89159	0	0.0394993	0.734	6031	tags=45%, list=26%, signal=60%
GO_REGULATION_OF_CELL_SHAPE	GO_REGULATION_OF_CELL_SHAPE		154	0.614347	1.89155	0	0.0393857	0.734	3987	tags=41%, list=17%, signal=49%
GO_LAMELLIPODIUM	GO_LAMELLIPODIUM		201	0.509581	1.89124	0	0.0393766	0.735	4751	tags=29%, list=20%, signal=36%
HP_CONGENITAL_MALFORMATION_OF_THE_LEFT_HEART	HP_CONGENITAL_MALFORMATION_OF_THE_LEFT_HEART		33	0.660182	1.89062	0.00404858	0.0395169	0.738	3156	tags=33%, list=13%, signal=38%
GO_POSITIVE_REGULATION_OF_ESTABLISHMENT_OF_PROTEIN_LOCALIZATION	GO_POSITIVE_REGULATION_OF_ESTABLISHMENT_OF_PROTEIN_LOCALIZATION		399	0.461085	1.89053	0	0.0393873	0.738	4563	tags=29%, list=19%, signal=35%
GO_PHAGOCYTOSIS	GO_PHAGOCYTOSIS		275	0.661917	1.89036	0	0.0393202	0.739	2910	tags=40%, list=12%, signal=45%
GO_POSITIVE_REGULATION_OF_PROTEIN_SERINE_THREONINE_KINASE_ACTIVITY	GO_POSITIVE_REGULATION_OF_PROTEIN_SERINE_THREONINE_KINASE_ACTIVITY		343	0.503198	1.89025	0	0.0392125	0.739	4135	tags=32%, list=18%, signal=38%
HP_ABDOMINAL_PAIN	HP_ABDOMINAL_PAIN		242	0.508983	1.88962	0	0.0393483	0.739	4647	tags=33%, list=20%, signal=41%
GO_CELLULAR_RESPONSE_TO_EXTRACELLULAR_STIMULUS	GO_CELLULAR_RESPONSE_TO_EXTRACELLULAR_STIMULUS		251	0.469054	1.8894	0	0.039322	0.739	5441	tags=33%, list=23%, signal=43%
GO_REGULATION_OF_GTPASE_ACTIVITY	GO_REGULATION_OF_GTPASE_ACTIVITY		475	0.537212	1.88895	0	0.0393576	0.74	5584	tags=41%, list=24%, signal=53%
GO_CELLULAR_RESPONSE_TO_STEROID_HORMONE_STIMULUS	GO_CELLULAR_RESPONSE_TO_STEROID_HORMONE_STIMULUS		204	0.479312	1.88886	0	0.0392727	0.74	5121	tags=32%, list=22%, signal=41%
HP_SUBCUTANEOUS_HEMORRHAGE	HP_SUBCUTANEOUS_HEMORRHAGE		206	0.651614	1.88864	0	0.0392213	0.74	4007	tags=50%, list=17%, signal=60%
GO_REGULATION_OF_REGULATED_SECRETORY_PATHWAY	GO_REGULATION_OF_REGULATED_SECRETORY_PATHWAY		160	0.56329	1.88827	0	0.0392174	0.742	4121	tags=36%, list=17%, signal=43%
GO_MULTIVESICULAR_BODY	GO_MULTIVESICULAR_BODY		61	0.583772	1.8879	0	0.0392534	0.744	4563	tags=38%, list=19%, signal=47%
HP_ABNORMAL_BLEEDING	HP_ABNORMAL_BLEEDING		418	0.570233	1.88748	0	0.0392571	0.744	4562	tags=40%, list=19%, signal=48%
HP_ABNORMALITY_OF_THE_PYLORUS	HP_ABNORMALITY_OF_THE_PYLORUS		123	0.494094	1.8873	0	0.0391774	0.744	5167	tags=30%, list=22%, signal=38%
GO_PEPTIDYL_TYROSINE_MODIFICATION	GO_PEPTIDYL_TYROSINE_MODIFICATION		376	0.58774	1.88658	0	0.0394549	0.744	6103	tags=53%, list=26%, signal=70%
GO_REGULATION_OF_ADAPTIVE_IMMUNE_RESPONSE	GO_REGULATION_OF_ADAPTIVE_IMMUNE_RESPONSE		167	0.726642	1.88651	0	0.0393567	0.745	2552	tags=51%, list=11%, signal=57%
GO_CLATHRIN_COATED_VESICLE_MEMBRANE	GO_CLATHRIN_COATED_VESICLE_MEMBRANE		118	0.580956	1.88629	0	0.0393611	0.748	5726	tags=45%, list=24%, signal=59%
GO_REGULATION_OF_EPITHELIAL_CELL_MIGRATION	GO_REGULATION_OF_EPITHELIAL_CELL_MIGRATION		300	0.576941	1.88618	0	0.039311	0.748	5919	tags=42%, list=25%, signal=56%
GO_REGULATION_OF_VIRAL_GENOME_REPLICATION	GO_REGULATION_OF_VIRAL_GENOME_REPLICATION		100	0.625917	1.88603	0.00209205	0.0392856	0.748	3185	tags=38%, list=14%, signal=44%
GO_REGULATION_OF_RHO_PROTEIN_SIGNAL_TRANSDUCTION	GO_REGULATION_OF_RHO_PROTEIN_SIGNAL_TRANSDUCTION		84	0.658769	1.88593	0	0.0392132	0.748	3722	tags=45%, list=16%, signal=54%
GO_SIGNALING_ADAPTOR_ACTIVITY	GO_SIGNALING_ADAPTOR_ACTIVITY		68	0.565634	1.8859	0.00204499	0.0390918	0.748	2213	tags=25%, list=9%, signal=28%
GO_PEPTIDE_BINDING	GO_PEPTIDE_BINDING		298	0.529897	1.88579	0	0.0390075	0.748	4487	tags=34%, list=19%, signal=42%
GO_ACTIN_FILAMENT_ORGANIZATION	GO_ACTIN_FILAMENT_ORGANIZATION		432	0.532651	1.88566	0	0.038956	0.749	5045	tags=36%, list=21%, signal=45%
GO_REGULATION_OF_PROTEIN_LOCALIZATION_TO_MEMBRANE	GO_REGULATION_OF_PROTEIN_LOCALIZATION_TO_MEMBRANE		195	0.483059	1.8855	0	0.0389027	0.749	4093	tags=27%, list=17%, signal=33%
GO_REGULATION_OF_CALCIUM_MEDIATED_SIGNALING	GO_REGULATION_OF_CALCIUM_MEDIATED_SIGNALING		100	0.614287	1.88498	0	0.0389338	0.75	2267	tags=32%, list=10%, signal=35%
GO_EARLY_ENDOSOME	GO_EARLY_ENDOSOME		373	0.504254	1.88492	0	0.0388556	0.752	6622	tags=41%, list=28%, signal=56%
GO_CELLULAR_RESPONSE_TO_MOLECULE_OF_BACTERIAL_ORIGIN	GO_CELLULAR_RESPONSE_TO_MOLECULE_OF_BACTERIAL_ORIGIN		220	0.668506	1.88475	0	0.0388089	0.752	3277	tags=43%, list=14%, signal=49%
GO_POSITIVE_REGULATION_OF_INTERFERON_BETA_PRODUCTION	GO_POSITIVE_REGULATION_OF_INTERFERON_BETA_PRODUCTION		30	0.730017	1.88443	0	0.0388383	0.753	1863	tags=43%, list=8%, signal=47%
HP_PANCREATITIS	HP_PANCREATITIS		67	0.687326	1.88442	0.00207469	0.0387288	0.753	2841	tags=45%, list=12%, signal=51%
HP_GLOMERULONEPHRITIS	HP_GLOMERULONEPHRITIS		29	0.804046	1.88402	0	0.038771	0.755	1971	tags=59%, list=8%, signal=64%
GO_NEGATIVE_REGULATION_OF_KINASE_ACTIVITY	GO_NEGATIVE_REGULATION_OF_KINASE_ACTIVITY		267	0.460903	1.88398	0	0.0386696	0.755	4701	tags=29%, list=20%, signal=36%
GO_POSITIVE_REGULATION_OF_APOPTOTIC_SIGNALING_PATHWAY	GO_POSITIVE_REGULATION_OF_APOPTOTIC_SIGNALING_PATHWAY		183	0.479905	1.88386	0	0.0386248	0.756	6281	tags=38%, list=27%, signal=52%
GO_AMIDE_BINDING	GO_AMIDE_BINDING		370	0.49404	1.88346	0	0.0386998	0.758	5729	tags=38%, list=24%, signal=50%
GO_PROTEASE_BINDING	GO_PROTEASE_BINDING		136	0.549328	1.88295	0	0.0387769	0.759	5388	tags=42%, list=23%, signal=54%
GO_REGULATION_OF_RAS_PROTEIN_SIGNAL_TRANSDUCTION	GO_REGULATION_OF_RAS_PROTEIN_SIGNAL_TRANSDUCTION		192	0.557048	1.8829	0	0.0386784	0.759	4298	tags=35%, list=18%, signal=43%
GO_TOLL_LIKE_RECEPTOR_9_SIGNALING_PATHWAY	GO_TOLL_LIKE_RECEPTOR_9_SIGNALING_PATHWAY		25	0.810681	1.8828	0	0.038599	0.759	2149	tags=52%, list=9%, signal=57%
HP_ABNORMALITY_OF_THE_LYMPH_NODES	HP_ABNORMALITY_OF_THE_LYMPH_NODES		186	0.669466	1.88275	0.00204918	0.0384988	0.759	2590	tags=45%, list=11%, signal=50%
HP_ABNORMAL_T_CELL_MORPHOLOGY	HP_ABNORMAL_T_CELL_MORPHOLOGY		48	0.803621	1.88232	0	0.0385217	0.759	1974	tags=58%, list=8%, signal=64%
HP_HEMIPLEGIA_HEMIPARESIS	HP_HEMIPLEGIA_HEMIPARESIS		189	0.510954	1.88207	0	0.0385213	0.761	3186	tags=28%, list=14%, signal=32%
GO_INTERLEUKIN_1_BETA_PRODUCTION	GO_INTERLEUKIN_1_BETA_PRODUCTION		106	0.732207	1.88202	0	0.038429	0.761	2640	tags=50%, list=11%, signal=56%
GO_POSITIVE_REGULATION_OF_PHOSPHOLIPASE_ACTIVITY	GO_POSITIVE_REGULATION_OF_PHOSPHOLIPASE_ACTIVITY		62	0.665336	1.88201	0	0.03832	0.761	4138	tags=48%, list=18%, signal=59%
GO_INOSITOL_LIPID_MEDIATED_SIGNALING	GO_INOSITOL_LIPID_MEDIATED_SIGNALING		196	0.602126	1.88187	0	0.0382659	0.761	4872	tags=45%, list=21%, signal=56%
HP_PARESTHESIA	HP_PARESTHESIA		97	0.564609	1.88184	0	0.038155	0.761	4982	tags=42%, list=21%, signal=53%
GO_GUANYL_NUCLEOTIDE_BINDING	GO_GUANYL_NUCLEOTIDE_BINDING		378	0.44047	1.8818	0	0.0380714	0.762	4533	tags=26%, list=19%, signal=32%
HP_ABNORMALITY_OF_THE_VASCULATURE_OF_THE_EYE	HP_ABNORMALITY_OF_THE_VASCULATURE_OF_THE_EYE		297	0.452433	1.88171	0	0.0380054	0.762	4562	tags=29%, list=19%, signal=35%
GO_CELL_KILLING	GO_CELL_KILLING		171	0.688736	1.8817	0	0.0378991	0.762	3425	tags=46%, list=15%, signal=54%
GO_RHO_PROTEIN_SIGNAL_TRANSDUCTION	GO_RHO_PROTEIN_SIGNAL_TRANSDUCTION		138	0.615731	1.88137	0	0.037921	0.763	3722	tags=39%, list=16%, signal=46%
GO_INTERLEUKIN_1_PRODUCTION	GO_INTERLEUKIN_1_PRODUCTION		120	0.722646	1.88119	0	0.0378819	0.763	2640	tags=49%, list=11%, signal=55%
GO_POSITIVE_REGULATION_OF_PROTEIN_DEPHOSPHORYLATION	GO_POSITIVE_REGULATION_OF_PROTEIN_DEPHOSPHORYLATION		44	0.61989	1.88117	0	0.0377864	0.763	3808	tags=41%, list=16%, signal=49%
HP_ECCHYMOSIS	HP_ECCHYMOSIS		39	0.573423	1.881	0	0.0377738	0.763	2425	tags=31%, list=10%, signal=34%
GO_POSITIVE_REGULATION_OF_VIRAL_GENOME_REPLICATION	GO_POSITIVE_REGULATION_OF_VIRAL_GENOME_REPLICATION		37	0.487192	1.88099	0.00608519	0.0376668	0.763	3492	tags=24%, list=15%, signal=29%
HP_IMPAIRED_MASTICATION	HP_IMPAIRED_MASTICATION		17	0.719748	1.88097	0	0.0375604	0.763	1685	tags=35%, list=7%, signal=38%
GO_POSITIVE_REGULATION_OF_ADAPTIVE_IMMUNE_RESPONSE	GO_POSITIVE_REGULATION_OF_ADAPTIVE_IMMUNE_RESPONSE		109	0.719011	1.88087	0	0.0374884	0.763	2552	tags=51%, list=11%, signal=57%
HP_OVERGROWTH	HP_OVERGROWTH		24	0.697724	1.88086	0.00204918	0.0373831	0.763	2636	tags=38%, list=11%, signal=42%
HP_VESTIBULAR_DYSFUNCTION	HP_VESTIBULAR_DYSFUNCTION		127	0.530878	1.88075	0	0.0373184	0.763	4386	tags=35%, list=19%, signal=43%
HP_INCREASED_INTRACRANIAL_PRESSURE	HP_INCREASED_INTRACRANIAL_PRESSURE		75	0.501633	1.88059	0.004158	0.0373118	0.765	2484	tags=21%, list=11%, signal=24%
GO_REGULATION_OF_LYMPHOCYTE_MEDIATED_IMMUNITY	GO_REGULATION_OF_LYMPHOCYTE_MEDIATED_IMMUNITY		153	0.718521	1.88055	0	0.0372115	0.765	3180	tags=53%, list=13%, signal=61%
GO_REGULATION_OF_EXOCYTOSIS	GO_REGULATION_OF_EXOCYTOSIS		218	0.541	1.88054	0	0.0371177	0.765	6153	tags=44%, list=26%, signal=58%
HP_KERATITIS	HP_KERATITIS		71	0.606379	1.88037	0	0.0370765	0.765	3655	tags=41%, list=15%, signal=48%
GO_CELLULAR_RESPONSE_TO_CHEMICAL_STRESS	GO_CELLULAR_RESPONSE_TO_CHEMICAL_STRESS		359	0.467965	1.88031	0.00204918	0.0370179	0.765	4270	tags=29%, list=18%, signal=35%
GO_POSITIVE_REGULATION_OF_CATABOLIC_PROCESS	GO_POSITIVE_REGULATION_OF_CATABOLIC_PROCESS		453	0.430235	1.88029	0.00412371	0.03692	0.765	4782	tags=25%, list=20%, signal=31%
HP_AUTOIMMUNITY	HP_AUTOIMMUNITY		154	0.700492	1.88029	0.00204499	0.0368185	0.765	3924	tags=56%, list=17%, signal=67%
GO_REGULATION_OF_ISOTYPE_SWITCHING	GO_REGULATION_OF_ISOTYPE_SWITCHING		36	0.637331	1.87963	0.00199601	0.0369534	0.766	1948	tags=33%, list=8%, signal=36%
HP_ABNORMAL_TONGUE_MORPHOLOGY	HP_ABNORMAL_TONGUE_MORPHOLOGY		244	0.408808	1.87935	0	0.0369961	0.767	3964	tags=23%, list=17%, signal=27%
GO_T_CELL_DIFFERENTIATION_IN_THYMUS	GO_T_CELL_DIFFERENTIATION_IN_THYMUS		76	0.659491	1.87907	0.0021097	0.036998	0.768	3856	tags=46%, list=16%, signal=55%
HP_HYPOPLASTIC_FINGERNAIL	HP_HYPOPLASTIC_FINGERNAIL		40	0.558874	1.87892	0.00608519	0.0369368	0.768	3840	tags=35%, list=16%, signal=42%
HP_RETINOPATHY	HP_RETINOPATHY		109	0.490298	1.87856	0.00201613	0.0369714	0.769	3212	tags=28%, list=14%, signal=32%
GO_REGULATION_OF_TISSUE_REMODELING	GO_REGULATION_OF_TISSUE_REMODELING		91	0.646034	1.87783	0	0.0370612	0.77	4935	tags=49%, list=21%, signal=62%
GO_NEGATIVE_REGULATION_OF_T_CELL_PROLIFERATION	GO_NEGATIVE_REGULATION_OF_T_CELL_PROLIFERATION		63	0.732497	1.87763	0	0.0370534	0.77	1980	tags=48%, list=8%, signal=52%
HP_MYALGIA	HP_MYALGIA		140	0.553993	1.87753	0	0.0369796	0.77	3672	tags=34%, list=16%, signal=40%
GO_TOLL_LIKE_RECEPTOR_SIGNALING_PATHWAY	GO_TOLL_LIKE_RECEPTOR_SIGNALING_PATHWAY		150	0.660687	1.87634	0	0.037314	0.77	2972	tags=37%, list=13%, signal=42%
HP_CUBITUS_VALGUS	HP_CUBITUS_VALGUS		36	0.530293	1.87602	0.00397614	0.0373715	0.77	3288	tags=25%, list=14%, signal=29%
GO_POSITIVE_REGULATION_OF_GTPASE_ACTIVITY	GO_POSITIVE_REGULATION_OF_GTPASE_ACTIVITY		400	0.539438	1.87602	0	0.0372743	0.77	6630	tags=49%, list=28%, signal=66%
GO_POSITIVE_REGULATION_OF_IMMUNE_EFFECTOR_PROCESS	GO_POSITIVE_REGULATION_OF_IMMUNE_EFFECTOR_PROCESS		222	0.689229	1.87568	0	0.0372996	0.771	3180	tags=50%, list=13%, signal=57%
GO_NECROTIC_CELL_DEATH	GO_NECROTIC_CELL_DEATH		62	0.630807	1.87552	0	0.0372495	0.771	2972	tags=35%, list=13%, signal=40%
GO_PROTEIN_LOCALIZATION_TO_CELL_SURFACE	GO_PROTEIN_LOCALIZATION_TO_CELL_SURFACE		66	0.526789	1.87475	0	0.037433	0.771	3767	tags=27%, list=16%, signal=32%
GO_EPITHELIAL_CELL_DEVELOPMENT	GO_EPITHELIAL_CELL_DEVELOPMENT		221	0.561002	1.87463	0	0.0373797	0.771	6068	tags=48%, list=26%, signal=65%
GO_REGULATION_OF_PROTEIN_BINDING	GO_REGULATION_OF_PROTEIN_BINDING		211	0.462421	1.87446	0	0.0373247	0.771	4731	tags=28%, list=20%, signal=35%
GO_NEGATIVE_REGULATION_OF_DNA_BINDING_TRANSCRIPTION_FACTOR_ACTIVITY	GO_NEGATIVE_REGULATION_OF_DNA_BINDING_TRANSCRIPTION_FACTOR_ACTIVITY		180	0.491185	1.87428	0	0.0373156	0.771	5002	tags=32%, list=21%, signal=40%
HP_ABNORMALITY_OF_THE_TONSILS	HP_ABNORMALITY_OF_THE_TONSILS		21	0.713992	1.87393	0.00414938	0.0373172	0.771	2184	tags=33%, list=9%, signal=37%
GO_REGULATION_OF_ACTIN_FILAMENT_LENGTH	GO_REGULATION_OF_ACTIN_FILAMENT_LENGTH		190	0.501972	1.87383	0	0.0372519	0.771	4664	tags=30%, list=20%, signal=37%
HP_PROLONGED_BLEEDING_TIME	HP_PROLONGED_BLEEDING_TIME		41	0.666986	1.87367	0	0.0372144	0.772	3960	tags=49%, list=17%, signal=59%
HP_HEMIPARESIS	HP_HEMIPARESIS		72	0.654273	1.87359	0	0.0371366	0.772	3186	tags=42%, list=14%, signal=48%
GO_PLATELET_ACTIVATION	GO_PLATELET_ACTIVATION		158	0.680129	1.87359	0	0.0370404	0.772	4675	tags=55%, list=20%, signal=68%
HP_INFLAMMATION_OF_THE_LARGE_INTESTINE	HP_INFLAMMATION_OF_THE_LARGE_INTESTINE		53	0.717319	1.87357	0	0.0369447	0.772	4076	tags=58%, list=17%, signal=71%
GO_POSITIVE_REGULATION_OF_LYMPHOCYTE_MEDIATED_IMMUNITY	GO_POSITIVE_REGULATION_OF_LYMPHOCYTE_MEDIATED_IMMUNITY		105	0.709382	1.87344	0	0.036895	0.772	3324	tags=54%, list=14%, signal=63%
GO_REGULATION_OF_PHAGOCYTOSIS	GO_REGULATION_OF_PHAGOCYTOSIS		97	0.715626	1.87323	0	0.0368547	0.773	2500	tags=44%, list=11%, signal=49%
GO_ACTIN_CYTOSKELETON	GO_ACTIN_CYTOSKELETON		498	0.516662	1.87307	0	0.0368154	0.773	4922	tags=35%, list=21%, signal=44%
GO_ENDOTHELIAL_CELL_MIGRATION	GO_ENDOTHELIAL_CELL_MIGRATION		285	0.592673	1.87305	0	0.0367239	0.773	5914	tags=46%, list=25%, signal=61%
GO_PHOSPHATIDYLINOSITOL_BINDING	GO_PHOSPHATIDYLINOSITOL_BINDING		261	0.53127	1.87255	0	0.0367694	0.775	5534	tags=36%, list=23%, signal=47%
GO_POSITIVE_REGULATION_OF_B_CELL_ACTIVATION	GO_POSITIVE_REGULATION_OF_B_CELL_ACTIVATION		78	0.672179	1.87239	0.00201613	0.0367457	0.776	2779	tags=44%, list=12%, signal=49%
HP_PURPURA	HP_PURPURA		102	0.679062	1.87213	0	0.0367636	0.777	3861	tags=52%, list=16%, signal=62%
GO_REGULATION_OF_NEUROINFLAMMATORY_RESPONSE	GO_REGULATION_OF_NEUROINFLAMMATORY_RESPONSE		43	0.726053	1.87209	0	0.0366816	0.777	4823	tags=53%, list=20%, signal=67%
HP_ABNORMALITY_OF_THE_SPLEEN	HP_ABNORMALITY_OF_THE_SPLEEN		482	0.527946	1.872	0	0.0366273	0.777	3821	tags=34%, list=16%, signal=40%
GO_ACTIN_POLYMERIZATION_OR_DEPOLYMERIZATION	GO_ACTIN_POLYMERIZATION_OR_DEPOLYMERIZATION		220	0.517868	1.87181	0	0.0366389	0.778	4664	tags=31%, list=20%, signal=39%
GO_POSITIVE_REGULATION_OF_CYTOSKELETON_ORGANIZATION	GO_POSITIVE_REGULATION_OF_CYTOSKELETON_ORGANIZATION		229	0.463933	1.87177	0	0.0365641	0.778	4923	tags=29%, list=21%, signal=36%
HP_ABNORMAL_ALBUMIN_LEVEL	HP_ABNORMAL_ALBUMIN_LEVEL		61	0.481344	1.87153	0.00417537	0.0365668	0.779	3897	tags=28%, list=17%, signal=33%
GO_AMEBOIDAL_TYPE_CELL_MIGRATION	GO_AMEBOIDAL_TYPE_CELL_MIGRATION		479	0.547718	1.8713	0	0.0365711	0.781	6179	tags=43%, list=26%, signal=57%
GO_REGULATION_OF_REACTIVE_OXYGEN_SPECIES_METABOLIC_PROCESS	GO_REGULATION_OF_REACTIVE_OXYGEN_SPECIES_METABOLIC_PROCESS		196	0.55336	1.87104	0	0.0365969	0.782	3859	tags=35%, list=16%, signal=41%
GO_REGULATION_OF_INTRACELLULAR_TRANSPORT	GO_REGULATION_OF_INTRACELLULAR_TRANSPORT		355	0.378596	1.87101	0.00211416	0.0365113	0.782	3958	tags=18%, list=17%, signal=22%
HP_ABNORMAL_ENDOCARDIUM_MORPHOLOGY	HP_ABNORMAL_ENDOCARDIUM_MORPHOLOGY		51	0.679122	1.87098	0	0.0364341	0.782	3392	tags=43%, list=14%, signal=50%
GO_NATURAL_KILLER_CELL_DIFFERENTIATION	GO_NATURAL_KILLER_CELL_DIFFERENTIATION		22	0.757517	1.87078	0	0.0364522	0.784	1676	tags=41%, list=7%, signal=44%
GO_CELLULAR_RESPONSE_TO_PEPTIDE	GO_CELLULAR_RESPONSE_TO_PEPTIDE		398	0.464485	1.8707	0	0.036398	0.784	5763	tags=34%, list=24%, signal=44%
GO_LEUKOCYTE_MIGRATION	GO_LEUKOCYTE_MIGRATION		454	0.673963	1.87065	0	0.0363347	0.784	3249	tags=48%, list=14%, signal=54%
GO_1_PHOSPHATIDYLINOSITOL_3_KINASE_REGULATOR_ACTIVITY	GO_1_PHOSPHATIDYLINOSITOL_3_KINASE_REGULATOR_ACTIVITY		15	0.742851	1.87058	0	0.0362628	0.784	1627	tags=40%, list=7%, signal=43%
GO_B_CELL_PROLIFERATION	GO_B_CELL_PROLIFERATION		97	0.732174	1.87036	0	0.0362409	0.784	2216	tags=47%, list=9%, signal=52%
GO_NEGATIVE_REGULATION_OF_CALCIUM_ION_TRANSPORT	GO_NEGATIVE_REGULATION_OF_CALCIUM_ION_TRANSPORT		64	0.586623	1.87028	0	0.0361767	0.784	3688	tags=30%, list=16%, signal=35%
GO_POSITIVE_REGULATION_OF_CELL_ADHESION	GO_POSITIVE_REGULATION_OF_CELL_ADHESION		427	0.676345	1.87018	0	0.0361228	0.784	2923	tags=46%, list=12%, signal=51%
GO_NEGATIVE_REGULATION_OF_IMMUNE_RESPONSE	GO_NEGATIVE_REGULATION_OF_IMMUNE_RESPONSE		157	0.70449	1.86944	0	0.0362509	0.785	3156	tags=49%, list=13%, signal=56%
GO_CALCIUM_ION_TRANSMEMBRANE_TRANSPORT	GO_CALCIUM_ION_TRANSMEMBRANE_TRANSPORT		312	0.532871	1.86904	0	0.0362758	0.785	5270	tags=39%, list=22%, signal=49%
GO_CAVEOLA	GO_CAVEOLA		83	0.586739	1.86889	0	0.0362554	0.785	4121	tags=39%, list=17%, signal=47%
HP_RECURRENT_LOWER_RESPIRATORY_TRACT_INFECTIONS	HP_RECURRENT_LOWER_RESPIRATORY_TRACT_INFECTIONS		92	0.631605	1.86889	0.00206612	0.0361778	0.785	2388	tags=38%, list=10%, signal=42%
HP_ABNORMALITY_OF_HUMORAL_IMMUNITY	HP_ABNORMALITY_OF_HUMORAL_IMMUNITY		232	0.630806	1.86877	0.00413223	0.036113	0.785	3512	tags=45%, list=15%, signal=52%
GO_GLYCEROPHOSPHOLIPID_METABOLIC_PROCESS	GO_GLYCEROPHOSPHOLIPID_METABOLIC_PROCESS		342	0.450056	1.8686	0	0.0360972	0.785	5976	tags=34%, list=25%, signal=44%
GO_CELL_LEADING_EDGE	GO_CELL_LEADING_EDGE		421	0.48154	1.86854	0	0.0360304	0.785	6616	tags=42%, list=28%, signal=57%
GO_MORPHOGENESIS_OF_AN_EPITHELIAL_SHEET	GO_MORPHOGENESIS_OF_AN_EPITHELIAL_SHEET		58	0.612468	1.86837	0.002079	0.036002	0.785	4583	tags=41%, list=19%, signal=51%
GO_NEGATIVE_REGULATION_OF_CELLULAR_RESPONSE_TO_INSULIN_STIMULUS	GO_NEGATIVE_REGULATION_OF_CELLULAR_RESPONSE_TO_INSULIN_STIMULUS		35	0.657961	1.86826	0	0.0359616	0.785	3735	tags=43%, list=16%, signal=51%
HP_ABNORMAL_T_CELL_SUBSET_DISTRIBUTION	HP_ABNORMAL_T_CELL_SUBSET_DISTRIBUTION		33	0.823451	1.86821	0	0.0359143	0.786	1974	tags=58%, list=8%, signal=63%
GO_REGULATION_OF_SYMBIOTIC_PROCESS	GO_REGULATION_OF_SYMBIOTIC_PROCESS		232	0.529378	1.86797	0.00424628	0.0358769	0.786	4308	tags=33%, list=18%, signal=40%
GO_HOMEOSTASIS_OF_NUMBER_OF_CELLS	GO_HOMEOSTASIS_OF_NUMBER_OF_CELLS		255	0.523771	1.86793	0.00207039	0.035807	0.786	4308	tags=34%, list=18%, signal=41%
GO_INTERLEUKIN_6_MEDIATED_SIGNALING_PATHWAY	GO_INTERLEUKIN_6_MEDIATED_SIGNALING_PATHWAY		34	0.673588	1.86787	0	0.0357562	0.786	4173	tags=38%, list=18%, signal=46%
GO_NEGATIVE_REGULATION_OF_RESPONSE_TO_OXIDATIVE_STRESS	GO_NEGATIVE_REGULATION_OF_RESPONSE_TO_OXIDATIVE_STRESS		60	0.532661	1.86752	0.0020284	0.0357824	0.787	5952	tags=42%, list=25%, signal=56%
GO_REGULATION_OF_ACTIN_FILAMENT_BUNDLE_ASSEMBLY	GO_REGULATION_OF_ACTIN_FILAMENT_BUNDLE_ASSEMBLY		104	0.599165	1.86748	0	0.0357272	0.787	4834	tags=43%, list=20%, signal=54%
GO_REGULATION_OF_ENDOTHELIAL_CELL_MIGRATION	GO_REGULATION_OF_ENDOTHELIAL_CELL_MIGRATION		237	0.587256	1.86733	0	0.0357302	0.788	5910	tags=44%, list=25%, signal=58%
GO_NEGATIVE_REGULATION_OF_NEUROINFLAMMATORY_RESPONSE	GO_NEGATIVE_REGULATION_OF_NEUROINFLAMMATORY_RESPONSE		19	0.728612	1.86727	0	0.0356638	0.788	4823	tags=47%, list=20%, signal=59%
GO_POSITIVE_REGULATION_OF_MACROAUTOPHAGY	GO_POSITIVE_REGULATION_OF_MACROAUTOPHAGY		68	0.528856	1.86701	0	0.0357131	0.788	5176	tags=32%, list=22%, signal=41%
GO_RUFFLE_ASSEMBLY	GO_RUFFLE_ASSEMBLY		44	0.621106	1.86699	0	0.0356422	0.788	5011	tags=41%, list=21%, signal=52%
HP_BRUISING_SUSCEPTIBILITY	HP_BRUISING_SUSCEPTIBILITY		131	0.640282	1.86607	0	0.0359276	0.79	3960	tags=47%, list=17%, signal=57%
GO_RIBONUCLEOSIDE_METABOLIC_PROCESS	GO_RIBONUCLEOSIDE_METABOLIC_PROCESS		71	0.509355	1.86581	0.00610998	0.0359602	0.79	2719	tags=28%, list=12%, signal=32%
HP_ABNORMALITY_OF_FACIAL_SOFT_TISSUE	HP_ABNORMALITY_OF_FACIAL_SOFT_TISSUE		390	0.415269	1.86567	0	0.0359333	0.791	5104	tags=27%, list=22%, signal=34%
HP_ABNORMALITY_OF_BLOOD_CIRCULATION	HP_ABNORMALITY_OF_BLOOD_CIRCULATION		280	0.567388	1.86549	0	0.035908	0.792	3791	tags=36%, list=16%, signal=42%
GO_INTERLEUKIN_2_PRODUCTION	GO_INTERLEUKIN_2_PRODUCTION		54	0.718548	1.8652	0	0.0359354	0.793	2394	tags=43%, list=10%, signal=47%
GO_MYELOID_LEUKOCYTE_DIFFERENTIATION	GO_MYELOID_LEUKOCYTE_DIFFERENTIATION		210	0.639505	1.8651	0	0.0358968	0.794	3854	tags=46%, list=16%, signal=54%
GO_NEGATIVE_REGULATION_OF_TYROSINE_PHOSPHORYLATION_OF_STAT_PROTEIN	GO_NEGATIVE_REGULATION_OF_TYROSINE_PHOSPHORYLATION_OF_STAT_PROTEIN		16	0.726335	1.86479	0	0.0359152	0.795	1997	tags=31%, list=8%, signal=34%
GO_TRANSFORMING_GROWTH_FACTOR_BETA_RECEPTOR_SIGNALING_PATHWAY	GO_TRANSFORMING_GROWTH_FACTOR_BETA_RECEPTOR_SIGNALING_PATHWAY		202	0.522809	1.86472	0	0.0358631	0.795	4919	tags=36%, list=21%, signal=45%
GO_PHOSPHATIDYLINOSITOL_PHOSPHATE_BINDING	GO_PHOSPHATIDYLINOSITOL_PHOSPHATE_BINDING		179	0.54684	1.86462	0	0.03582	0.796	4674	tags=32%, list=20%, signal=40%
GO_TISSUE_MIGRATION	GO_TISSUE_MIGRATION		373	0.571436	1.86428	0	0.035865	0.797	5937	tags=44%, list=25%, signal=58%
HP_SEPSIS	HP_SEPSIS		73	0.658481	1.86422	0	0.0358201	0.797	2388	tags=38%, list=10%, signal=43%
GO_REGULATION_OF_CELLULAR_COMPONENT_SIZE	GO_REGULATION_OF_CELLULAR_COMPONENT_SIZE		382	0.454076	1.86416	0	0.0357583	0.797	6095	tags=34%, list=26%, signal=45%
HP_CEREBRAL_ISCHEMIA	HP_CEREBRAL_ISCHEMIA		89	0.675515	1.86413	0	0.0357026	0.797	2841	tags=44%, list=12%, signal=50%
GO_REGULATION_OF_INTRACELLULAR_PROTEIN_TRANSPORT	GO_REGULATION_OF_INTRACELLULAR_PROTEIN_TRANSPORT		261	0.393494	1.86371	0	0.0357781	0.797	5048	tags=24%, list=21%, signal=30%
HP_ABNORMALITY_OF_THE_GINGIVA	HP_ABNORMALITY_OF_THE_GINGIVA		188	0.51005	1.86302	0.00206186	0.0359618	0.799	3781	tags=31%, list=16%, signal=37%
GO_REGULATION_OF_ENDOCYTOSIS	GO_REGULATION_OF_ENDOCYTOSIS		210	0.522786	1.86279	0	0.0359634	0.799	5649	tags=35%, list=24%, signal=46%
GO_CALCINEURIN_MEDIATED_SIGNALING	GO_CALCINEURIN_MEDIATED_SIGNALING		49	0.617226	1.86279	0	0.0358828	0.799	2079	tags=29%, list=9%, signal=31%
HP_ENCEPHALITIS	HP_ENCEPHALITIS		31	0.761091	1.86279	0	0.0358025	0.799	3076	tags=55%, list=13%, signal=63%
GO_CELLULAR_RESPONSE_TO_VIRUS	GO_CELLULAR_RESPONSE_TO_VIRUS		64	0.550717	1.86234	0.00204499	0.035884	0.799	3929	tags=33%, list=17%, signal=39%
GO_FILOPODIUM	GO_FILOPODIUM		106	0.563494	1.86209	0	0.0358822	0.8	6178	tags=46%, list=26%, signal=62%
GO_RUFFLE_ORGANIZATION	GO_RUFFLE_ORGANIZATION		56	0.641009	1.86178	0	0.03591	0.8	2980	tags=36%, list=13%, signal=41%
HP_ABNORMALITY_OF_THE_NASOPHARYNX	HP_ABNORMALITY_OF_THE_NASOPHARYNX		121	0.609577	1.86154	0	0.0359332	0.8	3224	tags=38%, list=14%, signal=44%
GO_RIG_I_SIGNALING_PATHWAY	GO_RIG_I_SIGNALING_PATHWAY		25	0.591576	1.86145	0.0137525	0.0358864	0.8	1559	tags=24%, list=7%, signal=26%
GO_EXTRINSIC_APOPTOTIC_SIGNALING_PATHWAY_VIA_DEATH_DOMAIN_RECEPTORS	GO_EXTRINSIC_APOPTOTIC_SIGNALING_PATHWAY_VIA_DEATH_DOMAIN_RECEPTORS		89	0.556794	1.86145	0.00622407	0.0358072	0.8	2972	tags=29%, list=13%, signal=33%
HP_ABNORMAL_ORAL_FRENULUM_MORPHOLOGY	HP_ABNORMAL_ORAL_FRENULUM_MORPHOLOGY		46	0.521304	1.86096	0	0.0359588	0.801	3405	tags=24%, list=14%, signal=28%
GO_REGULATION_OF_CELL_MORPHOGENESIS	GO_REGULATION_OF_CELL_MORPHOGENESIS		495	0.474743	1.86075	0	0.03595	0.801	6103	tags=36%, list=26%, signal=47%
GO_POSITIVE_REGULATION_OF_RECEPTOR_MEDIATED_ENDOCYTOSIS	GO_POSITIVE_REGULATION_OF_RECEPTOR_MEDIATED_ENDOCYTOSIS		52	0.632831	1.86063	0.002079	0.035918	0.801	4743	tags=40%, list=20%, signal=50%
GO_REGULATION_OF_VASCULATURE_DEVELOPMENT	GO_REGULATION_OF_VASCULATURE_DEVELOPMENT		444	0.579794	1.86022	0	0.0359615	0.801	4427	tags=39%, list=19%, signal=48%
GO_EXTRINSIC_COMPONENT_OF_PLASMA_MEMBRANE	GO_EXTRINSIC_COMPONENT_OF_PLASMA_MEMBRANE		171	0.534301	1.85996	0	0.035976	0.801	4574	tags=36%, list=19%, signal=45%
GO_TUMOR_NECROSIS_FACTOR_RECEPTOR_SUPERFAMILY_BINDING	GO_TUMOR_NECROSIS_FACTOR_RECEPTOR_SUPERFAMILY_BINDING		48	0.685464	1.85994	0	0.0359001	0.801	3076	tags=48%, list=13%, signal=55%
GO_NEGATIVE_REGULATION_OF_CYSTEINE_TYPE_ENDOPEPTIDASE_ACTIVITY	GO_NEGATIVE_REGULATION_OF_CYSTEINE_TYPE_ENDOPEPTIDASE_ACTIVITY		93	0.540897	1.85978	0	0.035896	0.801	3854	tags=31%, list=16%, signal=37%
GO_T_CELL_SELECTION	GO_T_CELL_SELECTION		49	0.818139	1.85976	0	0.0358333	0.801	1723	tags=57%, list=7%, signal=62%
GO_FAT_CELL_DIFFERENTIATION	GO_FAT_CELL_DIFFERENTIATION		235	0.573278	1.85958	0	0.0358209	0.801	5068	tags=44%, list=21%, signal=56%
GO_REGULATION_OF_CALCIUM_ION_TRANSPORT	GO_REGULATION_OF_CALCIUM_ION_TRANSPORT		253	0.547021	1.8593	0	0.0358395	0.801	6074	tags=45%, list=26%, signal=60%
GO_POSITIVE_REGULATION_OF_VASCULAR_ASSOCIATED_SMOOTH_MUSCLE_CELL_PROLIFERATION	GO_POSITIVE_REGULATION_OF_VASCULAR_ASSOCIATED_SMOOTH_MUSCLE_CELL_PROLIFERATION		50	0.65635	1.85852	0	0.0360986	0.802	5335	tags=52%, list=23%, signal=67%
GO_CYTOKINE_SECRETION	GO_CYTOKINE_SECRETION		130	0.683033	1.8585	0	0.0360267	0.802	4041	tags=52%, list=17%, signal=63%
GO_REACTIVE_OXYGEN_SPECIES_BIOSYNTHETIC_PROCESS	GO_REACTIVE_OXYGEN_SPECIES_BIOSYNTHETIC_PROCESS		126	0.586325	1.85845	0	0.0359645	0.802	3859	tags=37%, list=16%, signal=44%
GO_REGULATION_OF_B_CELL_PROLIFERATION	GO_REGULATION_OF_B_CELL_PROLIFERATION		62	0.768383	1.85836	0	0.035928	0.802	2055	tags=56%, list=9%, signal=62%
GO_CORONARY_VASCULATURE_DEVELOPMENT	GO_CORONARY_VASCULATURE_DEVELOPMENT		51	0.618153	1.85835	0.00404858	0.0358513	0.802	4113	tags=39%, list=17%, signal=47%
GO_ACTIVATED_T_CELL_PROLIFERATION	GO_ACTIVATED_T_CELL_PROLIFERATION		46	0.705909	1.85811	0	0.0358594	0.802	2014	tags=43%, list=9%, signal=47%
GO_CYTOSOLIC_CALCIUM_ION_TRANSPORT	GO_CYTOSOLIC_CALCIUM_ION_TRANSPORT		178	0.563793	1.85811	0	0.0357831	0.802	3688	tags=34%, list=16%, signal=40%
GO_REGULATION_OF_RECEPTOR_RECYCLING	GO_REGULATION_OF_RECEPTOR_RECYCLING		23	0.668033	1.85796	0.00205339	0.0357538	0.802	3667	tags=43%, list=16%, signal=51%
GO_REGULATION_OF_IMMUNE_EFFECTOR_PROCESS	GO_REGULATION_OF_IMMUNE_EFFECTOR_PROCESS		408	0.687245	1.85787	0	0.0357084	0.802	3180	tags=48%, list=13%, signal=54%
GO_POSITIVE_REGULATION_OF_PROTEIN_KINASE_B_SIGNALING	GO_POSITIVE_REGULATION_OF_PROTEIN_KINASE_B_SIGNALING		178	0.587462	1.85779	0	0.0356629	0.802	5255	tags=45%, list=22%, signal=57%
GO_POSITIVE_REGULATION_OF_EPITHELIAL_CELL_PROLIFERATION	GO_POSITIVE_REGULATION_OF_EPITHELIAL_CELL_PROLIFERATION		211	0.566054	1.85773	0	0.03562	0.803	4224	tags=39%, list=18%, signal=47%
GO_CELLULAR_RESPONSE_TO_AMYLOID_BETA	GO_CELLULAR_RESPONSE_TO_AMYLOID_BETA		45	0.632289	1.85761	0	0.0355934	0.804	2847	tags=31%, list=12%, signal=35%
GO_REGULATION_OF_ALPHA_BETA_T_CELL_ACTIVATION	GO_REGULATION_OF_ALPHA_BETA_T_CELL_ACTIVATION		97	0.776231	1.85757	0	0.0355498	0.805	2545	tags=60%, list=11%, signal=67%
GO_I_KAPPAB_PHOSPHORYLATION	GO_I_KAPPAB_PHOSPHORYLATION		20	0.775649	1.85688	0	0.0357986	0.806	2154	tags=50%, list=9%, signal=55%
HP_ABNORMALITY_OF_THE_PHARYNX	HP_ABNORMALITY_OF_THE_PHARYNX		151	0.559943	1.85684	0.00212314	0.03574	0.806	3224	tags=34%, list=14%, signal=39%
HP_COLITIS	HP_COLITIS		40	0.713201	1.85673	0	0.0357026	0.808	4076	tags=58%, list=17%, signal=69%
GO_REGULATION_OF_BONE_REMODELING	GO_REGULATION_OF_BONE_REMODELING		50	0.693026	1.8566	0	0.0356635	0.808	4834	tags=58%, list=20%, signal=73%
GO_CELL_SUBSTRATE_ADHESION	GO_CELL_SUBSTRATE_ADHESION		356	0.613988	1.85653	0	0.0356006	0.808	5069	tags=49%, list=21%, signal=62%
GO_VESICLE_LOCALIZATION	GO_VESICLE_LOCALIZATION		226	0.435134	1.85645	0.00414079	0.0355442	0.808	7788	tags=35%, list=33%, signal=52%
GO_RESPONSE_TO_TRANSFORMING_GROWTH_FACTOR_BETA	GO_RESPONSE_TO_TRANSFORMING_GROWTH_FACTOR_BETA		258	0.52972	1.85644	0	0.0354834	0.808	4927	tags=36%, list=21%, signal=45%
GO_PRODUCTION_OF_MOLECULAR_MEDIATOR_INVOLVED_IN_INFLAMMATORY_RESPONSE	GO_PRODUCTION_OF_MOLECULAR_MEDIATOR_INVOLVED_IN_INFLAMMATORY_RESPONSE		93	0.638143	1.85609	0.00206186	0.0355197	0.808	4427	tags=43%, list=19%, signal=53%
GO_ACTIN_BASED_CELL_PROJECTION	GO_ACTIN_BASED_CELL_PROJECTION		219	0.526753	1.85555	0	0.0356647	0.81	6178	tags=43%, list=26%, signal=58%
GO_POSITIVE_REGULATION_OF_DEPHOSPHORYLATION	GO_POSITIVE_REGULATION_OF_DEPHOSPHORYLATION		58	0.640858	1.85554	0	0.0355949	0.81	4106	tags=47%, list=17%, signal=56%
GO_MEMBRANE_FUSION	GO_MEMBRANE_FUSION		167	0.493048	1.85512	0	0.0357069	0.813	5993	tags=35%, list=25%, signal=47%
HP_UNUSUAL_INFECTION_BY_ANATOMICAL_SITE	HP_UNUSUAL_INFECTION_BY_ANATOMICAL_SITE		83	0.769896	1.85502	0	0.0356777	0.816	3219	tags=61%, list=14%, signal=71%
HP_ABNORMALITY_OF_THE_MIDDLE_EAR	HP_ABNORMALITY_OF_THE_MIDDLE_EAR		456	0.439446	1.85501	0	0.0356068	0.816	5152	tags=31%, list=22%, signal=39%
GO_POSITIVE_REGULATION_OF_PROTEIN_CATABOLIC_PROCESS	GO_POSITIVE_REGULATION_OF_PROTEIN_CATABOLIC_PROCESS		224	0.426944	1.85451	0.00614754	0.0357276	0.82	4626	tags=24%, list=20%, signal=30%
HP_ABNORMAL_CEREBRAL_ARTERY_MORPHOLOGY	HP_ABNORMAL_CEREBRAL_ARTERY_MORPHOLOGY		119	0.637967	1.85435	0.002079	0.0357037	0.82	2841	tags=39%, list=12%, signal=45%
GO_EXOCYST	GO_EXOCYST		18	0.646134	1.85414	0	0.0357237	0.821	2036	tags=22%, list=9%, signal=24%
GO_TRANSPORT_VESICLE	GO_TRANSPORT_VESICLE		403	0.477314	1.85392	0	0.0357262	0.821	6710	tags=39%, list=28%, signal=54%
GO_POSITIVE_REGULATION_OF_VIRAL_LIFE_CYCLE	GO_POSITIVE_REGULATION_OF_VIRAL_LIFE_CYCLE		61	0.505854	1.85384	0.0124481	0.03567	0.821	4160	tags=30%, list=18%, signal=36%
GO_EXTERNAL_SIDE_OF_PLASMA_MEMBRANE	GO_EXTERNAL_SIDE_OF_PLASMA_MEMBRANE		337	0.71265	1.8538	0	0.0356025	0.821	4066	tags=60%, list=17%, signal=72%
GO_NON_CANONICAL_WNT_SIGNALING_PATHWAY	GO_NON_CANONICAL_WNT_SIGNALING_PATHWAY		151	0.434481	1.8532	0.00392927	0.0357758	0.826	5381	tags=28%, list=23%, signal=37%
GO_NEGATIVE_REGULATION_OF_ESTABLISHMENT_OF_PROTEIN_LOCALIZATION	GO_NEGATIVE_REGULATION_OF_ESTABLISHMENT_OF_PROTEIN_LOCALIZATION		174	0.501063	1.85319	0	0.0357078	0.826	3803	tags=26%, list=16%, signal=31%
GO_CELL_CORTEX	GO_CELL_CORTEX		293	0.465514	1.85285	0	0.0357981	0.827	5540	tags=32%, list=23%, signal=41%
GO_REGULATION_OF_B_CELL_ACTIVATION	GO_REGULATION_OF_B_CELL_ACTIVATION		122	0.685974	1.85283	0.00203666	0.0357447	0.827	2858	tags=48%, list=12%, signal=55%
GO_NUCLEAR_MEMBRANE	GO_NUCLEAR_MEMBRANE		301	0.351511	1.85268	0	0.035745	0.827	4943	tags=23%, list=21%, signal=28%
GO_REGULATION_OF_PEPTIDYL_TYROSINE_PHOSPHORYLATION	GO_REGULATION_OF_PEPTIDYL_TYROSINE_PHOSPHORYLATION		263	0.606297	1.85267	0	0.0356737	0.827	6103	tags=55%, list=26%, signal=74%
GO_POSITIVE_REGULATION_OF_HEMOPOIESIS	GO_POSITIVE_REGULATION_OF_HEMOPOIESIS		204	0.655971	1.85257	0	0.0356475	0.827	3797	tags=47%, list=16%, signal=56%
GO_NEGATIVE_REGULATION_OF_TRANSPORT	GO_NEGATIVE_REGULATION_OF_TRANSPORT		499	0.487424	1.85253	0	0.0355854	0.827	4345	tags=28%, list=18%, signal=34%
HP_VASCULITIS	HP_VASCULITIS		62	0.819526	1.8518	0	0.0357588	0.827	2520	tags=68%, list=11%, signal=76%
GO_PHOSPHATIDYLINOSITOL_BISPHOSPHATE_BINDING	GO_PHOSPHATIDYLINOSITOL_BISPHOSPHATE_BINDING		119	0.573418	1.85171	0	0.0357116	0.827	4674	tags=37%, list=20%, signal=46%
GO_POSITIVE_REGULATION_OF_T_CELL_PROLIFERATION	GO_POSITIVE_REGULATION_OF_T_CELL_PROLIFERATION		101	0.762518	1.85157	0	0.0356893	0.827	2014	tags=54%, list=9%, signal=59%
GO_REACTIVE_NITROGEN_SPECIES_METABOLIC_PROCESS	GO_REACTIVE_NITROGEN_SPECIES_METABOLIC_PROCESS		85	0.650578	1.85127	0	0.0357291	0.829	3304	tags=39%, list=14%, signal=45%
HP_HYPOPLASTIC_HEART	HP_HYPOPLASTIC_HEART		35	0.648069	1.85125	0.004	0.0356588	0.829	3156	tags=31%, list=13%, signal=36%
GO_REGULATION_OF_FAT_CELL_DIFFERENTIATION	GO_REGULATION_OF_FAT_CELL_DIFFERENTIATION		143	0.586764	1.85121	0	0.0355987	0.829	5068	tags=48%, list=21%, signal=60%
GO_RESPONSE_TO_OSMOTIC_STRESS	GO_RESPONSE_TO_OSMOTIC_STRESS		84	0.589292	1.85114	0	0.0355563	0.829	4167	tags=39%, list=18%, signal=48%
GO_CALCIUM_ION_TRANSMEMBRANE_IMPORT_INTO_CYTOSOL	GO_CALCIUM_ION_TRANSMEMBRANE_IMPORT_INTO_CYTOSOL		140	0.596826	1.8511	0	0.035504	0.829	3688	tags=38%, list=16%, signal=45%
GO_PRODUCTION_OF_MOLECULAR_MEDIATOR_OF_IMMUNE_RESPONSE	GO_PRODUCTION_OF_MOLECULAR_MEDIATOR_OF_IMMUNE_RESPONSE		212	0.62306	1.85103	0.00203666	0.0354623	0.829	2626	tags=40%, list=11%, signal=45%
GO_POSITIVE_REGULATION_OF_NITRIC_OXIDE_METABOLIC_PROCESS	GO_POSITIVE_REGULATION_OF_NITRIC_OXIDE_METABOLIC_PROCESS		46	0.710861	1.851	0	0.0354002	0.829	3304	tags=46%, list=14%, signal=53%
GO_RELEASE_OF_SEQUESTERED_CALCIUM_ION_INTO_CYTOSOL_BY_ENDOPLASMIC_RETICULUM	GO_RELEASE_OF_SEQUESTERED_CALCIUM_ION_INTO_CYTOSOL_BY_ENDOPLASMIC_RETICULUM		37	0.610391	1.85069	0.00406504	0.0354597	0.83	2763	tags=24%, list=12%, signal=28%
GO_GROWTH_FACTOR_RECEPTOR_BINDING	GO_GROWTH_FACTOR_RECEPTOR_BINDING		141	0.571647	1.85065	0	0.0353989	0.83	5271	tags=43%, list=22%, signal=54%
GO_RESPONSE_TO_OXIDATIVE_STRESS	GO_RESPONSE_TO_OXIDATIVE_STRESS		452	0.447402	1.85024	0.00205339	0.0354724	0.831	4739	tags=30%, list=20%, signal=37%
GO_MAST_CELL_MEDIATED_IMMUNITY	GO_MAST_CELL_MEDIATED_IMMUNITY		49	0.769324	1.85005	0	0.0354934	0.832	3156	tags=57%, list=13%, signal=66%
GO_REGULATION_OF_CELL_MATRIX_ADHESION	GO_REGULATION_OF_CELL_MATRIX_ADHESION		124	0.62365	1.84997	0	0.0354619	0.832	5806	tags=52%, list=25%, signal=69%
GO_LEUKOCYTE_MEDIATED_CYTOTOXICITY	GO_LEUKOCYTE_MEDIATED_CYTOTOXICITY		107	0.760323	1.84928	0	0.0356266	0.834	3425	tags=62%, list=15%, signal=72%
HP_SKIN_RASH	HP_SKIN_RASH		101	0.669468	1.84913	0	0.0356184	0.835	4233	tags=50%, list=18%, signal=60%
GO_CYTOKINE_PRODUCTION_INVOLVED_IN_INFLAMMATORY_RESPONSE	GO_CYTOKINE_PRODUCTION_INVOLVED_IN_INFLAMMATORY_RESPONSE		70	0.632845	1.84907	0	0.0355786	0.835	3924	tags=37%, list=17%, signal=44%
GO_NEGATIVE_REGULATION_OF_INTERLEUKIN_1_BETA_PRODUCTION	GO_NEGATIVE_REGULATION_OF_INTERLEUKIN_1_BETA_PRODUCTION		39	0.698526	1.84903	0	0.0355247	0.835	2950	tags=38%, list=13%, signal=44%
HP_FATIGUE	HP_FATIGUE		341	0.440803	1.84902	0.00205761	0.0354603	0.835	4647	tags=28%, list=20%, signal=35%
GO_RECEPTOR_SIGNALING_PATHWAY_VIA_STAT	GO_RECEPTOR_SIGNALING_PATHWAY_VIA_STAT		173	0.596433	1.84894	0	0.0354224	0.835	5822	tags=47%, list=25%, signal=62%
GO_REGULATION_OF_CYTOSOLIC_CALCIUM_ION_CONCENTRATION	GO_REGULATION_OF_CYTOSOLIC_CALCIUM_ION_CONCENTRATION		355	0.588195	1.84889	0	0.0353759	0.835	4060	tags=39%, list=17%, signal=46%
GO_ER_TO_GOLGI_TRANSPORT_VESICLE_MEMBRANE	GO_ER_TO_GOLGI_TRANSPORT_VESICLE_MEMBRANE		61	0.649741	1.84858	0.00200401	0.0354061	0.835	4648	tags=43%, list=20%, signal=53%
GO_PHOSPHOLIPID_BINDING	GO_PHOSPHOLIPID_BINDING		452	0.516767	1.84845	0	0.035388	0.835	5534	tags=39%, list=23%, signal=50%
GO_RECYCLING_ENDOSOME_MEMBRANE	GO_RECYCLING_ENDOSOME_MEMBRANE		84	0.561401	1.84831	0	0.0353685	0.836	4737	tags=36%, list=20%, signal=45%
HP_IMMUNODEFICIENCY	HP_IMMUNODEFICIENCY		207	0.572644	1.8482	0.00823045	0.035332	0.836	3359	tags=37%, list=14%, signal=42%
GO_NEGATIVE_REGULATION_OF_LEUKOCYTE_PROLIFERATION	GO_NEGATIVE_REGULATION_OF_LEUKOCYTE_PROLIFERATION		85	0.727888	1.84799	0	0.0353614	0.836	2481	tags=52%, list=11%, signal=58%
HP_EPISTAXIS	HP_EPISTAXIS		87	0.637953	1.84781	0	0.0353744	0.836	3802	tags=44%, list=16%, signal=52%
GO_PHOSPHATIDYLINOSITOL_PHOSPHORYLATION	GO_PHOSPHATIDYLINOSITOL_PHOSPHORYLATION		56	0.539551	1.84765	0.0020202	0.0353613	0.836	4620	tags=30%, list=20%, signal=38%
GO_NEGATIVE_REGULATION_OF_PEPTIDE_SECRETION	GO_NEGATIVE_REGULATION_OF_PEPTIDE_SECRETION		120	0.54988	1.84749	0	0.03534	0.836	3803	tags=33%, list=16%, signal=39%
GO_EPIBOLY	GO_EPIBOLY		34	0.682021	1.84737	0.0040404	0.0353258	0.836	3555	tags=41%, list=15%, signal=48%
GO_RUFFLE	GO_RUFFLE		179	0.536288	1.84716	0	0.0353333	0.837	4322	tags=36%, list=18%, signal=44%
GO_RHO_GUANYL_NUCLEOTIDE_EXCHANGE_FACTOR_ACTIVITY	GO_RHO_GUANYL_NUCLEOTIDE_EXCHANGE_FACTOR_ACTIVITY		60	0.64572	1.84715	0	0.0352692	0.837	3430	tags=45%, list=15%, signal=53%
GO_LIPID_PHOSPHORYLATION	GO_LIPID_PHOSPHORYLATION		71	0.524297	1.84702	0.00204918	0.0352524	0.837	5225	tags=32%, list=22%, signal=41%
GO_POSITIVE_REGULATION_OF_LIPASE_ACTIVITY	GO_POSITIVE_REGULATION_OF_LIPASE_ACTIVITY		76	0.645732	1.84692	0	0.0352173	0.838	4919	tags=49%, list=21%, signal=61%
GO_POSITIVE_REGULATION_OF_REACTIVE_OXYGEN_SPECIES_METABOLIC_PROCESS	GO_POSITIVE_REGULATION_OF_REACTIVE_OXYGEN_SPECIES_METABOLIC_PROCESS		103	0.63748	1.84608	0	0.035497	0.838	2972	tags=39%, list=13%, signal=44%
GO_RESPONSE_TO_MOLECULE_OF_BACTERIAL_ORIGIN	GO_RESPONSE_TO_MOLECULE_OF_BACTERIAL_ORIGIN		354	0.628723	1.84573	0	0.0355078	0.839	4265	tags=45%, list=18%, signal=54%
GO_REGULATION_OF_PHOSPHOLIPASE_ACTIVITY	GO_REGULATION_OF_PHOSPHOLIPASE_ACTIVITY		73	0.645429	1.8455	0	0.0355104	0.839	4919	tags=49%, list=21%, signal=62%
HP_ABSENT_FINGERNAIL	HP_ABSENT_FINGERNAIL		36	0.580827	1.8453	0.00408163	0.0354972	0.839	3306	tags=31%, list=14%, signal=35%
GO_CLATHRIN_BINDING	GO_CLATHRIN_BINDING		67	0.54633	1.84522	0.00204499	0.0354733	0.839	5561	tags=36%, list=24%, signal=47%
GO_LYMPHOCYTE_MEDIATED_IMMUNITY	GO_LYMPHOCYTE_MEDIATED_IMMUNITY		257	0.69971	1.84464	0.00203666	0.0356051	0.839	2912	tags=51%, list=12%, signal=58%
GO_POSITIVE_REGULATION_OF_CALCIUM_ION_TRANSPORT	GO_POSITIVE_REGULATION_OF_CALCIUM_ION_TRANSPORT		122	0.567468	1.84459	0	0.0355638	0.839	5699	tags=48%, list=24%, signal=62%
GO_ADAPTIVE_IMMUNE_RESPONSE	GO_ADAPTIVE_IMMUNE_RESPONSE		419	0.731168	1.84453	0.00205339	0.0355243	0.839	2912	tags=56%, list=12%, signal=63%
GO_SMOOTH_MUSCLE_CELL_PROLIFERATION	GO_SMOOTH_MUSCLE_CELL_PROLIFERATION		175	0.625842	1.84434	0	0.0355301	0.84	4330	tags=48%, list=18%, signal=58%
GO_REGULATION_OF_CELL_SUBSTRATE_ADHESION	GO_REGULATION_OF_CELL_SUBSTRATE_ADHESION		216	0.606795	1.8442	0	0.0355114	0.84	5069	tags=47%, list=21%, signal=60%
HP_PULMONARY_FIBROSIS	HP_PULMONARY_FIBROSIS		60	0.56523	1.84398	0.0042735	0.0355596	0.84	3843	tags=37%, list=16%, signal=44%
HP_OTITIS_MEDIA	HP_OTITIS_MEDIA		226	0.529437	1.84367	0.00206186	0.0356102	0.84	3821	tags=32%, list=16%, signal=38%
HP_ABNORMALITY_OF_NEUTROPHILS	HP_ABNORMALITY_OF_NEUTROPHILS		227	0.469521	1.84354	0	0.0355969	0.84	2081	tags=22%, list=9%, signal=24%
GO_REGULATION_OF_ERBB_SIGNALING_PATHWAY	GO_REGULATION_OF_ERBB_SIGNALING_PATHWAY		97	0.520079	1.84346	0	0.0355552	0.841	5218	tags=36%, list=22%, signal=46%
GO_MYD88_DEPENDENT_TOLL_LIKE_RECEPTOR_SIGNALING_PATHWAY	GO_MYD88_DEPENDENT_TOLL_LIKE_RECEPTOR_SIGNALING_PATHWAY		36	0.786028	1.84338	0	0.0355125	0.841	1863	tags=53%, list=8%, signal=57%
GO_TBP_CLASS_PROTEIN_BINDING	GO_TBP_CLASS_PROTEIN_BINDING		26	0.533175	1.84334	0.00406504	0.0354791	0.841	346	tags=12%, list=1%, signal=12%
GO_TYROSINE_PHOSPHORYLATION_OF_STAT_PROTEIN	GO_TYROSINE_PHOSPHORYLATION_OF_STAT_PROTEIN		88	0.664161	1.84303	0	0.0354852	0.841	5815	tags=58%, list=25%, signal=77%
HP_PROLONGED_QTC_INTERVAL	HP_PROLONGED_QTC_INTERVAL		28	0.703261	1.84293	0	0.0354442	0.841	2250	tags=36%, list=10%, signal=39%
HP_ARTERIAL_STENOSIS	HP_ARTERIAL_STENOSIS		140	0.642235	1.84284	0	0.0354128	0.841	3786	tags=43%, list=16%, signal=51%
GO_FIBROBLAST_MIGRATION	GO_FIBROBLAST_MIGRATION		46	0.566408	1.84284	0.00204918	0.0353494	0.841	3771	tags=28%, list=16%, signal=34%
HP_SENSORY_IMPAIRMENT	HP_SENSORY_IMPAIRMENT		219	0.412796	1.84277	0.00203666	0.0353122	0.841	4967	tags=26%, list=21%, signal=33%
GO_REGULATION_OF_NOTCH_SIGNALING_PATHWAY	GO_REGULATION_OF_NOTCH_SIGNALING_PATHWAY		105	0.540927	1.84274	0.0021097	0.0352556	0.841	4224	tags=33%, list=18%, signal=40%
HP_HYPOPLASTIC_ILIAC_WING	HP_HYPOPLASTIC_ILIAC_WING		22	0.577442	1.84253	0.00838574	0.0352935	0.841	2739	tags=27%, list=12%, signal=31%
HP_KERATOCONJUNCTIVITIS	HP_KERATOCONJUNCTIVITIS		41	0.65943	1.84245	0	0.0352455	0.841	3655	tags=49%, list=15%, signal=58%
HP_HEPATITIS	HP_HEPATITIS		79	0.67541	1.84242	0.00204499	0.0351897	0.841	2565	tags=43%, list=11%, signal=48%
GO_TUMOR_NECROSIS_FACTOR_SECRETION	GO_TUMOR_NECROSIS_FACTOR_SECRETION		47	0.631061	1.84229	0.00201207	0.035188	0.841	3924	tags=38%, list=17%, signal=46%
GO_ACTIN_FILAMENT_BUNDLE_ORGANIZATION	GO_ACTIN_FILAMENT_BUNDLE_ORGANIZATION		160	0.565354	1.84226	0	0.0351296	0.841	4834	tags=39%, list=20%, signal=49%
HP_ABNORMAL_CORNEAL_EPITHELIUM_MORPHOLOGY	HP_ABNORMAL_CORNEAL_EPITHELIUM_MORPHOLOGY		98	0.576146	1.84178	0	0.0352398	0.842	3655	tags=38%, list=15%, signal=44%
GO_PROTEIN_LOCALIZATION_TO_CELL_PERIPHERY	GO_PROTEIN_LOCALIZATION_TO_CELL_PERIPHERY		340	0.454974	1.84174	0	0.0351919	0.842	7259	tags=41%, list=31%, signal=59%
HP_ENDOCARDITIS	HP_ENDOCARDITIS		18	0.859475	1.84172	0	0.0351371	0.842	2484	tags=72%, list=11%, signal=81%
GO_REGULATION_OF_MYELOID_LEUKOCYTE_MEDIATED_IMMUNITY	GO_REGULATION_OF_MYELOID_LEUKOCYTE_MEDIATED_IMMUNITY		58	0.736713	1.84171	0.00205761	0.0350793	0.843	2055	tags=48%, list=9%, signal=53%
GO_PHOSPHOLIPID_BIOSYNTHETIC_PROCESS	GO_PHOSPHOLIPID_BIOSYNTHETIC_PROCESS		270	0.423652	1.84147	0	0.0351004	0.843	5225	tags=28%, list=22%, signal=36%
GO_CARBOHYDRATE_BINDING	GO_CARBOHYDRATE_BINDING		265	0.586539	1.84141	0	0.0350608	0.843	5226	tags=47%, list=22%, signal=59%
GO_POSITIVE_REGULATION_OF_EXOCYTOSIS	GO_POSITIVE_REGULATION_OF_EXOCYTOSIS		91	0.538926	1.84138	0	0.0350111	0.843	6153	tags=41%, list=26%, signal=55%
GO_REGULATION_OF_IMMUNOGLOBULIN_PRODUCTION	GO_REGULATION_OF_IMMUNOGLOBULIN_PRODUCTION		67	0.65057	1.84128	0.004	0.0349768	0.843	2040	tags=37%, list=9%, signal=41%
GO_ENDOPLASMIC_RETICULUM_GOLGI_INTERMEDIATE_COMPARTMENT	GO_ENDOPLASMIC_RETICULUM_GOLGI_INTERMEDIATE_COMPARTMENT		129	0.470018	1.84109	0.00395257	0.0349723	0.843	5677	tags=32%, list=24%, signal=42%
GO_POSITIVE_REGULATION_OF_PHAGOCYTOSIS	GO_POSITIVE_REGULATION_OF_PHAGOCYTOSIS		68	0.756993	1.84102	0	0.0349399	0.844	2099	tags=50%, list=9%, signal=55%
HP_ABNORMAL_PLATELET_FUNCTION	HP_ABNORMAL_PLATELET_FUNCTION		45	0.620498	1.84087	0	0.0349679	0.846	3781	tags=38%, list=16%, signal=45%
GO_ICOSANOID_BIOSYNTHETIC_PROCESS	GO_ICOSANOID_BIOSYNTHETIC_PROCESS		57	0.634732	1.84083	0	0.03494	0.846	5067	tags=47%, list=21%, signal=60%
HP_BONE_MARROW_HYPERCELLULARITY	HP_BONE_MARROW_HYPERCELLULARITY		26	0.679862	1.84048	0.00205761	0.0350026	0.846	2425	tags=38%, list=10%, signal=43%
GO_RESPONSE_TO_MECHANICAL_STIMULUS	GO_RESPONSE_TO_MECHANICAL_STIMULUS		209	0.567212	1.84041	0	0.0349764	0.846	4668	tags=43%, list=20%, signal=53%
GO_REGULATION_OF_METAL_ION_TRANSPORT	GO_REGULATION_OF_METAL_ION_TRANSPORT		394	0.515413	1.84036	0	0.0349259	0.846	6074	tags=42%, list=26%, signal=55%
GO_STRESS_FIBER_ASSEMBLY	GO_STRESS_FIBER_ASSEMBLY		106	0.585263	1.84024	0	0.034913	0.846	4834	tags=41%, list=20%, signal=51%
HP_ABNORMAL_EOSINOPHIL_MORPHOLOGY	HP_ABNORMAL_EOSINOPHIL_MORPHOLOGY		53	0.748182	1.84023	0	0.0348589	0.846	2959	tags=49%, list=13%, signal=56%
HP_RECURRENT_VIRAL_INFECTIONS	HP_RECURRENT_VIRAL_INFECTIONS		44	0.747236	1.84001	0	0.0348876	0.847	1535	tags=45%, list=7%, signal=49%
HP_RENAL_DYSPLASIA	HP_RENAL_DYSPLASIA		69	0.461817	1.83971	0.00612245	0.0349324	0.847	3579	tags=22%, list=15%, signal=26%
GO_ACTIVATION_OF_PROTEIN_KINASE_ACTIVITY	GO_ACTIVATION_OF_PROTEIN_KINASE_ACTIVITY		331	0.479391	1.8395	0	0.034955	0.847	5452	tags=36%, list=23%, signal=46%
GO_DEFINITIVE_HEMOPOIESIS	GO_DEFINITIVE_HEMOPOIESIS		21	0.699016	1.83948	0	0.0348954	0.847	3786	tags=43%, list=16%, signal=51%
GO_POSITIVE_REGULATION_OF_INTERFERON_GAMMA_PRODUCTION	GO_POSITIVE_REGULATION_OF_INTERFERON_GAMMA_PRODUCTION		65	0.792427	1.83939	0.00203666	0.0348781	0.847	1863	tags=60%, list=8%, signal=65%
GO_SECOND_MESSENGER_MEDIATED_SIGNALING	GO_SECOND_MESSENGER_MEDIATED_SIGNALING		456	0.545254	1.83933	0	0.0348378	0.848	6130	tags=44%, list=26%, signal=58%
HP_ABNORMAL_URINE_PROTEIN_LEVEL	HP_ABNORMAL_URINE_PROTEIN_LEVEL		175	0.472241	1.83928	0.00208333	0.0348043	0.848	4562	tags=30%, list=19%, signal=37%
GO_REGULATION_OF_PROTEIN_LOCALIZATION_TO_PLASMA_MEMBRANE	GO_REGULATION_OF_PROTEIN_LOCALIZATION_TO_PLASMA_MEMBRANE		102	0.550528	1.83918	0	0.0347856	0.848	7259	tags=53%, list=31%, signal=76%
GO_CELL_MATRIX_ADHESION	GO_CELL_MATRIX_ADHESION		227	0.629953	1.83904	0	0.0348035	0.851	5069	tags=50%, list=21%, signal=63%
HP_ABNORMALITY_OF_BONE_MARROW_CELL_MORPHOLOGY	HP_ABNORMALITY_OF_BONE_MARROW_CELL_MORPHOLOGY		161	0.499816	1.83896	0.00211864	0.0347875	0.851	2590	tags=27%, list=11%, signal=30%
GO_VACUOLAR_TRANSPORT	GO_VACUOLAR_TRANSPORT		148	0.420641	1.83888	0.00612245	0.0347657	0.851	7756	tags=38%, list=33%, signal=56%
HP_PAPULE	HP_PAPULE		75	0.699683	1.83879	0	0.0347323	0.851	3964	tags=52%, list=17%, signal=62%
GO_MYELOID_CELL_HOMEOSTASIS	GO_MYELOID_CELL_HOMEOSTASIS		153	0.493527	1.83843	0.0020284	0.0347905	0.851	4308	tags=31%, list=18%, signal=37%
GO_ALPHA_BETA_T_CELL_ACTIVATION	GO_ALPHA_BETA_T_CELL_ACTIVATION		146	0.739215	1.83822	0.00199203	0.0348369	0.851	2545	tags=56%, list=11%, signal=63%
HP_LEUKOPENIA	HP_LEUKOPENIA		184	0.560434	1.83812	0.00617284	0.0348162	0.851	3225	tags=38%, list=14%, signal=43%
GO_AUTOPHAGOSOME	GO_AUTOPHAGOSOME		98	0.520534	1.83807	0.00207039	0.0347717	0.851	6933	tags=42%, list=29%, signal=59%
GO_PLATELET_AGGREGATION	GO_PLATELET_AGGREGATION		62	0.698293	1.83797	0	0.0347399	0.851	4588	tags=61%, list=19%, signal=76%
GO_POSITIVE_REGULATION_OF_NEURON_DEATH	GO_POSITIVE_REGULATION_OF_NEURON_DEATH		97	0.487991	1.83731	0.0040404	0.0349298	0.854	4289	tags=29%, list=18%, signal=35%
GO_REGULATION_OF_B_CELL_MEDIATED_IMMUNITY	GO_REGULATION_OF_B_CELL_MEDIATED_IMMUNITY		55	0.690017	1.8372	0.00204918	0.0349321	0.854	2779	tags=45%, list=12%, signal=51%
GO_POSITIVE_REGULATION_OF_LEUKOCYTE_DIFFERENTIATION	GO_POSITIVE_REGULATION_OF_LEUKOCYTE_DIFFERENTIATION		159	0.695095	1.83718	0	0.0348774	0.854	3797	tags=54%, list=16%, signal=64%
HP_AORTIC_ANEURYSM	HP_AORTIC_ANEURYSM		108	0.584563	1.83717	0.00829876	0.0348237	0.854	4887	tags=41%, list=21%, signal=51%
GO_NUCLEOSIDE_TRIPHOSPHATASE_REGULATOR_ACTIVITY	GO_NUCLEOSIDE_TRIPHOSPHATASE_REGULATOR_ACTIVITY		343	0.476669	1.83687	0	0.0348844	0.854	6370	tags=40%, list=27%, signal=54%
HP_PNEUMONIA	HP_PNEUMONIA		184	0.547898	1.83658	0.00199601	0.03491	0.854	3843	tags=35%, list=16%, signal=42%
GO_LAMELLIPODIUM_ORGANIZATION	GO_LAMELLIPODIUM_ORGANIZATION		87	0.53678	1.83655	0.00200803	0.0348676	0.854	3303	tags=26%, list=14%, signal=31%
GO_NEGATIVE_REGULATION_OF_PHOSPHORYLATION	GO_NEGATIVE_REGULATION_OF_PHOSPHORYLATION		482	0.449981	1.83633	0	0.0348825	0.854	6604	tags=39%, list=28%, signal=53%
GO_POSITIVE_REGULATION_OF_PEPTIDYL_TYROSINE_PHOSPHORYLATION	GO_POSITIVE_REGULATION_OF_PEPTIDYL_TYROSINE_PHOSPHORYLATION		195	0.623386	1.83603	0	0.0349512	0.854	6166	tags=61%, list=26%, signal=81%
GO_POSITIVE_REGULATION_OF_BINDING	GO_POSITIVE_REGULATION_OF_BINDING		174	0.413193	1.83593	0.00202429	0.0349354	0.854	4872	tags=28%, list=21%, signal=35%
GO_TISSUE_REMODELING	GO_TISSUE_REMODELING		178	0.619486	1.8359	0	0.0348853	0.854	4935	tags=49%, list=21%, signal=61%
HP_RECURRENT_PNEUMONIA	HP_RECURRENT_PNEUMONIA		59	0.630259	1.83551	0.00616016	0.0350015	0.854	3840	tags=46%, list=16%, signal=55%
GO_HEMATOPOIETIC_PROGENITOR_CELL_DIFFERENTIATION	GO_HEMATOPOIETIC_PROGENITOR_CELL_DIFFERENTIATION		171	0.437915	1.83533	0.00636943	0.0349954	0.855	4882	tags=28%, list=21%, signal=35%
GO_POSITIVE_REGULATION_OF_ENDOTHELIAL_CELL_MIGRATION	GO_POSITIVE_REGULATION_OF_ENDOTHELIAL_CELL_MIGRATION		131	0.598307	1.83512	0	0.0350005	0.856	5910	tags=49%, list=25%, signal=65%
GO_MAINTENANCE_OF_LOCATION_IN_CELL	GO_MAINTENANCE_OF_LOCATION_IN_CELL		214	0.491016	1.83478	0	0.0350704	0.856	3688	tags=27%, list=16%, signal=31%
GO_GRANULOCYTE_MACROPHAGE_COLONY_STIMULATING_FACTOR_PRODUCTION	GO_GRANULOCYTE_MACROPHAGE_COLONY_STIMULATING_FACTOR_PRODUCTION		16	0.871129	1.83438	0	0.0351779	0.857	2291	tags=75%, list=10%, signal=83%
HP_FACIAL_EDEMA	HP_FACIAL_EDEMA		59	0.567135	1.83434	0	0.0351506	0.858	5052	tags=42%, list=21%, signal=54%
GO_REGULATION_OF_PEPTIDE_SECRETION	GO_REGULATION_OF_PEPTIDE_SECRETION		431	0.517045	1.83375	0	0.0352835	0.858	5544	tags=39%, list=24%, signal=50%
GO_ERBB_SIGNALING_PATHWAY	GO_ERBB_SIGNALING_PATHWAY		145	0.488504	1.8334	0	0.0353665	0.859	5218	tags=32%, list=22%, signal=40%
HP_MALABSORPTION	HP_MALABSORPTION		200	0.463251	1.83327	0.00210526	0.035332	0.86	3338	tags=26%, list=14%, signal=30%
GO_POSITIVE_REGULATION_OF_RESPONSE_TO_CYTOKINE_STIMULUS	GO_POSITIVE_REGULATION_OF_RESPONSE_TO_CYTOKINE_STIMULUS		57	0.734446	1.83302	0.00204499	0.035324	0.86	3797	tags=54%, list=16%, signal=65%
GO_INTERACTION_WITH_HOST	GO_INTERACTION_WITH_HOST		212	0.508485	1.83294	0.00412371	0.0352997	0.86	4229	tags=31%, list=18%, signal=37%
HP_OSTEOMYELITIS	HP_OSTEOMYELITIS		45	0.664331	1.83279	0	0.0352877	0.86	3734	tags=51%, list=16%, signal=61%
GO_ENDOPLASMIC_RETICULUM_GOLGI_INTERMEDIATE_COMPARTMENT_MEMBRANE	GO_ENDOPLASMIC_RETICULUM_GOLGI_INTERMEDIATE_COMPARTMENT_MEMBRANE		75	0.548194	1.83273	0	0.0352457	0.861	5494	tags=37%, list=23%, signal=49%
GO_CYTOKINE_RECEPTOR_BINDING	GO_CYTOKINE_RECEPTOR_BINDING		270	0.608531	1.83254	0	0.0352475	0.861	5839	tags=52%, list=25%, signal=68%
GO_REGULATION_OF_EPITHELIAL_CELL_APOPTOTIC_PROCESS	GO_REGULATION_OF_EPITHELIAL_CELL_APOPTOTIC_PROCESS		94	0.614655	1.83224	0	0.0353201	0.863	4690	tags=45%, list=20%, signal=56%
GO_EPITHELIAL_CELL_PROLIFERATION	GO_EPITHELIAL_CELL_PROLIFERATION		453	0.535912	1.83212	0	0.0352903	0.863	4224	tags=35%, list=18%, signal=41%
HP_ABNORMAL_LYMPHOCYTE_COUNT	HP_ABNORMAL_LYMPHOCYTE_COUNT		118	0.653559	1.83196	0.00411523	0.0352716	0.863	3225	tags=46%, list=14%, signal=53%
GO_POSITIVE_REGULATION_OF_PROTEIN_TARGETING_TO_MEMBRANE	GO_POSITIVE_REGULATION_OF_PROTEIN_TARGETING_TO_MEMBRANE		30	0.602981	1.83187	0.00201613	0.0352338	0.863	3958	tags=33%, list=17%, signal=40%
GO_POSITIVE_REGULATION_OF_PATTERN_RECOGNITION_RECEPTOR_SIGNALING_PATHWAY	GO_POSITIVE_REGULATION_OF_PATTERN_RECOGNITION_RECEPTOR_SIGNALING_PATHWAY		37	0.742233	1.83158	0.002079	0.0353177	0.863	2668	tags=46%, list=11%, signal=52%
HP_THICK_EYEBROW	HP_THICK_EYEBROW		109	0.4027	1.8315	0.0102459	0.0352899	0.863	5195	tags=22%, list=22%, signal=28%
HP_AORTIC_VALVE_STENOSIS	HP_AORTIC_VALVE_STENOSIS		67	0.636573	1.83142	0.00617284	0.035267	0.863	3337	tags=39%, list=14%, signal=45%
GO_PHOSPHATIDYLINOSITOL_3_KINASE_SIGNALING	GO_PHOSPHATIDYLINOSITOL_3_KINASE_SIGNALING		154	0.606059	1.83103	0	0.0353534	0.863	4577	tags=46%, list=19%, signal=57%
GO_NUCLEAR_RECEPTOR_BINDING	GO_NUCLEAR_RECEPTOR_BINDING		101	0.460275	1.83083	0.00410678	0.0353639	0.864	5728	tags=33%, list=24%, signal=43%
GO_NEGATIVE_REGULATION_OF_RHO_PROTEIN_SIGNAL_TRANSDUCTION	GO_NEGATIVE_REGULATION_OF_RHO_PROTEIN_SIGNAL_TRANSDUCTION		22	0.677841	1.83071	0.00200803	0.0353672	0.864	3526	tags=41%, list=15%, signal=48%
GO_ADAPTIVE_IMMUNE_RESPONSE_BASED_ON_SOMATIC_RECOMBINATION_OF_IMMUNE_RECEPTORS_BUILT_FROM_IMMUNOGLOBULIN_SUPERFAMILY_DOMAINS	GO_ADAPTIVE_IMMUNE_RESPONSE_BASED_ON_SOMATIC_RECOMBINATION_OF_IMMUNE_RECEPTORS_BUILT_FROM_IMMUNOGLOBULIN_SUPERFAMILY_DOMAINS		261	0.709171	1.83053	0	0.0353657	0.864	2630	tags=52%, list=11%, signal=58%
GO_REACTIVE_OXYGEN_SPECIES_METABOLIC_PROCESS	GO_REACTIVE_OXYGEN_SPECIES_METABOLIC_PROCESS		283	0.533901	1.83033	0.00209644	0.0354093	0.864	3758	tags=33%, list=16%, signal=38%
HP_DECREASE_IN_T_CELL_COUNT	HP_DECREASE_IN_T_CELL_COUNT		39	0.794445	1.83031	0	0.0353635	0.864	2460	tags=62%, list=10%, signal=69%
HP_ABNORMALITY_OF_PANCREAS_PHYSIOLOGY	HP_ABNORMALITY_OF_PANCREAS_PHYSIOLOGY		128	0.554969	1.83028	0.00612245	0.03531	0.864	3734	tags=37%, list=16%, signal=43%
HP_MENINGITIS	HP_MENINGITIS		67	0.798682	1.83004	0	0.0353335	0.865	2484	tags=64%, list=11%, signal=72%
GO_INTRACELLULAR_ESTROGEN_RECEPTOR_SIGNALING_PATHWAY	GO_INTRACELLULAR_ESTROGEN_RECEPTOR_SIGNALING_PATHWAY		57	0.462795	1.82973	0.0144928	0.035406	0.865	2394	tags=16%, list=10%, signal=18%
GO_PHOSPHATIDYLINOSITOL_3_KINASE_REGULATOR_ACTIVITY	GO_PHOSPHATIDYLINOSITOL_3_KINASE_REGULATOR_ACTIVITY		19	0.696928	1.82923	0	0.0355395	0.865	1627	tags=37%, list=7%, signal=40%
GO_NEGATIVE_REGULATION_OF_PROTEIN_SERINE_THREONINE_KINASE_ACTIVITY	GO_NEGATIVE_REGULATION_OF_PROTEIN_SERINE_THREONINE_KINASE_ACTIVITY		148	0.487027	1.82913	0.00204918	0.0354964	0.865	4631	tags=32%, list=20%, signal=39%
GO_RESPONSE_TO_HYDROGEN_PEROXIDE	GO_RESPONSE_TO_HYDROGEN_PEROXIDE		144	0.475483	1.82909	0.00594059	0.0354489	0.865	4155	tags=31%, list=18%, signal=38%
GO_POSITIVE_REGULATION_OF_TRANSMEMBRANE_RECEPTOR_PROTEIN_SERINE_THREONINE_KINASE_SIGNALING_PATHWAY	GO_POSITIVE_REGULATION_OF_TRANSMEMBRANE_RECEPTOR_PROTEIN_SERINE_THREONINE_KINASE_SIGNALING_PATHWAY		110	0.546577	1.82907	0.00201613	0.0353967	0.865	4451	tags=38%, list=19%, signal=47%
GO_MEMBRANE_PROTEIN_PROTEOLYSIS	GO_MEMBRANE_PROTEIN_PROTEOLYSIS		61	0.630419	1.82901	0.00207039	0.0353551	0.865	4433	tags=49%, list=19%, signal=60%
GO_NEGATIVE_REGULATION_OF_SECRETION	GO_NEGATIVE_REGULATION_OF_SECRETION		207	0.548792	1.82895	0	0.035315	0.865	4328	tags=36%, list=18%, signal=43%
GO_POST_GOLGI_VESICLE_MEDIATED_TRANSPORT	GO_POST_GOLGI_VESICLE_MEDIATED_TRANSPORT		104	0.431314	1.82822	0.00813008	0.0355246	0.866	8939	tags=44%, list=38%, signal=71%
GO_INTRINSIC_COMPONENT_OF_ENDOPLASMIC_RETICULUM_MEMBRANE	GO_INTRINSIC_COMPONENT_OF_ENDOPLASMIC_RETICULUM_MEMBRANE		165	0.489417	1.82802	0.00202429	0.0355117	0.866	4547	tags=31%, list=19%, signal=38%
HP_SKIN_ULCER	HP_SKIN_ULCER		111	0.63457	1.82796	0.00207039	0.0354683	0.866	3734	tags=48%, list=16%, signal=56%
GO_ACTIVATION_OF_PHOSPHOLIPASE_C_ACTIVITY	GO_ACTIVATION_OF_PHOSPHOLIPASE_C_ACTIVITY		34	0.738452	1.82786	0	0.0354391	0.866	3534	tags=62%, list=15%, signal=73%
GO_UBIQUITIN_LIKE_PROTEIN_LIGASE_BINDING	GO_UBIQUITIN_LIKE_PROTEIN_LIGASE_BINDING		315	0.349326	1.82758	0.00408998	0.0354923	0.866	4842	tags=22%, list=21%, signal=28%
GO_REGULATION_OF_RUFFLE_ASSEMBLY	GO_REGULATION_OF_RUFFLE_ASSEMBLY		30	0.634529	1.82756	0.0021097	0.0354437	0.866	5011	tags=43%, list=21%, signal=55%
GO_ERK1_AND_ERK2_CASCADE	GO_ERK1_AND_ERK2_CASCADE		323	0.596692	1.82706	0	0.0355696	0.867	4308	tags=44%, list=18%, signal=53%
GO_REGULATION_OF_PEPTIDASE_ACTIVITY	GO_REGULATION_OF_PEPTIDASE_ACTIVITY		462	0.515882	1.8267	0	0.0356606	0.868	6640	tags=44%, list=28%, signal=60%
GO_ENDOSOMAL_TRANSPORT	GO_ENDOSOMAL_TRANSPORT		242	0.372325	1.82668	0.0120724	0.0356151	0.868	7130	tags=30%, list=30%, signal=43%
GO_REGULATION_OF_MACROPHAGE_MIGRATION	GO_REGULATION_OF_MACROPHAGE_MIGRATION		44	0.716463	1.82657	0	0.0356141	0.868	3644	tags=57%, list=15%, signal=67%
GO_CELL_CHEMOTAXIS	GO_CELL_CHEMOTAXIS		309	0.665192	1.8261	0	0.0357183	0.869	4609	tags=55%, list=20%, signal=67%
GO_LYMPHOCYTE_ACTIVATION_INVOLVED_IN_IMMUNE_RESPONSE	GO_LYMPHOCYTE_ACTIVATION_INVOLVED_IN_IMMUNE_RESPONSE		186	0.659987	1.82568	0.00207469	0.0358298	0.869	2103	tags=41%, list=9%, signal=45%
GO_ERYTHROCYTE_HOMEOSTASIS	GO_ERYTHROCYTE_HOMEOSTASIS		128	0.473145	1.82562	0	0.0358027	0.869	4308	tags=29%, list=18%, signal=35%
HP_SUBCUTANEOUS_NODULE	HP_SUBCUTANEOUS_NODULE		84	0.602078	1.82546	0.00205339	0.0358348	0.869	3019	tags=36%, list=13%, signal=41%
GO_PROTEIN_K63_LINKED_UBIQUITINATION	GO_PROTEIN_K63_LINKED_UBIQUITINATION		57	0.426771	1.82538	0.00626305	0.0358251	0.87	2256	tags=16%, list=10%, signal=17%
GO_RESPONSE_TO_INTERLEUKIN_1	GO_RESPONSE_TO_INTERLEUKIN_1		209	0.54682	1.82535	0.00412371	0.0357782	0.87	5859	tags=43%, list=25%, signal=57%
HP_DYSPAREUNIA	HP_DYSPAREUNIA		37	0.639073	1.82528	0	0.0357435	0.87	3964	tags=46%, list=17%, signal=55%
GO_HYDROLASE_ACTIVITY_ACTING_ON_GLYCOSYL_BONDS	GO_HYDROLASE_ACTIVITY_ACTING_ON_GLYCOSYL_BONDS		132	0.506576	1.8252	0.0021097	0.0357237	0.87	5098	tags=39%, list=22%, signal=50%
GO_NEGATIVE_REGULATION_OF_TRANSFERASE_ACTIVITY	GO_NEGATIVE_REGULATION_OF_TRANSFERASE_ACTIVITY		295	0.421188	1.82486	0	0.0357816	0.87	4701	tags=28%, list=20%, signal=34%
GO_NEGATIVE_REGULATION_OF_INTERLEUKIN_8_PRODUCTION	GO_NEGATIVE_REGULATION_OF_INTERLEUKIN_8_PRODUCTION		37	0.671434	1.82449	0	0.0358374	0.871	1863	tags=24%, list=8%, signal=26%
GO_PROTEIN_AUTOPHOSPHORYLATION	GO_PROTEIN_AUTOPHOSPHORYLATION		237	0.487062	1.82444	0.00207469	0.0357946	0.871	3984	tags=31%, list=17%, signal=37%
GO_PHOSPHATIDYLINOSITOL_4_5_BISPHOSPHATE_BINDING	GO_PHOSPHATIDYLINOSITOL_4_5_BISPHOSPHATE_BINDING		82	0.587179	1.82436	0	0.0357928	0.871	4664	tags=39%, list=20%, signal=48%
GO_NEGATIVE_REGULATION_OF_CALCIUM_MEDIATED_SIGNALING	GO_NEGATIVE_REGULATION_OF_CALCIUM_MEDIATED_SIGNALING		32	0.615059	1.82412	0	0.0358414	0.871	2079	tags=25%, list=9%, signal=27%
GO_POSITIVE_REGULATION_OF_MYELOID_LEUKOCYTE_MEDIATED_IMMUNITY	GO_POSITIVE_REGULATION_OF_MYELOID_LEUKOCYTE_MEDIATED_IMMUNITY		34	0.718108	1.82366	0.00408163	0.035932	0.871	2031	tags=44%, list=9%, signal=48%
GO_POSITIVE_REGULATION_OF_INTERLEUKIN_6_PRODUCTION	GO_POSITIVE_REGULATION_OF_INTERLEUKIN_6_PRODUCTION		88	0.70046	1.82355	0	0.0359016	0.871	2959	tags=49%, list=13%, signal=56%
HP_ABNORMAL_PROPORTION_OF_CD4_POSITIVE_T_CELLS	HP_ABNORMAL_PROPORTION_OF_CD4_POSITIVE_T_CELLS		20	0.81477	1.82351	0	0.0358531	0.871	1974	tags=55%, list=8%, signal=60%
GO_POSITIVE_REGULATION_OF_ERK1_AND_ERK2_CASCADE	GO_POSITIVE_REGULATION_OF_ERK1_AND_ERK2_CASCADE		213	0.632601	1.82297	0	0.0360054	0.872	5737	tags=58%, list=24%, signal=76%
GO_PROSTANOID_BIOSYNTHETIC_PROCESS	GO_PROSTANOID_BIOSYNTHETIC_PROCESS		30	0.640996	1.82259	0	0.0360997	0.874	2311	tags=33%, list=10%, signal=37%
GO_INTERLEUKIN_17_PRODUCTION	GO_INTERLEUKIN_17_PRODUCTION		44	0.708038	1.8223	0	0.0361428	0.874	1896	tags=41%, list=8%, signal=44%
GO_REGULATION_OF_LEUKOCYTE_MIGRATION	GO_REGULATION_OF_LEUKOCYTE_MIGRATION		212	0.704292	1.82217	0	0.0361278	0.875	3249	tags=53%, list=14%, signal=61%
HP_ABNORMAL_PLEURA_MORPHOLOGY	HP_ABNORMAL_PLEURA_MORPHOLOGY		77	0.689919	1.82203	0	0.0361136	0.875	4096	tags=55%, list=17%, signal=66%
HP_SUPERNUMERARY_BONES_OF_THE_AXIAL_SKELETON	HP_SUPERNUMERARY_BONES_OF_THE_AXIAL_SKELETON		24	0.639106	1.82167	0	0.036217	0.876	2169	tags=29%, list=9%, signal=32%
GO_PROTEIN_TYROSINE_KINASE_ACTIVITY	GO_PROTEIN_TYROSINE_KINASE_ACTIVITY		135	0.576669	1.82162	0	0.0361794	0.876	3971	tags=40%, list=17%, signal=48%
GO_NEURON_DEATH	GO_NEURON_DEATH		359	0.431285	1.82139	0	0.0362303	0.876	4921	tags=27%, list=21%, signal=34%
GO_REGULATION_OF_CHEMOTAXIS	GO_REGULATION_OF_CHEMOTAXIS		229	0.611113	1.82123	0	0.0362513	0.876	6110	tags=55%, list=26%, signal=74%
HP_SOUND_SENSITIVITY	HP_SOUND_SENSITIVITY		21	0.631186	1.82117	0	0.0362221	0.876	4664	tags=38%, list=20%, signal=47%
GO_RESPONSE_TO_PEPTIDE_HORMONE	GO_RESPONSE_TO_PEPTIDE_HORMONE		446	0.450577	1.82116	0	0.0361691	0.876	6088	tags=35%, list=26%, signal=46%
GO_CELL_CELL_JUNCTION	GO_CELL_CELL_JUNCTION		492	0.51472	1.82111	0	0.0361295	0.876	7457	tags=53%, list=32%, signal=76%
GO_CRANIAL_NERVE_MORPHOGENESIS	GO_CRANIAL_NERVE_MORPHOGENESIS		29	0.683361	1.82106	0	0.0360887	0.876	3651	tags=48%, list=15%, signal=57%
GO_EPIDERMAL_GROWTH_FACTOR_RECEPTOR_SIGNALING_PATHWAY	GO_EPIDERMAL_GROWTH_FACTOR_RECEPTOR_SIGNALING_PATHWAY		123	0.50671	1.82087	0	0.0361319	0.876	5218	tags=33%, list=22%, signal=43%
GO_PURINERGIC_NUCLEOTIDE_RECEPTOR_SIGNALING_PATHWAY	GO_PURINERGIC_NUCLEOTIDE_RECEPTOR_SIGNALING_PATHWAY		33	0.725821	1.82076	0	0.0361002	0.876	2384	tags=48%, list=10%, signal=54%
GO_ORGANELLE_MEMBRANE_FUSION	GO_ORGANELLE_MEMBRANE_FUSION		106	0.505346	1.82067	0	0.0360716	0.876	4563	tags=30%, list=19%, signal=37%
GO_FILOPODIUM_ASSEMBLY	GO_FILOPODIUM_ASSEMBLY		60	0.575349	1.8205	0	0.0360702	0.878	3651	tags=30%, list=15%, signal=35%
GO_BLOOD_VESSEL_ENDOTHELIAL_CELL_MIGRATION	GO_BLOOD_VESSEL_ENDOTHELIAL_CELL_MIGRATION		189	0.576703	1.82032	0	0.0360779	0.88	5859	tags=40%, list=25%, signal=53%
HP_HEPATOSPLENOMEGALY	HP_HEPATOSPLENOMEGALY		86	0.542839	1.82	0.00842105	0.0361541	0.88	5507	tags=47%, list=23%, signal=60%
GO_RESPONSE_TO_ENDOPLASMIC_RETICULUM_STRESS	GO_RESPONSE_TO_ENDOPLASMIC_RETICULUM_STRESS		291	0.362984	1.81916	0.0117647	0.0364063	0.88	6873	tags=28%, list=29%, signal=39%
HP_ORAL_ULCER	HP_ORAL_ULCER		29	0.817336	1.81868	0	0.0365147	0.88	2484	tags=62%, list=11%, signal=69%
GO_NATURAL_KILLER_CELL_MEDIATED_IMMUNITY	GO_NATURAL_KILLER_CELL_MEDIATED_IMMUNITY		66	0.782604	1.81867	0	0.036462	0.88	3425	tags=67%, list=15%, signal=78%
GO_POSITIVE_REGULATION_OF_PEPTIDE_SECRETION	GO_POSITIVE_REGULATION_OF_PEPTIDE_SECRETION		226	0.5408	1.81848	0	0.0364858	0.88	4563	tags=36%, list=19%, signal=45%
HP_PHONOPHOBIA	HP_PHONOPHOBIA		15	0.681513	1.81833	0.00406504	0.0365018	0.88	1763	tags=27%, list=7%, signal=29%
GO_LEUKOCYTE_CHEMOTAXIS	GO_LEUKOCYTE_CHEMOTAXIS		230	0.690196	1.81806	0	0.0365504	0.881	3399	tags=51%, list=14%, signal=59%
GO_MODULATION_OF_PROCESS_OF_OTHER_ORGANISM	GO_MODULATION_OF_PROCESS_OF_OTHER_ORGANISM		113	0.463655	1.81745	0.00419287	0.0366993	0.881	2709	tags=19%, list=11%, signal=21%
GO_CERAMIDE_METABOLIC_PROCESS	GO_CERAMIDE_METABOLIC_PROCESS		100	0.471636	1.81729	0	0.0367267	0.882	5525	tags=37%, list=23%, signal=48%
GO_MUSCLE_CELL_PROLIFERATION	GO_MUSCLE_CELL_PROLIFERATION		244	0.570458	1.81726	0.00209205	0.0366891	0.882	4718	tags=43%, list=20%, signal=53%
GO_NEGATIVE_REGULATION_OF_IMMUNE_EFFECTOR_PROCESS	GO_NEGATIVE_REGULATION_OF_IMMUNE_EFFECTOR_PROCESS		124	0.681735	1.81713	0.00211864	0.0366696	0.882	2545	tags=44%, list=11%, signal=49%
GO_MYELOID_LEUKOCYTE_MIGRATION	GO_MYELOID_LEUKOCYTE_MIGRATION		220	0.673353	1.81691	0	0.0367161	0.882	3488	tags=50%, list=15%, signal=58%
HP_ABNORMAL_URINE_CYTOLOGY	HP_ABNORMAL_URINE_CYTOLOGY		135	0.546475	1.81681	0.00831601	0.0366971	0.882	4494	tags=37%, list=19%, signal=45%
GO_NLRP3_INFLAMMASOME_COMPLEX_ASSEMBLY	GO_NLRP3_INFLAMMASOME_COMPLEX_ASSEMBLY		17	0.762826	1.81669	0.00204082	0.0366673	0.882	2500	tags=47%, list=11%, signal=53%
HP_SKELETAL_MUSCLE_HYPERTROPHY	HP_SKELETAL_MUSCLE_HYPERTROPHY		172	0.4544	1.8166	0	0.0366521	0.882	4027	tags=26%, list=17%, signal=31%
HP_HYPOTENSION	HP_HYPOTENSION		102	0.569943	1.81616	0	0.0367393	0.883	5703	tags=46%, list=24%, signal=61%
GO_TRANSCRIPTION_COFACTOR_BINDING	GO_TRANSCRIPTION_COFACTOR_BINDING		51	0.588258	1.81597	0.004	0.036739	0.883	5068	tags=45%, list=21%, signal=57%
GO_LYMPHOCYTE_MIGRATION	GO_LYMPHOCYTE_MIGRATION		116	0.754904	1.8159	0	0.0367076	0.883	3249	tags=62%, list=14%, signal=72%
HP_ABNORMALITY_OF_THE_NAIL	HP_ABNORMALITY_OF_THE_NAIL		404	0.405798	1.81555	0	0.0367847	0.883	5152	tags=30%, list=22%, signal=37%
GO_GROWTH_FACTOR_BINDING	GO_GROWTH_FACTOR_BINDING		136	0.67055	1.81513	0.00207039	0.0368945	0.884	4526	tags=59%, list=19%, signal=72%
GO_NEGATIVE_REGULATION_OF_INTERLEUKIN_1_PRODUCTION	GO_NEGATIVE_REGULATION_OF_INTERLEUKIN_1_PRODUCTION		46	0.683691	1.81509	0	0.0368624	0.884	3410	tags=41%, list=14%, signal=48%
HP_ABNORMAL_AUTONOMIC_NERVOUS_SYSTEM_PHYSIOLOGY	HP_ABNORMAL_AUTONOMIC_NERVOUS_SYSTEM_PHYSIOLOGY		101	0.49187	1.81504	0	0.0368308	0.884	5561	tags=36%, list=24%, signal=46%
GO_POSITIVE_REGULATION_OF_SMALL_GTPASE_MEDIATED_SIGNAL_TRANSDUCTION	GO_POSITIVE_REGULATION_OF_SMALL_GTPASE_MEDIATED_SIGNAL_TRANSDUCTION		76	0.621827	1.81495	0	0.036798	0.884	3722	tags=42%, list=16%, signal=50%
GO_GTPASE_REGULATOR_ACTIVITY	GO_GTPASE_REGULATOR_ACTIVITY		302	0.501001	1.81474	0	0.036836	0.886	6709	tags=45%, list=28%, signal=62%
HP_CHEST_PAIN	HP_CHEST_PAIN		87	0.592333	1.8146	0	0.0368314	0.886	5080	tags=44%, list=22%, signal=55%
HP_PHOTOPHOBIA	HP_PHOTOPHOBIA		220	0.456017	1.8144	0	0.0368284	0.886	6173	tags=36%, list=26%, signal=49%
GO_NEGATIVE_REGULATION_OF_I_KAPPAB_KINASE_NF_KAPPAB_SIGNALING	GO_NEGATIVE_REGULATION_OF_I_KAPPAB_KINASE_NF_KAPPAB_SIGNALING		53	0.589723	1.81372	0	0.0370123	0.888	3929	tags=34%, list=17%, signal=41%
HP_ABNORMAL_PULMONARY_THORACIC_IMAGING_FINDING	HP_ABNORMAL_PULMONARY_THORACIC_IMAGING_FINDING		66	0.707324	1.81362	0	0.0370015	0.888	3843	tags=55%, list=16%, signal=65%
GO_MYELOID_CELL_DEVELOPMENT	GO_MYELOID_CELL_DEVELOPMENT		72	0.582978	1.81357	0	0.0369788	0.889	5014	tags=42%, list=21%, signal=53%
GO_POSITIVE_REGULATION_OF_PROTEIN_LOCALIZATION_TO_MEMBRANE	GO_POSITIVE_REGULATION_OF_PROTEIN_LOCALIZATION_TO_MEMBRANE		127	0.452604	1.81334	0	0.036985	0.89	7314	tags=43%, list=31%, signal=61%
GO_SELECTIVE_AUTOPHAGY	GO_SELECTIVE_AUTOPHAGY		61	0.495606	1.81315	0.004158	0.0370182	0.89	7756	tags=48%, list=33%, signal=71%
GO_PHAGOCYTIC_VESICLE_MEMBRANE	GO_PHAGOCYTIC_VESICLE_MEMBRANE		77	0.690422	1.81315	0.00209644	0.036967	0.89	3943	tags=47%, list=17%, signal=56%
GO_NEGATIVE_REGULATION_OF_VASCULATURE_DEVELOPMENT	GO_NEGATIVE_REGULATION_OF_VASCULATURE_DEVELOPMENT		207	0.559901	1.81264	0	0.0371001	0.891	6179	tags=42%, list=26%, signal=56%
HP_URETEROCELE	HP_URETEROCELE		23	0.596032	1.81261	0	0.0370541	0.891	3579	tags=26%, list=15%, signal=31%
GO_RESPONSE_TO_TEMPERATURE_STIMULUS	GO_RESPONSE_TO_TEMPERATURE_STIMULUS		230	0.414338	1.81257	0.00399202	0.0370136	0.891	3534	tags=21%, list=15%, signal=25%
GO_MYD88_INDEPENDENT_TOLL_LIKE_RECEPTOR_SIGNALING_PATHWAY	GO_MYD88_INDEPENDENT_TOLL_LIKE_RECEPTOR_SIGNALING_PATHWAY		34	0.720704	1.81249	0.00206612	0.036987	0.891	3331	tags=47%, list=14%, signal=55%
GO_REGULATION_OF_PROTEIN_POLYMERIZATION	GO_REGULATION_OF_PROTEIN_POLYMERIZATION		230	0.434978	1.81249	0	0.0369361	0.891	5990	tags=31%, list=25%, signal=41%
GO_REGULATION_OF_FIBROBLAST_MIGRATION	GO_REGULATION_OF_FIBROBLAST_MIGRATION		34	0.536927	1.81242	0.00202429	0.0369188	0.891	3771	tags=24%, list=16%, signal=28%
HP_WEAKNESS_DUE_TO_UPPER_MOTOR_NEURON_DYSFUNCTION	HP_WEAKNESS_DUE_TO_UPPER_MOTOR_NEURON_DYSFUNCTION		404	0.36299	1.81242	0	0.0368682	0.891	3186	tags=17%, list=14%, signal=19%
GO_RAC_PROTEIN_SIGNAL_TRANSDUCTION	GO_RAC_PROTEIN_SIGNAL_TRANSDUCTION		39	0.531053	1.8119	0	0.0369809	0.892	2048	tags=21%, list=9%, signal=22%
HP_DILATATION	HP_DILATATION		156	0.511374	1.81184	0.0124481	0.0369632	0.892	5104	tags=37%, list=22%, signal=46%
GO_PROTEIN_POLYMERIZATION	GO_PROTEIN_POLYMERIZATION		298	0.426227	1.81181	0	0.0369141	0.892	5167	tags=28%, list=22%, signal=35%
GO_RESPONSE_TO_ELECTRICAL_STIMULUS	GO_RESPONSE_TO_ELECTRICAL_STIMULUS		41	0.57942	1.81162	0	0.0369471	0.893	3350	tags=34%, list=14%, signal=40%
GO_REGULATION_OF_MACROPHAGE_CHEMOTAXIS	GO_REGULATION_OF_MACROPHAGE_CHEMOTAXIS		30	0.716104	1.8116	0	0.0369047	0.893	3644	tags=57%, list=15%, signal=67%
HP_ARTERIAL_THROMBOSIS	HP_ARTERIAL_THROMBOSIS		28	0.76364	1.8116	0	0.0368545	0.893	2484	tags=61%, list=11%, signal=68%
GO_DEAMINASE_ACTIVITY	GO_DEAMINASE_ACTIVITY		32	0.657669	1.81147	0	0.0368499	0.893	2794	tags=38%, list=12%, signal=42%
GO_REGULATION_OF_LEUKOCYTE_MEDIATED_CYTOTOXICITY	GO_REGULATION_OF_LEUKOCYTE_MEDIATED_CYTOTOXICITY		75	0.78472	1.81134	0	0.0368332	0.893	2552	tags=63%, list=11%, signal=70%
HP_ABNORMALITY_OF_FLUID_REGULATION	HP_ABNORMALITY_OF_FLUID_REGULATION		466	0.474338	1.81126	0	0.0368313	0.893	4575	tags=32%, list=19%, signal=39%
HP_MACULE	HP_MACULE		103	0.44971	1.81124	0.0157791	0.0367889	0.893	4146	tags=26%, list=18%, signal=32%
HP_ABNORMALITY_OF_THE_CEREBRAL_VASCULATURE	HP_ABNORMALITY_OF_THE_CEREBRAL_VASCULATURE		268	0.554046	1.81117	0.00627615	0.0367986	0.893	4562	tags=37%, list=19%, signal=46%
GO_REGULATION_OF_PROTEIN_CATABOLIC_PROCESS	GO_REGULATION_OF_PROTEIN_CATABOLIC_PROCESS		394	0.375786	1.81112	0.00404858	0.0367791	0.893	4626	tags=23%, list=20%, signal=28%
GO_MAINTENANCE_OF_LOCATION	GO_MAINTENANCE_OF_LOCATION		322	0.491477	1.81106	0	0.0367452	0.893	4070	tags=30%, list=17%, signal=36%
HP_PREMATURE_OVARIAN_INSUFFICIENCY	HP_PREMATURE_OVARIAN_INSUFFICIENCY		56	0.433977	1.81093	0	0.0367476	0.893	3337	tags=20%, list=14%, signal=23%
GO_CLATHRIN_COATED_ENDOCYTIC_VESICLE	GO_CLATHRIN_COATED_ENDOCYTIC_VESICLE		59	0.627933	1.81085	0	0.0367224	0.893	4283	tags=46%, list=18%, signal=56%
GO_REGULATION_OF_ALPHA_BETA_T_CELL_DIFFERENTIATION	GO_REGULATION_OF_ALPHA_BETA_T_CELL_DIFFERENTIATION		64	0.762284	1.81072	0	0.0367133	0.893	3027	tags=61%, list=13%, signal=70%
GO_AMYLOID_PRECURSOR_PROTEIN_CATABOLIC_PROCESS	GO_AMYLOID_PRECURSOR_PROTEIN_CATABOLIC_PROCESS		50	0.546596	1.81055	0	0.0367161	0.894	4557	tags=32%, list=19%, signal=40%
HP_HEAD_TREMOR	HP_HEAD_TREMOR		25	0.546754	1.8104	0.00424628	0.0367005	0.895	3674	tags=32%, list=16%, signal=38%
GO_NEGATIVE_REGULATION_OF_PEPTIDYL_TYROSINE_PHOSPHORYLATION	GO_NEGATIVE_REGULATION_OF_PEPTIDYL_TYROSINE_PHOSPHORYLATION		56	0.578312	1.81023	0.00414938	0.0367209	0.895	3402	tags=30%, list=14%, signal=35%
HP_ABNORMAL_FINGERNAIL_MORPHOLOGY	HP_ABNORMAL_FINGERNAIL_MORPHOLOGY		172	0.400139	1.81017	0	0.0366866	0.895	4972	tags=28%, list=21%, signal=36%
HP_ABNORMAL_AORTIC_VALVE_PHYSIOLOGY	HP_ABNORMAL_AORTIC_VALVE_PHYSIOLOGY		125	0.55367	1.81015	0.0142276	0.0366475	0.895	3337	tags=34%, list=14%, signal=40%
GO_LEUKOCYTE_ADHESION_TO_VASCULAR_ENDOTHELIAL_CELL	GO_LEUKOCYTE_ADHESION_TO_VASCULAR_ENDOTHELIAL_CELL		53	0.714803	1.81011	0	0.0366016	0.895	3211	tags=49%, list=14%, signal=57%
GO_POSITIVE_REGULATION_OF_CALCIUM_MEDIATED_SIGNALING	GO_POSITIVE_REGULATION_OF_CALCIUM_MEDIATED_SIGNALING		43	0.660121	1.81008	0	0.036564	0.895	2267	tags=37%, list=10%, signal=41%
GO_REGULATION_OF_PROTEIN_TYROSINE_KINASE_ACTIVITY	GO_REGULATION_OF_PROTEIN_TYROSINE_KINASE_ACTIVITY		93	0.564824	1.81004	0	0.0365375	0.895	6103	tags=46%, list=26%, signal=62%
GO_MAST_CELL_GRANULE	GO_MAST_CELL_GRANULE		22	0.799454	1.80982	0	0.036576	0.895	2626	tags=59%, list=11%, signal=66%
HP_IMMUNOLOGIC_HYPERSENSITIVITY	HP_IMMUNOLOGIC_HYPERSENSITIVITY		182	0.553652	1.80957	0	0.0365997	0.895	4781	tags=40%, list=20%, signal=50%
GO_RECEPTOR_CATABOLIC_PROCESS	GO_RECEPTOR_CATABOLIC_PROCESS		34	0.554596	1.80932	0.01	0.0366319	0.895	2431	tags=26%, list=10%, signal=29%
GO_ORGANELLE_FUSION	GO_ORGANELLE_FUSION		139	0.451221	1.80916	0	0.0366297	0.895	4316	tags=26%, list=18%, signal=32%
HP_ABNORMAL_PERICARDIUM_MORPHOLOGY	HP_ABNORMAL_PERICARDIUM_MORPHOLOGY		63	0.721108	1.80853	0	0.0367689	0.895	2945	tags=52%, list=12%, signal=60%
HP_ABNORMALITY_OF_THE_THYROID_GLAND	HP_ABNORMALITY_OF_THE_THYROID_GLAND		340	0.419233	1.80838	0	0.0367681	0.895	5068	tags=30%, list=21%, signal=38%
HP_INCREASED_CIRCULATING_ANTIBODY_LEVEL	HP_INCREASED_CIRCULATING_ANTIBODY_LEVEL		80	0.71422	1.80795	0	0.0368759	0.895	3897	tags=59%, list=17%, signal=70%
GO_POSITIVE_REGULATION_OF_ION_TRANSPORT	GO_POSITIVE_REGULATION_OF_ION_TRANSPORT		284	0.515244	1.80793	0	0.03683	0.895	6074	tags=45%, list=26%, signal=60%
GO_REGULATION_OF_DEFENSE_RESPONSE_TO_VIRUS_BY_HOST	GO_REGULATION_OF_DEFENSE_RESPONSE_TO_VIRUS_BY_HOST		40	0.766379	1.80792	0	0.0367817	0.895	2294	tags=55%, list=10%, signal=61%
HP_ABNORMALITY_OF_PRIMARY_TEETH	HP_ABNORMALITY_OF_PRIMARY_TEETH		51	0.616612	1.80782	0.00207469	0.0367729	0.895	4869	tags=51%, list=21%, signal=64%
GO_EPITHELIAL_CELL_APOPTOTIC_PROCESS	GO_EPITHELIAL_CELL_APOPTOTIC_PROCESS		117	0.575602	1.80781	0	0.0367247	0.895	4690	tags=41%, list=20%, signal=51%
GO_MITOGEN_ACTIVATED_PROTEIN_KINASE_BINDING	GO_MITOGEN_ACTIVATED_PROTEIN_KINASE_BINDING		32	0.581553	1.80778	0.00626305	0.0366904	0.895	3696	tags=34%, list=16%, signal=41%
GO_NADPLUS_ADP_RIBOSYLTRANSFERASE_ACTIVITY	GO_NADPLUS_ADP_RIBOSYLTRANSFERASE_ACTIVITY		24	0.612232	1.80755	0.0144033	0.0367452	0.897	2597	tags=33%, list=11%, signal=37%
GO_NEGATIVE_REGULATION_OF_CALCIUM_ION_TRANSMEMBRANE_TRANSPORT	GO_NEGATIVE_REGULATION_OF_CALCIUM_ION_TRANSMEMBRANE_TRANSPORT		41	0.589631	1.80733	0.00424628	0.0367981	0.898	3688	tags=29%, list=16%, signal=35%
GO_REGULATION_OF_PODOSOME_ASSEMBLY	GO_REGULATION_OF_PODOSOME_ASSEMBLY		15	0.756656	1.80719	0.00200401	0.0367975	0.898	3218	tags=47%, list=14%, signal=54%
GO_NEGATIVE_REGULATION_OF_DEFENSE_RESPONSE_TO_VIRUS	GO_NEGATIVE_REGULATION_OF_DEFENSE_RESPONSE_TO_VIRUS		25	0.63622	1.80717	0.00210084	0.0367663	0.898	2236	tags=28%, list=9%, signal=31%
GO_NEGATIVE_REGULATION_OF_VIRAL_LIFE_CYCLE	GO_NEGATIVE_REGULATION_OF_VIRAL_LIFE_CYCLE		86	0.668342	1.80647	0	0.0369353	0.898	3185	tags=43%, list=14%, signal=50%
GO_MICROVILLUS	GO_MICROVILLUS		93	0.594816	1.80643	0	0.0369032	0.898	4630	tags=42%, list=20%, signal=52%
GO_EXTRINSIC_COMPONENT_OF_CYTOPLASMIC_SIDE_OF_PLASMA_MEMBRANE	GO_EXTRINSIC_COMPONENT_OF_CYTOPLASMIC_SIDE_OF_PLASMA_MEMBRANE		98	0.541608	1.80629	0	0.0368996	0.898	4517	tags=36%, list=19%, signal=44%
GO_ANTIGEN_PROCESSING_AND_PRESENTATION	GO_ANTIGEN_PROCESSING_AND_PRESENTATION		230	0.553988	1.80597	0.0141129	0.0369308	0.898	2500	tags=30%, list=11%, signal=33%
GO_POSITIVE_REGULATION_OF_REGULATED_SECRETORY_PATHWAY	GO_POSITIVE_REGULATION_OF_REGULATED_SECRETORY_PATHWAY		56	0.596736	1.80592	0	0.0369106	0.898	6130	tags=48%, list=26%, signal=65%
GO_NEUROINFLAMMATORY_RESPONSE	GO_NEUROINFLAMMATORY_RESPONSE		77	0.697481	1.8059	0	0.0368761	0.898	4086	tags=49%, list=17%, signal=59%
GO_VACUOLE_ORGANIZATION	GO_VACUOLE_ORGANIZATION		171	0.464114	1.80588	0.00204918	0.0368383	0.898	5465	tags=31%, list=23%, signal=40%
HP_ABNORMAL_CIRCULATING_PROTEIN_LEVEL	HP_ABNORMAL_CIRCULATING_PROTEIN_LEVEL		436	0.4473	1.80585	0.00208333	0.0368035	0.898	6080	tags=35%, list=26%, signal=47%
GO_SEGMENT_SPECIFICATION	GO_SEGMENT_SPECIFICATION		16	0.709284	1.80576	0	0.0367797	0.898	4069	tags=50%, list=17%, signal=60%
GO_CELLULAR_RESPONSE_TO_FLUID_SHEAR_STRESS	GO_CELLULAR_RESPONSE_TO_FLUID_SHEAR_STRESS		21	0.698792	1.80559	0.0040404	0.0367788	0.898	4845	tags=52%, list=21%, signal=66%
GO_POSITIVE_REGULATION_OF_MYELOID_CELL_DIFFERENTIATION	GO_POSITIVE_REGULATION_OF_MYELOID_CELL_DIFFERENTIATION		101	0.618387	1.80548	0	0.0367828	0.898	5255	tags=50%, list=22%, signal=63%
GO_NEGATIVE_REGULATION_OF_AUTOPHAGY	GO_NEGATIVE_REGULATION_OF_AUTOPHAGY		85	0.463838	1.80547	0.00414079	0.0367421	0.898	6645	tags=33%, list=28%, signal=46%
HP_ABNORMAL_MORPHOLOGY_OF_THE_MUSCULATURE_OF_THE_NECK	HP_ABNORMAL_MORPHOLOGY_OF_THE_MUSCULATURE_OF_THE_NECK		47	0.519215	1.80526	0	0.0367582	0.899	6648	tags=40%, list=28%, signal=56%
GO_CELL_DEATH_IN_RESPONSE_TO_OXIDATIVE_STRESS	GO_CELL_DEATH_IN_RESPONSE_TO_OXIDATIVE_STRESS		97	0.450693	1.80518	0.00201207	0.0367427	0.899	6020	tags=37%, list=26%, signal=50%
GO_SECRETORY_GRANULE_MEMBRANE	GO_SECRETORY_GRANULE_MEMBRANE		305	0.623066	1.80516	0	0.0366971	0.899	5615	tags=51%, list=24%, signal=66%
GO_REGULATION_OF_LEUKOCYTE_CHEMOTAXIS	GO_REGULATION_OF_LEUKOCYTE_CHEMOTAXIS		124	0.694207	1.80512	0	0.0366644	0.899	3987	tags=55%, list=17%, signal=66%
GO_MODULATION_BY_VIRUS_OF_HOST_CELLULAR_PROCESS	GO_MODULATION_BY_VIRUS_OF_HOST_CELLULAR_PROCESS		19	0.504704	1.80464	0.0182186	0.0367862	0.899	626	tags=11%, list=3%, signal=11%
HP_ABNORMAL_PLATELET_MORPHOLOGY	HP_ABNORMAL_PLATELET_MORPHOLOGY		19	0.659514	1.80451	0	0.0367815	0.899	3781	tags=37%, list=16%, signal=44%
GO_PHOSPHOLIPASE_ACTIVITY	GO_PHOSPHOLIPASE_ACTIVITY		106	0.564013	1.80415	0	0.0368946	0.9	5976	tags=49%, list=25%, signal=65%
HP_ABNORMAL_LARGE_INTESTINE_MORPHOLOGY	HP_ABNORMAL_LARGE_INTESTINE_MORPHOLOGY		202	0.485109	1.80415	0.00206186	0.0368506	0.9	3643	tags=31%, list=15%, signal=36%
GO_ACTIN_FILAMENT_SEVERING	GO_ACTIN_FILAMENT_SEVERING		16	0.716148	1.80409	0.00207469	0.0368177	0.9	4664	tags=50%, list=20%, signal=62%
GO_POSITIVE_REGULATION_OF_ERBB_SIGNALING_PATHWAY	GO_POSITIVE_REGULATION_OF_ERBB_SIGNALING_PATHWAY		38	0.618621	1.80406	0	0.0367742	0.9	4817	tags=39%, list=20%, signal=50%
GO_POSITIVE_REGULATION_OF_LEUKOCYTE_MIGRATION	GO_POSITIVE_REGULATION_OF_LEUKOCYTE_MIGRATION		142	0.697312	1.80391	0	0.0367907	0.9	3987	tags=56%, list=17%, signal=67%
HP_PROGRESSIVE_VISUAL_LOSS	HP_PROGRESSIVE_VISUAL_LOSS		91	0.466285	1.80352	0.00207469	0.0368733	0.9	5888	tags=36%, list=25%, signal=48%
GO_NEGATIVE_REGULATION_OF_SMOOTH_MUSCLE_CELL_PROLIFERATION	GO_NEGATIVE_REGULATION_OF_SMOOTH_MUSCLE_CELL_PROLIFERATION		69	0.655979	1.80338	0	0.0368781	0.9	6065	tags=59%, list=26%, signal=80%
GO_POSITIVE_REGULATION_OF_ACTIN_FILAMENT_BUNDLE_ASSEMBLY	GO_POSITIVE_REGULATION_OF_ACTIN_FILAMENT_BUNDLE_ASSEMBLY		62	0.611568	1.80333	0	0.0368629	0.9	4834	tags=44%, list=20%, signal=55%
GO_OSTEOCLAST_DIFFERENTIATION	GO_OSTEOCLAST_DIFFERENTIATION		98	0.660662	1.80284	0	0.036976	0.901	3789	tags=49%, list=16%, signal=58%
GO_REGULATION_OF_PHOSPHATIDYLINOSITOL_3_KINASE_SIGNALING	GO_REGULATION_OF_PHOSPHATIDYLINOSITOL_3_KINASE_SIGNALING		127	0.622993	1.80272	0	0.0369685	0.901	4577	tags=49%, list=19%, signal=60%
GO_REGULATION_OF_SPROUTING_ANGIOGENESIS	GO_REGULATION_OF_SPROUTING_ANGIOGENESIS		148	0.569445	1.80261	0	0.0369604	0.902	4400	tags=31%, list=19%, signal=38%
GO_COAGULATION	GO_COAGULATION		349	0.572865	1.8019	0	0.0371882	0.903	4787	tags=42%, list=20%, signal=52%
GO_REGULATION_OF_POLYSACCHARIDE_METABOLIC_PROCESS	GO_REGULATION_OF_POLYSACCHARIDE_METABOLIC_PROCESS		44	0.561269	1.80182	0	0.037178	0.903	3361	tags=27%, list=14%, signal=32%
HP_ABNORMALITY_OF_PULMONARY_CIRCULATION	HP_ABNORMALITY_OF_PULMONARY_CIRCULATION		135	0.584755	1.80175	0.00209205	0.0371752	0.904	3240	tags=41%, list=14%, signal=48%
GO_POSITIVE_REGULATION_OF_LIPID_KINASE_ACTIVITY	GO_POSITIVE_REGULATION_OF_LIPID_KINASE_ACTIVITY		37	0.718872	1.80137	0	0.0372677	0.905	2636	tags=49%, list=11%, signal=55%
GO_REGULATION_OF_T_CELL_MEDIATED_IMMUNITY	GO_REGULATION_OF_T_CELL_MEDIATED_IMMUNITY		73	0.713215	1.80122	0	0.0372825	0.906	3324	tags=56%, list=14%, signal=65%
HP_ABNORMAL_LYMPHOCYTE_MORPHOLOGY	HP_ABNORMAL_LYMPHOCYTE_MORPHOLOGY		133	0.643471	1.80107	0.00412371	0.0372867	0.906	3338	tags=46%, list=14%, signal=53%
GO_VASCULAR_ENDOTHELIAL_GROWTH_FACTOR_RECEPTOR_SIGNALING_PATHWAY	GO_VASCULAR_ENDOTHELIAL_GROWTH_FACTOR_RECEPTOR_SIGNALING_PATHWAY		98	0.595597	1.80046	0	0.0374685	0.906	5271	tags=44%, list=22%, signal=56%
GO_GLIAL_CELL_MIGRATION	GO_GLIAL_CELL_MIGRATION		54	0.618575	1.8004	0.00204082	0.0374303	0.906	3462	tags=37%, list=15%, signal=43%
GO_POSITIVE_REGULATION_OF_TUMOR_NECROSIS_FACTOR_SUPERFAMILY_CYTOKINE_PRODUCTION	GO_POSITIVE_REGULATION_OF_TUMOR_NECROSIS_FACTOR_SUPERFAMILY_CYTOKINE_PRODUCTION		94	0.704078	1.80035	0	0.037414	0.906	2972	tags=51%, list=13%, signal=58%
GO_RESPONSE_TO_INTERFERON_GAMMA	GO_RESPONSE_TO_INTERFERON_GAMMA		200	0.725279	1.80026	0.00206186	0.0374026	0.906	3830	tags=62%, list=16%, signal=73%
GO_REGULATION_OF_PHOSPHATASE_ACTIVITY	GO_REGULATION_OF_PHOSPHATASE_ACTIVITY		174	0.411353	1.8001	0	0.0374489	0.906	6344	tags=34%, list=27%, signal=47%
GO_POSITIVE_REGULATION_OF_INFLAMMATORY_RESPONSE	GO_POSITIVE_REGULATION_OF_INFLAMMATORY_RESPONSE		158	0.670747	1.80007	0	0.0374174	0.906	4224	tags=54%, list=18%, signal=66%
GO_REGULATION_OF_CARBOHYDRATE_BIOSYNTHETIC_PROCESS	GO_REGULATION_OF_CARBOHYDRATE_BIOSYNTHETIC_PROCESS		99	0.504919	1.80002	0	0.0373862	0.906	5763	tags=34%, list=24%, signal=45%
GO_GTPASE_ACTIVITY	GO_GTPASE_ACTIVITY		306	0.433231	1.8	0	0.0373496	0.906	5361	tags=28%, list=23%, signal=36%
GO_ENDOTHELIAL_CELL_PROLIFERATION	GO_ENDOTHELIAL_CELL_PROLIFERATION		199	0.562572	1.79984	0	0.0373502	0.906	5798	tags=44%, list=25%, signal=57%
GO_SPROUTING_ANGIOGENESIS	GO_SPROUTING_ANGIOGENESIS		196	0.561155	1.79929	0	0.0375232	0.907	4400	tags=34%, list=19%, signal=41%
GO_RECEPTOR_MEDIATED_ENDOCYTOSIS	GO_RECEPTOR_MEDIATED_ENDOCYTOSIS		269	0.498609	1.79927	0	0.0374873	0.907	5561	tags=34%, list=24%, signal=44%
GO_REGULATION_OF_PRODUCTION_OF_MOLECULAR_MEDIATOR_OF_IMMUNE_RESPONSE	GO_REGULATION_OF_PRODUCTION_OF_MOLECULAR_MEDIATOR_OF_IMMUNE_RESPONSE		143	0.663289	1.79902	0	0.0375444	0.907	2779	tags=46%, list=12%, signal=52%
HP_CHRONIC_KIDNEY_DISEASE	HP_CHRONIC_KIDNEY_DISEASE		102	0.479492	1.79899	0.006	0.0375211	0.908	3337	tags=24%, list=14%, signal=27%
GO_POSITIVE_REGULATION_OF_LEUKOCYTE_CHEMOTAXIS	GO_POSITIVE_REGULATION_OF_LEUKOCYTE_CHEMOTAXIS		96	0.685613	1.7989	0	0.037526	0.908	3987	tags=52%, list=17%, signal=62%
GO_ENDOPEPTIDASE_ACTIVITY	GO_ENDOPEPTIDASE_ACTIVITY		434	0.482717	1.79885	0	0.0374979	0.908	4993	tags=32%, list=21%, signal=40%
GO_REGULATION_OF_RECEPTOR_SIGNALING_PATHWAY_VIA_STAT	GO_REGULATION_OF_RECEPTOR_SIGNALING_PATHWAY_VIA_STAT		151	0.586401	1.79875	0	0.0375123	0.908	5822	tags=46%, list=25%, signal=61%
GO_TRANSMEMBRANE_RECEPTOR_PROTEIN_KINASE_ACTIVITY	GO_TRANSMEMBRANE_RECEPTOR_PROTEIN_KINASE_ACTIVITY		80	0.63589	1.79857	0	0.0375326	0.908	4469	tags=49%, list=19%, signal=60%
HP_PRURITUS	HP_PRURITUS		103	0.6005	1.79832	0	0.037562	0.908	5118	tags=47%, list=22%, signal=59%
GO_NEGATIVE_REGULATION_OF_LYMPHOCYTE_MEDIATED_IMMUNITY	GO_NEGATIVE_REGULATION_OF_LYMPHOCYTE_MEDIATED_IMMUNITY		42	0.784309	1.79815	0.00204918	0.0375804	0.908	2465	tags=57%, list=10%, signal=64%
GO_POSITIVE_REGULATION_OF_SECRETION	GO_POSITIVE_REGULATION_OF_SECRETION		372	0.514965	1.79805	0	0.0375651	0.908	5677	tags=38%, list=24%, signal=50%
GO_REGULATION_OF_VIRAL_TRANSCRIPTION	GO_REGULATION_OF_VIRAL_TRANSCRIPTION		65	0.405921	1.79788	0.0188324	0.037604	0.908	2443	tags=17%, list=10%, signal=19%
HP_RECURRENT_SKIN_INFECTIONS	HP_RECURRENT_SKIN_INFECTIONS		87	0.704282	1.79782	0.00209205	0.0375726	0.908	4514	tags=62%, list=19%, signal=76%
HP_AMAUROSIS_FUGAX	HP_AMAUROSIS_FUGAX		31	0.583583	1.79782	0.00650759	0.0375272	0.908	2425	tags=32%, list=10%, signal=36%
GO_SUBSTRATE_ADHESION_DEPENDENT_CELL_SPREADING	GO_SUBSTRATE_ADHESION_DEPENDENT_CELL_SPREADING		106	0.587545	1.79777	0	0.037499	0.908	4444	tags=42%, list=19%, signal=51%
GO_POSITIVE_REGULATION_OF_INTERLEUKIN_8_PRODUCTION	GO_POSITIVE_REGULATION_OF_INTERLEUKIN_8_PRODUCTION		54	0.73288	1.79755	0	0.0375504	0.909	2031	tags=46%, list=9%, signal=51%
GO_GLIOGENESIS	GO_GLIOGENESIS		306	0.504806	1.79753	0	0.0375067	0.909	5527	tags=40%, list=23%, signal=51%
HP_MACULAR_PURPURA	HP_MACULAR_PURPURA		61	0.629055	1.79727	0	0.0375788	0.91	3861	tags=46%, list=16%, signal=55%
GO_GRANULOCYTE_MIGRATION	GO_GRANULOCYTE_MIGRATION		148	0.693317	1.7972	0	0.0375668	0.91	3488	tags=53%, list=15%, signal=61%
HP_GLOMERULOPATHY	HP_GLOMERULOPATHY		48	0.727565	1.79719	0	0.0375217	0.91	2890	tags=54%, list=12%, signal=62%
GO_RESPONSE_TO_INTERLEUKIN_4	GO_RESPONSE_TO_INTERLEUKIN_4		35	0.603381	1.79713	0.0060241	0.0375046	0.91	1597	tags=34%, list=7%, signal=37%
GO_REGULATION_OF_BINDING	GO_REGULATION_OF_BINDING		367	0.400019	1.79701	0.00204918	0.0375169	0.91	4293	tags=24%, list=18%, signal=29%
GO_ACTIN_FILAMENT_BINDING	GO_ACTIN_FILAMENT_BINDING		206	0.523495	1.79688	0	0.0375097	0.91	6553	tags=45%, list=28%, signal=61%
GO_ENDOLYSOSOME	GO_ENDOLYSOSOME		20	0.714989	1.79684	0.002	0.0374719	0.91	2408	tags=35%, list=10%, signal=39%
GO_FATTY_ACID_DERIVATIVE_BIOSYNTHETIC_PROCESS	GO_FATTY_ACID_DERIVATIVE_BIOSYNTHETIC_PROCESS		100	0.533043	1.79679	0	0.0374483	0.91	5067	tags=36%, list=21%, signal=46%
GO_CELL_PROJECTION_MEMBRANE	GO_CELL_PROJECTION_MEMBRANE		343	0.492066	1.79671	0	0.0374252	0.91	6204	tags=41%, list=26%, signal=54%
GO_NEGATIVE_REGULATION_OF_HEMOPOIESIS	GO_NEGATIVE_REGULATION_OF_HEMOPOIESIS		158	0.560382	1.79657	0	0.0374351	0.91	3027	tags=37%, list=13%, signal=42%
GO_PHOSPHATIDYLINOSITOL_3_KINASE_BINDING	GO_PHOSPHATIDYLINOSITOL_3_KINASE_BINDING		30	0.670321	1.79645	0	0.0374258	0.91	3401	tags=37%, list=14%, signal=43%
GO_PIGMENT_CELL_DIFFERENTIATION	GO_PIGMENT_CELL_DIFFERENTIATION		36	0.589056	1.79612	0.00606061	0.0374919	0.911	3099	tags=33%, list=13%, signal=38%
GO_REGULATION_OF_PROTEIN_MATURATION	GO_REGULATION_OF_PROTEIN_MATURATION		69	0.544832	1.796	0.00205761	0.0374911	0.911	6717	tags=52%, list=28%, signal=73%
GO_REGULATION_OF_T_CELL_MIGRATION	GO_REGULATION_OF_T_CELL_MIGRATION		44	0.745652	1.79585	0.00201207	0.0375183	0.911	3752	tags=57%, list=16%, signal=67%
GO_NEGATIVE_REGULATION_OF_CELL_SUBSTRATE_ADHESION	GO_NEGATIVE_REGULATION_OF_CELL_SUBSTRATE_ADHESION		68	0.599003	1.79556	0.00210526	0.0376084	0.911	5704	tags=47%, list=24%, signal=62%
GO_POSITIVE_REGULATION_OF_LYMPHOCYTE_DIFFERENTIATION	GO_POSITIVE_REGULATION_OF_LYMPHOCYTE_DIFFERENTIATION		105	0.725479	1.79548	0	0.0375911	0.911	2545	tags=54%, list=11%, signal=61%
GO_INTERLEUKIN_4_PRODUCTION	GO_INTERLEUKIN_4_PRODUCTION		35	0.780155	1.79535	0.00204082	0.0375969	0.912	2779	tags=60%, list=12%, signal=68%
HP_DECREASED_CIRCULATING_ANTIBODY_LEVEL	HP_DECREASED_CIRCULATING_ANTIBODY_LEVEL		145	0.587379	1.79524	0.0083682	0.0375789	0.912	3331	tags=39%, list=14%, signal=45%
GO_NEGATIVE_REGULATION_OF_INNATE_IMMUNE_RESPONSE	GO_NEGATIVE_REGULATION_OF_INNATE_IMMUNE_RESPONSE		61	0.70967	1.79478	0.00202429	0.0377038	0.914	3117	tags=51%, list=13%, signal=58%
GO_INNATE_IMMUNE_RESPONSE_ACTIVATING_SIGNAL_TRANSDUCTION	GO_INNATE_IMMUNE_RESPONSE_ACTIVATING_SIGNAL_TRANSDUCTION		115	0.496002	1.79453	0.00819672	0.0377384	0.915	4344	tags=27%, list=18%, signal=33%
GO_HOMOTYPIC_CELL_CELL_ADHESION	GO_HOMOTYPIC_CELL_CELL_ADHESION		86	0.664728	1.79452	0	0.0376986	0.915	4588	tags=58%, list=19%, signal=72%
GO_REGULATION_OF_DEPHOSPHORYLATION	GO_REGULATION_OF_DEPHOSPHORYLATION		208	0.40824	1.79433	0.00201207	0.0377368	0.915	7245	tags=40%, list=31%, signal=57%
HP_PULMONARY_HEMORRHAGE	HP_PULMONARY_HEMORRHAGE		25	0.732776	1.79421	0.00210526	0.0377255	0.915	1824	tags=40%, list=8%, signal=43%
GO_NEGATIVE_REGULATION_OF_CELL_JUNCTION_ASSEMBLY	GO_NEGATIVE_REGULATION_OF_CELL_JUNCTION_ASSEMBLY		32	0.673285	1.79414	0	0.0377186	0.915	3752	tags=50%, list=16%, signal=59%
GO_REGULATION_OF_OXIDOREDUCTASE_ACTIVITY	GO_REGULATION_OF_OXIDOREDUCTASE_ACTIVITY		116	0.482808	1.79411	0	0.0376809	0.915	3720	tags=28%, list=16%, signal=34%
GO_REGULATION_OF_LEUKOCYTE_DEGRANULATION	GO_REGULATION_OF_LEUKOCYTE_DEGRANULATION		47	0.748397	1.79406	0	0.0376459	0.915	2055	tags=49%, list=9%, signal=53%
HP_STOMATITIS	HP_STOMATITIS		57	0.722471	1.79399	0	0.0376162	0.915	2484	tags=49%, list=11%, signal=55%
GO_ACTIVATION_OF_MAPKK_ACTIVITY	GO_ACTIVATION_OF_MAPKK_ACTIVITY		52	0.550127	1.79391	0.004158	0.0376105	0.915	4876	tags=35%, list=21%, signal=44%
HP_ABNORMALITY_OF_THE_PARANASAL_SINUSES	HP_ABNORMALITY_OF_THE_PARANASAL_SINUSES		127	0.597211	1.79368	0.00204499	0.0376644	0.915	3338	tags=39%, list=14%, signal=45%
GO_REGULATION_OF_PROTEIN_LOCALIZATION_TO_CELL_SURFACE	GO_REGULATION_OF_PROTEIN_LOCALIZATION_TO_CELL_SURFACE		41	0.526564	1.79356	0	0.0376455	0.915	2582	tags=22%, list=11%, signal=25%
HP_INFANTILE_ONSET	HP_INFANTILE_ONSET		441	0.338664	1.79312	0	0.0377223	0.916	6089	tags=28%, list=26%, signal=37%
GO_PHOSPHOLIPASE_C_ACTIVATING_G_PROTEIN_COUPLED_RECEPTOR_SIGNALING_PATHWAY	GO_PHOSPHOLIPASE_C_ACTIVATING_G_PROTEIN_COUPLED_RECEPTOR_SIGNALING_PATHWAY		102	0.617283	1.79299	0	0.037738	0.916	3969	tags=45%, list=17%, signal=54%
HP_DYSPHAGIA	HP_DYSPHAGIA		336	0.387492	1.7927	0	0.0377943	0.916	5248	tags=26%, list=22%, signal=34%
GO_HYDROLASE_ACTIVITY_HYDROLYZING_N_GLYCOSYL_COMPOUNDS	GO_HYDROLASE_ACTIVITY_HYDROLYZING_N_GLYCOSYL_COMPOUNDS		34	0.639481	1.79255	0.00823045	0.0378049	0.916	884	tags=35%, list=4%, signal=37%
HP_DIARRHEA	HP_DIARRHEA		287	0.512721	1.79244	0.0041841	0.0378111	0.916	4782	tags=38%, list=20%, signal=47%
HP_ACUTE_MYELOID_LEUKEMIA	HP_ACUTE_MYELOID_LEUKEMIA		37	0.518801	1.79234	0.00804829	0.0378294	0.917	2425	tags=27%, list=10%, signal=30%
GO_CELLULAR_RESPONSE_TO_REACTIVE_OXYGEN_SPECIES	GO_CELLULAR_RESPONSE_TO_REACTIVE_OXYGEN_SPECIES		169	0.458683	1.79222	0.00206186	0.0378528	0.917	4494	tags=32%, list=19%, signal=39%
GO_NEGATIVE_REGULATION_OF_LEUKOCYTE_DIFFERENTIATION	GO_NEGATIVE_REGULATION_OF_LEUKOCYTE_DIFFERENTIATION		105	0.620291	1.7921	0	0.0378714	0.917	2779	tags=41%, list=12%, signal=46%
GO_REGULATION_OF_ACTOMYOSIN_STRUCTURE_ORGANIZATION	GO_REGULATION_OF_ACTOMYOSIN_STRUCTURE_ORGANIZATION		102	0.57145	1.79203	0	0.0378452	0.917	4985	tags=40%, list=21%, signal=51%
GO_LYMPHOCYTE_COSTIMULATION	GO_LYMPHOCYTE_COSTIMULATION		58	0.780104	1.79183	0	0.0378901	0.919	2299	tags=55%, list=10%, signal=61%
GO_RESPONSE_TO_REACTIVE_OXYGEN_SPECIES	GO_RESPONSE_TO_REACTIVE_OXYGEN_SPECIES		232	0.459471	1.79174	0.00409836	0.0378775	0.919	4494	tags=31%, list=19%, signal=38%
HP_INCREASED_BLOOD_PRESSURE	HP_INCREASED_BLOOD_PRESSURE		334	0.517324	1.79172	0.0106383	0.0378456	0.919	3786	tags=31%, list=16%, signal=37%
GO_GLYCOLIPID_BINDING	GO_GLYCOLIPID_BINDING		25	0.594058	1.79163	0.00199203	0.0378446	0.919	5674	tags=60%, list=24%, signal=79%
HP_MULTIFACTORIAL_INHERITANCE	HP_MULTIFACTORIAL_INHERITANCE		75	0.611179	1.79162	0	0.0378122	0.919	4900	tags=52%, list=21%, signal=65%
GO_POSITIVE_REGULATION_OF_PROTEIN_LOCALIZATION_TO_CELL_PERIPHERY	GO_POSITIVE_REGULATION_OF_PROTEIN_LOCALIZATION_TO_CELL_PERIPHERY		68	0.527554	1.79154	0	0.0377996	0.919	7593	tags=56%, list=32%, signal=82%
GO_LIPOPOLYSACCHARIDE_MEDIATED_SIGNALING_PATHWAY	GO_LIPOPOLYSACCHARIDE_MEDIATED_SIGNALING_PATHWAY		58	0.738359	1.79149	0	0.0377714	0.919	3277	tags=59%, list=14%, signal=68%
GO_CARBOHYDRATE_DERIVATIVE_CATABOLIC_PROCESS	GO_CARBOHYDRATE_DERIVATIVE_CATABOLIC_PROCESS		194	0.506368	1.79149	0.00205339	0.0377283	0.919	5916	tags=47%, list=25%, signal=63%
HP_RECURRENT_FEVER	HP_RECURRENT_FEVER		38	0.66906	1.79133	0.0041841	0.0377441	0.92	3696	tags=45%, list=16%, signal=53%
HP_ABNORMAL_MITRAL_VALVE_PHYSIOLOGY	HP_ABNORMAL_MITRAL_VALVE_PHYSIOLOGY		118	0.518992	1.79095	0.012685	0.0378521	0.922	2880	tags=29%, list=12%, signal=33%
GO_POSITIVE_REGULATION_OF_WNT_SIGNALING_PATHWAY	GO_POSITIVE_REGULATION_OF_WNT_SIGNALING_PATHWAY		183	0.410296	1.79081	0.0059761	0.0378756	0.922	4882	tags=26%, list=21%, signal=32%
HP_NON_HODGKIN_LYMPHOMA	HP_NON_HODGKIN_LYMPHOMA		25	0.741913	1.79061	0.00406504	0.0378925	0.922	1974	tags=48%, list=8%, signal=52%
GO_AGGRESOME	GO_AGGRESOME		39	0.546476	1.79042	0.00209205	0.0379168	0.922	5098	tags=44%, list=22%, signal=56%
GO_REGULATION_OF_UBIQUITIN_DEPENDENT_PROTEIN_CATABOLIC_PROCESS	GO_REGULATION_OF_UBIQUITIN_DEPENDENT_PROTEIN_CATABOLIC_PROCESS		158	0.351007	1.79008	0.00579151	0.03798	0.923	4626	tags=20%, list=20%, signal=25%
GO_POSITIVE_REGULATION_OF_VASCULATURE_DEVELOPMENT	GO_POSITIVE_REGULATION_OF_VASCULATURE_DEVELOPMENT		235	0.588367	1.78998	0	0.0379892	0.923	4427	tags=43%, list=19%, signal=53%
HP_ABNORMAL_CIRCULATING_IGA_LEVEL	HP_ABNORMAL_CIRCULATING_IGA_LEVEL		56	0.741322	1.78986	0.00406504	0.0380014	0.924	2216	tags=57%, list=9%, signal=63%
GO_CELLULAR_RESPONSE_TO_STARVATION	GO_CELLULAR_RESPONSE_TO_STARVATION		161	0.438249	1.78986	0.00625	0.0379585	0.924	6199	tags=34%, list=26%, signal=45%
GO_NEGATIVE_REGULATION_OF_FAT_CELL_DIFFERENTIATION	GO_NEGATIVE_REGULATION_OF_FAT_CELL_DIFFERENTIATION		53	0.581353	1.78933	0	0.0380829	0.924	3924	tags=40%, list=17%, signal=47%
GO_IMMUNOGLOBULIN_PRODUCTION	GO_IMMUNOGLOBULIN_PRODUCTION		116	0.586519	1.78911	0.0220441	0.0381218	0.924	2520	tags=35%, list=11%, signal=39%
HP_GANGRENE	HP_GANGRENE		49	0.650061	1.78901	0.00209644	0.0381038	0.924	2484	tags=43%, list=11%, signal=48%
GO_POSITIVE_REGULATION_OF_CYTOKINE_SECRETION	GO_POSITIVE_REGULATION_OF_CYTOKINE_SECRETION		69	0.655676	1.78893	0.00205761	0.0380704	0.924	4425	tags=54%, list=19%, signal=66%
GO_HSP90_PROTEIN_BINDING	GO_HSP90_PROTEIN_BINDING		42	0.475981	1.78892	0.010101	0.0380314	0.924	2129	tags=19%, list=9%, signal=21%
GO_FC_RECEPTOR_MEDIATED_STIMULATORY_SIGNALING_PATHWAY	GO_FC_RECEPTOR_MEDIATED_STIMULATORY_SIGNALING_PATHWAY		84	0.631339	1.78863	0	0.0381003	0.924	4210	tags=38%, list=18%, signal=46%
GO_MODULATION_BY_VIRUS_OF_HOST_PROCESS	GO_MODULATION_BY_VIRUS_OF_HOST_PROCESS		29	0.472913	1.78861	0.0140281	0.0380615	0.924	2709	tags=14%, list=11%, signal=16%
GO_CELLULAR_RESPONSE_TO_PEPTIDE_HORMONE_STIMULUS	GO_CELLULAR_RESPONSE_TO_PEPTIDE_HORMONE_STIMULUS		330	0.439675	1.7885	0	0.0380467	0.924	6770	tags=37%, list=29%, signal=51%
HP_HEADACHE	HP_HEADACHE		287	0.446318	1.78844	0	0.0380281	0.924	4510	tags=31%, list=19%, signal=38%
GO_REGULATION_OF_LYMPHOCYTE_MIGRATION	GO_REGULATION_OF_LYMPHOCYTE_MIGRATION		64	0.751675	1.78821	0	0.038075	0.926	3488	tags=59%, list=15%, signal=69%
GO_POSITIVE_REGULATION_OF_TYROSINE_PHOSPHORYLATION_OF_STAT_PROTEIN	GO_POSITIVE_REGULATION_OF_TYROSINE_PHOSPHORYLATION_OF_STAT_PROTEIN		71	0.676169	1.78813	0	0.0380546	0.927	5815	tags=63%, list=25%, signal=84%
GO_DEPHOSPHORYLATION	GO_DEPHOSPHORYLATION		488	0.382569	1.78803	0	0.0380351	0.927	5207	tags=27%, list=22%, signal=33%
GO_MOVEMENT_IN_HOST_ENVIRONMENT	GO_MOVEMENT_IN_HOST_ENVIRONMENT		169	0.553416	1.78756	0	0.0381443	0.928	4229	tags=36%, list=18%, signal=44%
GO_POSITIVE_REGULATION_OF_MITOCHONDRION_ORGANIZATION	GO_POSITIVE_REGULATION_OF_MITOCHONDRION_ORGANIZATION		118	0.368929	1.78748	0.0121951	0.0381483	0.928	6071	tags=29%, list=26%, signal=39%
GO_LYSOSOMAL_LUMEN	GO_LYSOSOMAL_LUMEN		96	0.617371	1.78715	0	0.0382281	0.929	5531	tags=59%, list=23%, signal=77%
GO_POSITIVE_REGULATION_OF_PRODUCTION_OF_MOLECULAR_MEDIATOR_OF_IMMUNE_RESPONSE	GO_POSITIVE_REGULATION_OF_PRODUCTION_OF_MOLECULAR_MEDIATOR_OF_IMMUNE_RESPONSE		99	0.652781	1.7868	0.00404858	0.0383032	0.929	3924	tags=52%, list=17%, signal=62%
HP_THORACIC_AORTIC_ANEURYSM	HP_THORACIC_AORTIC_ANEURYSM		73	0.654434	1.78672	0.00419287	0.0382882	0.929	4887	tags=49%, list=21%, signal=62%
GO_NEGATIVE_REGULATION_OF_ENDOTHELIAL_CELL_PROLIFERATION	GO_NEGATIVE_REGULATION_OF_ENDOTHELIAL_CELL_PROLIFERATION		81	0.619063	1.7866	0	0.0382961	0.929	3787	tags=35%, list=16%, signal=41%
HP_CARDIAC_ARREST	HP_CARDIAC_ARREST		114	0.538025	1.78656	0	0.0382736	0.929	5897	tags=40%, list=25%, signal=54%
GO_RESPONSE_TO_STEROID_HORMONE	GO_RESPONSE_TO_STEROID_HORMONE		344	0.492205	1.78655	0.0021097	0.0382314	0.929	5821	tags=40%, list=25%, signal=52%
GO_POSITIVE_REGULATION_OF_T_CELL_MEDIATED_IMMUNITY	GO_POSITIVE_REGULATION_OF_T_CELL_MEDIATED_IMMUNITY		50	0.70484	1.78638	0	0.0382275	0.929	3324	tags=56%, list=14%, signal=65%
GO_REGULATION_OF_RESPONSE_TO_WOUNDING	GO_REGULATION_OF_RESPONSE_TO_WOUNDING		183	0.637596	1.7863	0	0.0382258	0.929	5075	tags=52%, list=22%, signal=66%
GO_NEGATIVE_REGULATION_OF_BINDING	GO_NEGATIVE_REGULATION_OF_BINDING		169	0.435975	1.78617	0.00396825	0.0382237	0.929	4293	tags=25%, list=18%, signal=31%
GO_REGULATION_OF_CELL_KILLING	GO_REGULATION_OF_CELL_KILLING		92	0.752022	1.7861	0	0.0382069	0.929	2552	tags=58%, list=11%, signal=64%
GO_POSITIVE_REGULATION_OF_SMOOTH_MUSCLE_CELL_PROLIFERATION	GO_POSITIVE_REGULATION_OF_SMOOTH_MUSCLE_CELL_PROLIFERATION		103	0.631223	1.78594	0	0.0382056	0.929	3924	tags=49%, list=17%, signal=58%
GO_ENDOTHELIUM_DEVELOPMENT	GO_ENDOTHELIUM_DEVELOPMENT		134	0.618589	1.78585	0	0.0381949	0.929	5943	tags=59%, list=25%, signal=78%
HP_ABNORMAL_SUBARACHNOID_SPACE_MORPHOLOGY	HP_ABNORMAL_SUBARACHNOID_SPACE_MORPHOLOGY		69	0.58543	1.78573	0.00840336	0.0381855	0.929	4027	tags=36%, list=17%, signal=44%
GO_SUPEROXIDE_METABOLIC_PROCESS	GO_SUPEROXIDE_METABOLIC_PROCESS		73	0.637515	1.7857	0.00423729	0.0381708	0.929	5269	tags=55%, list=22%, signal=70%
GO_POSITIVE_REGULATION_OF_PHOSPHOLIPID_METABOLIC_PROCESS	GO_POSITIVE_REGULATION_OF_PHOSPHOLIPID_METABOLIC_PROCESS		50	0.675597	1.78565	0	0.0381447	0.929	3534	tags=50%, list=15%, signal=59%
GO_UNSATURATED_FATTY_ACID_BIOSYNTHETIC_PROCESS	GO_UNSATURATED_FATTY_ACID_BIOSYNTHETIC_PROCESS		58	0.555093	1.78542	0	0.0382127	0.93	4948	tags=43%, list=21%, signal=54%
GO_NEGATIVE_REGULATION_OF_VIRAL_PROCESS	GO_NEGATIVE_REGULATION_OF_VIRAL_PROCESS		104	0.638907	1.78523	0	0.0382507	0.93	3185	tags=41%, list=14%, signal=48%
HP_ABNORMAL_BLISTERING_OF_THE_SKIN	HP_ABNORMAL_BLISTERING_OF_THE_SKIN		79	0.580058	1.78502	0	0.0382719	0.93	4838	tags=51%, list=21%, signal=63%
HP_DELAYED_CLOSURE_OF_THE_ANTERIOR_FONTANELLE	HP_DELAYED_CLOSURE_OF_THE_ANTERIOR_FONTANELLE		24	0.56442	1.78497	0.00206612	0.0382608	0.93	1157	tags=21%, list=5%, signal=22%
GO_EXTRACELLULAR_MATRIX_STRUCTURAL_CONSTITUENT	GO_EXTRACELLULAR_MATRIX_STRUCTURAL_CONSTITUENT		168	0.698379	1.78496	0.00617284	0.0382223	0.93	4927	tags=65%, list=21%, signal=82%
HP_APLASIA_HYPOPLASIA_OF_THE_DISTAL_PHALANGES_OF_THE_HAND	HP_APLASIA_HYPOPLASIA_OF_THE_DISTAL_PHALANGES_OF_THE_HAND		133	0.451282	1.78496	0.00636943	0.038182	0.93	3186	tags=23%, list=14%, signal=26%
GO_BASAL_PART_OF_CELL	GO_BASAL_PART_OF_CELL		69	0.598406	1.78491	0	0.0381601	0.93	4484	tags=49%, list=19%, signal=61%
GO_THYROID_HORMONE_RECEPTOR_BINDING	GO_THYROID_HORMONE_RECEPTOR_BINDING		30	0.448267	1.78488	0.0101215	0.0381352	0.931	2492	tags=17%, list=11%, signal=19%
GO_REGULATION_OF_PROTEIN_TARGETING	GO_REGULATION_OF_PROTEIN_TARGETING		82	0.437213	1.78473	0.00811359	0.0381666	0.932	5048	tags=27%, list=21%, signal=34%
GO_PSEUDOPODIUM_ORGANIZATION	GO_PSEUDOPODIUM_ORGANIZATION		16	0.665829	1.78469	0.00387597	0.0381438	0.932	2031	tags=31%, list=9%, signal=34%
GO_NEGATIVE_REGULATION_OF_LEUKOCYTE_MEDIATED_IMMUNITY	GO_NEGATIVE_REGULATION_OF_LEUKOCYTE_MEDIATED_IMMUNITY		52	0.765999	1.7846	0.0020284	0.0381463	0.932	2030	tags=54%, list=9%, signal=59%
GO_REGULATION_OF_ERYTHROCYTE_DIFFERENTIATION	GO_REGULATION_OF_ERYTHROCYTE_DIFFERENTIATION		50	0.544121	1.78455	0.0102459	0.0381228	0.932	4308	tags=34%, list=18%, signal=42%
GO_INSULIN_RECEPTOR_SIGNALING_PATHWAY	GO_INSULIN_RECEPTOR_SIGNALING_PATHWAY		143	0.441332	1.78445	0.00208768	0.0381051	0.932	6754	tags=36%, list=29%, signal=51%
HP_ABNORMAL_SYSTEMIC_BLOOD_PRESSURE	HP_ABNORMAL_SYSTEMIC_BLOOD_PRESSURE		402	0.50644	1.78425	0.00215517	0.0381301	0.932	3786	tags=30%, list=16%, signal=35%
HP_PANHYPOGAMMAGLOBULINEMIA	HP_PANHYPOGAMMAGLOBULINEMIA		20	0.635103	1.78379	0.00619835	0.0382744	0.932	942	tags=25%, list=4%, signal=26%
GO_NEGATIVE_REGULATION_OF_INTERFERON_GAMMA_PRODUCTION	GO_NEGATIVE_REGULATION_OF_INTERFERON_GAMMA_PRODUCTION		38	0.721372	1.78376	0	0.0382369	0.932	1914	tags=45%, list=8%, signal=49%
GO_TEMPERATURE_HOMEOSTASIS	GO_TEMPERATURE_HOMEOSTASIS		174	0.521871	1.78354	0.00204082	0.0382548	0.932	6220	tags=45%, list=26%, signal=61%
GO_REGULATION_OF_ACUTE_INFLAMMATORY_RESPONSE	GO_REGULATION_OF_ACUTE_INFLAMMATORY_RESPONSE		49	0.697534	1.78342	0	0.0382828	0.932	4853	tags=61%, list=21%, signal=77%
GO_PROTEIN_PHOSPHATASE_1_BINDING	GO_PROTEIN_PHOSPHATASE_1_BINDING		30	0.585196	1.78338	0	0.0382527	0.932	4811	tags=40%, list=20%, signal=50%
GO_REGULATION_OF_RELEASE_OF_SEQUESTERED_CALCIUM_ION_INTO_CYTOSOL	GO_REGULATION_OF_RELEASE_OF_SEQUESTERED_CALCIUM_ION_INTO_CYTOSOL		81	0.543306	1.78335	0	0.0382244	0.932	3200	tags=28%, list=14%, signal=33%
GO_REGULATION_OF_ACTIN_CYTOSKELETON_REORGANIZATION	GO_REGULATION_OF_ACTIN_CYTOSKELETON_REORGANIZATION		39	0.665443	1.78329	0.00199203	0.0382109	0.932	4347	tags=54%, list=18%, signal=66%
GO_NEGATIVE_REGULATION_OF_MAPK_CASCADE	GO_NEGATIVE_REGULATION_OF_MAPK_CASCADE		186	0.469324	1.78311	0.00205339	0.0382353	0.932	4037	tags=28%, list=17%, signal=34%
HP_LYMPHOMA	HP_LYMPHOMA		102	0.56506	1.78298	0.0166667	0.0382476	0.932	2580	tags=35%, list=11%, signal=39%
HP_RESTRICTIVE_VENTILATORY_DEFECT	HP_RESTRICTIVE_VENTILATORY_DEFECT		66	0.632532	1.78288	0	0.0382378	0.932	5377	tags=55%, list=23%, signal=70%
GO_CRANIAL_NERVE_DEVELOPMENT	GO_CRANIAL_NERVE_DEVELOPMENT		51	0.585493	1.78274	0	0.0382404	0.932	3651	tags=37%, list=15%, signal=44%
GO_POSITIVE_REGULATION_OF_B_CELL_MEDIATED_IMMUNITY	GO_POSITIVE_REGULATION_OF_B_CELL_MEDIATED_IMMUNITY		39	0.68293	1.78273	0.00612245	0.0382107	0.932	2779	tags=46%, list=12%, signal=52%
GO_REGULATION_OF_CALCIUM_ION_TRANSMEMBRANE_TRANSPORT	GO_REGULATION_OF_CALCIUM_ION_TRANSMEMBRANE_TRANSPORT		152	0.524992	1.7827	0	0.0381817	0.932	5219	tags=37%, list=22%, signal=47%
GO_REGULATION_OF_PROTEIN_DEPHOSPHORYLATION	GO_REGULATION_OF_PROTEIN_DEPHOSPHORYLATION		138	0.422693	1.7826	0	0.0381827	0.932	5490	tags=31%, list=23%, signal=40%
GO_CELLULAR_EXTRAVASATION	GO_CELLULAR_EXTRAVASATION		67	0.757258	1.78187	0.00210084	0.0384385	0.932	3488	tags=63%, list=15%, signal=73%
HP_ABNORMAL_CRANIAL_NERVE_MORPHOLOGY	HP_ABNORMAL_CRANIAL_NERVE_MORPHOLOGY		255	0.435176	1.78178	0	0.0384372	0.932	5104	tags=29%, list=22%, signal=37%
GO_POSITIVE_REGULATION_OF_PROTEIN_TYROSINE_KINASE_ACTIVITY	GO_POSITIVE_REGULATION_OF_PROTEIN_TYROSINE_KINASE_ACTIVITY		60	0.610424	1.78169	0	0.0384249	0.932	6103	tags=57%, list=26%, signal=76%
GO_POSITIVE_REGULATION_OF_RECEPTOR_SIGNALING_PATHWAY_VIA_STAT	GO_POSITIVE_REGULATION_OF_RECEPTOR_SIGNALING_PATHWAY_VIA_STAT		93	0.66171	1.78145	0	0.0384763	0.932	5815	tags=62%, list=25%, signal=82%
GO_PROTEIN_SELF_ASSOCIATION	GO_PROTEIN_SELF_ASSOCIATION		57	0.537757	1.78132	0.00204082	0.0384738	0.933	4811	tags=40%, list=20%, signal=51%
GO_CYTOPLASMIC_PATTERN_RECOGNITION_RECEPTOR_SIGNALING_PATHWAY_IN_RESPONSE_TO_VIRUS	GO_CYTOPLASMIC_PATTERN_RECOGNITION_RECEPTOR_SIGNALING_PATHWAY_IN_RESPONSE_TO_VIRUS		31	0.590994	1.78117	0.0121457	0.0385046	0.933	1610	tags=26%, list=7%, signal=28%
GO_B_CELL_DIFFERENTIATION	GO_B_CELL_DIFFERENTIATION		137	0.603453	1.78105	0.00205761	0.0385131	0.933	2325	tags=34%, list=10%, signal=38%
GO_SIGNAL_TRANSDUCTION_IN_ABSENCE_OF_LIGAND	GO_SIGNAL_TRANSDUCTION_IN_ABSENCE_OF_LIGAND		75	0.506336	1.78094	0.00206186	0.0385119	0.933	5962	tags=40%, list=25%, signal=53%
GO_NEGATIVE_REGULATION_OF_SMALL_GTPASE_MEDIATED_SIGNAL_TRANSDUCTION	GO_NEGATIVE_REGULATION_OF_SMALL_GTPASE_MEDIATED_SIGNAL_TRANSDUCTION		59	0.585074	1.78088	0	0.0384919	0.933	6040	tags=49%, list=26%, signal=66%
GO_MONONUCLEAR_CELL_DIFFERENTIATION	GO_MONONUCLEAR_CELL_DIFFERENTIATION		38	0.709719	1.78071	0	0.0385113	0.933	3802	tags=55%, list=16%, signal=66%
GO_ACUTE_INFLAMMATORY_RESPONSE_TO_ANTIGENIC_STIMULUS	GO_ACUTE_INFLAMMATORY_RESPONSE_TO_ANTIGENIC_STIMULUS		24	0.740156	1.78056	0	0.038505	0.933	2904	tags=50%, list=12%, signal=57%
HP_ABNORMAL_TOENAIL_MORPHOLOGY	HP_ABNORMAL_TOENAIL_MORPHOLOGY		135	0.395517	1.7804	0.00401606	0.0385171	0.933	5398	tags=30%, list=23%, signal=38%
HP_FAILURE_TO_THRIVE_IN_INFANCY	HP_FAILURE_TO_THRIVE_IN_INFANCY		88	0.4799	1.77998	0.00826446	0.0386594	0.933	3219	tags=25%, list=14%, signal=29%
HP_CHRONIC_PULMONARY_OBSTRUCTION	HP_CHRONIC_PULMONARY_OBSTRUCTION		29	0.759336	1.77978	0.00410678	0.0387051	0.933	2504	tags=48%, list=11%, signal=54%
GO_RESPONSE_TO_CALCIUM_ION	GO_RESPONSE_TO_CALCIUM_ION		145	0.527956	1.77962	0	0.0387549	0.933	5529	tags=43%, list=23%, signal=56%
HP_XEROSTOMIA	HP_XEROSTOMIA		59	0.521796	1.77954	0.00612245	0.0387364	0.933	5154	tags=36%, list=22%, signal=45%
GO_TUMOR_NECROSIS_FACTOR_BIOSYNTHETIC_PROCESS	GO_TUMOR_NECROSIS_FACTOR_BIOSYNTHETIC_PROCESS		41	0.750829	1.77899	0	0.0389117	0.933	2425	tags=49%, list=10%, signal=54%
GO_OSTEOBLAST_PROLIFERATION	GO_OSTEOBLAST_PROLIFERATION		35	0.611222	1.77874	0.00409836	0.0389662	0.933	4834	tags=43%, list=20%, signal=54%
GO_RENAL_SYSTEM_PROCESS	GO_RENAL_SYSTEM_PROCESS		122	0.564602	1.77839	0	0.0390883	0.934	6340	tags=52%, list=27%, signal=70%
GO_POSITIVE_REGULATION_OF_MAST_CELL_ACTIVATION_INVOLVED_IN_IMMUNE_RESPONSE	GO_POSITIVE_REGULATION_OF_MAST_CELL_ACTIVATION_INVOLVED_IN_IMMUNE_RESPONSE		16	0.719723	1.77838	0	0.0390477	0.934	1221	tags=31%, list=5%, signal=33%
GO_REGULATION_OF_PROGRAMMED_NECROTIC_CELL_DEATH	GO_REGULATION_OF_PROGRAMMED_NECROTIC_CELL_DEATH		27	0.640443	1.77796	0	0.0391698	0.934	2972	tags=33%, list=13%, signal=38%
GO_RESPONSE_TO_AMYLOID_BETA	GO_RESPONSE_TO_AMYLOID_BETA		56	0.592319	1.77793	0.00207039	0.0391406	0.934	2847	tags=27%, list=12%, signal=30%
GO_ALPHA_BETA_T_CELL_DIFFERENTIATION	GO_ALPHA_BETA_T_CELL_DIFFERENTIATION		106	0.72427	1.77778	0.00408163	0.0391496	0.934	3027	tags=57%, list=13%, signal=65%
GO_PLASMA_MEMBRANE_ORGANIZATION	GO_PLASMA_MEMBRANE_ORGANIZATION		113	0.535833	1.7777	0.00210526	0.0391351	0.934	5993	tags=47%, list=25%, signal=63%
GO_POSITIVE_REGULATION_OF_TRANSMEMBRANE_TRANSPORT	GO_POSITIVE_REGULATION_OF_TRANSMEMBRANE_TRANSPORT		210	0.476215	1.77742	0	0.0392015	0.935	6068	tags=40%, list=26%, signal=54%
GO_ACTIN_FILAMENT	GO_ACTIN_FILAMENT		117	0.557376	1.77733	0	0.0392043	0.935	6369	tags=49%, list=27%, signal=66%
GO_NEGATIVE_REGULATION_OF_INTERLEUKIN_2_PRODUCTION	GO_NEGATIVE_REGULATION_OF_INTERLEUKIN_2_PRODUCTION		23	0.698008	1.77733	0	0.039165	0.935	2061	tags=39%, list=9%, signal=43%
GO_TERTIARY_GRANULE	GO_TERTIARY_GRANULE		164	0.648414	1.77708	0.00215517	0.0392054	0.935	4094	tags=45%, list=17%, signal=53%
GO_POSITIVE_REGULATION_OF_PHOSPHOPROTEIN_PHOSPHATASE_ACTIVITY	GO_POSITIVE_REGULATION_OF_PHOSPHOPROTEIN_PHOSPHATASE_ACTIVITY		21	0.66314	1.77706	0	0.0391773	0.935	3779	tags=38%, list=16%, signal=45%
GO_CD8_POSITIVE_ALPHA_BETA_T_CELL_ACTIVATION	GO_CD8_POSITIVE_ALPHA_BETA_T_CELL_ACTIVATION		27	0.829054	1.77671	0.002	0.0392647	0.935	2465	tags=67%, list=10%, signal=74%
GO_SKELETAL_MUSCLE_TISSUE_REGENERATION	GO_SKELETAL_MUSCLE_TISSUE_REGENERATION		39	0.610132	1.7766	0	0.0392817	0.935	3766	tags=36%, list=16%, signal=43%
GO_REGULATION_OF_MYELOID_CELL_DIFFERENTIATION	GO_REGULATION_OF_MYELOID_CELL_DIFFERENTIATION		262	0.511329	1.77656	0.00617284	0.0392594	0.935	4335	tags=37%, list=18%, signal=44%
GO_POSITIVE_T_CELL_SELECTION	GO_POSITIVE_T_CELL_SELECTION		36	0.805119	1.77649	0	0.0392435	0.935	1723	tags=56%, list=7%, signal=60%
GO_ACTIN_BINDING	GO_ACTIN_BINDING		436	0.496769	1.77633	0	0.0392647	0.935	7259	tags=48%, list=31%, signal=68%
GO_POSITIVE_REGULATION_OF_CHEMOTAXIS	GO_POSITIVE_REGULATION_OF_CHEMOTAXIS		144	0.638536	1.77633	0	0.0392256	0.935	5910	tags=61%, list=25%, signal=81%
GO_PIGMENTATION	GO_PIGMENTATION		99	0.455125	1.77619	0	0.0392508	0.935	5626	tags=33%, list=24%, signal=44%
GO_LIGASE_ACTIVITY_FORMING_CARBON_SULFUR_BONDS	GO_LIGASE_ACTIVITY_FORMING_CARBON_SULFUR_BONDS		40	0.575362	1.77613	0.0122449	0.0392459	0.935	2025	tags=25%, list=9%, signal=27%
GO_GLAND_MORPHOGENESIS	GO_GLAND_MORPHOGENESIS		124	0.59953	1.77612	0	0.0392059	0.935	4387	tags=44%, list=19%, signal=54%
GO_MAST_CELL_ACTIVATION	GO_MAST_CELL_ACTIVATION		61	0.739261	1.77611	0.00205761	0.039166	0.935	3156	tags=56%, list=13%, signal=64%
HP_ABNORMAL_PLATELET_AGGREGATION	HP_ABNORMAL_PLATELET_AGGREGATION		26	0.684748	1.77592	0	0.0391973	0.936	3781	tags=50%, list=16%, signal=59%
GO_CELLULAR_POLYSACCHARIDE_CATABOLIC_PROCESS	GO_CELLULAR_POLYSACCHARIDE_CATABOLIC_PROCESS		24	0.611095	1.77581	0	0.0391774	0.936	3609	tags=33%, list=15%, signal=39%
HP_MYOSITIS	HP_MYOSITIS		31	0.77827	1.77578	0	0.0391455	0.936	2520	tags=65%, list=11%, signal=72%
GO_POSITIVE_REGULATION_OF_PHOSPHATASE_ACTIVITY	GO_POSITIVE_REGULATION_OF_PHOSPHATASE_ACTIVITY		34	0.690094	1.77541	0	0.0392499	0.936	4106	tags=50%, list=17%, signal=60%
GO_NEGATIVE_REGULATION_OF_ALPHA_BETA_T_CELL_ACTIVATION	GO_NEGATIVE_REGULATION_OF_ALPHA_BETA_T_CELL_ACTIVATION		40	0.752861	1.77505	0	0.039353	0.937	2779	tags=58%, list=12%, signal=65%
GO_REGULATION_OF_NATURAL_KILLER_CELL_MEDIATED_IMMUNITY	GO_REGULATION_OF_NATURAL_KILLER_CELL_MEDIATED_IMMUNITY		45	0.816056	1.77493	0	0.039355	0.937	3178	tags=73%, list=13%, signal=85%
GO_POSITIVE_REGULATION_OF_ALPHA_BETA_T_CELL_ACTIVATION	GO_POSITIVE_REGULATION_OF_ALPHA_BETA_T_CELL_ACTIVATION		63	0.79671	1.77492	0	0.0393152	0.937	3027	tags=70%, list=13%, signal=80%
GO_ESTABLISHMENT_OR_MAINTENANCE_OF_CELL_POLARITY	GO_ESTABLISHMENT_OR_MAINTENANCE_OF_CELL_POLARITY		220	0.400369	1.77462	0.0020284	0.0393745	0.937	3802	tags=21%, list=16%, signal=25%
HP_CONTRACTURES_INVOLVING_THE_JOINTS_OF_THE_FEET	HP_CONTRACTURES_INVOLVING_THE_JOINTS_OF_THE_FEET		59	0.533774	1.77455	0.0020202	0.039366	0.937	3971	tags=32%, list=17%, signal=39%
GO_NEUTROPHIL_MIGRATION	GO_NEUTROPHIL_MIGRATION		120	0.695396	1.7745	0.00204918	0.039347	0.937	3488	tags=52%, list=15%, signal=61%
GO_REGULATION_OF_OSTEOCLAST_DIFFERENTIATION	GO_REGULATION_OF_OSTEOCLAST_DIFFERENTIATION		67	0.654497	1.77449	0	0.039312	0.937	2619	tags=42%, list=11%, signal=47%
GO_NEGATIVE_REGULATION_OF_TUMOR_NECROSIS_FACTOR_SECRETION	GO_NEGATIVE_REGULATION_OF_TUMOR_NECROSIS_FACTOR_SECRETION		17	0.678932	1.77448	0.0019802	0.0392757	0.937	2154	tags=24%, list=9%, signal=26%
GO_GLYCOPROTEIN_METABOLIC_PROCESS	GO_GLYCOPROTEIN_METABOLIC_PROCESS		407	0.404474	1.77416	0	0.0393825	0.938	5932	tags=32%, list=25%, signal=42%
GO_B_CELL_MEDIATED_IMMUNITY	GO_B_CELL_MEDIATED_IMMUNITY		122	0.675742	1.77399	0.00407332	0.0394182	0.938	2912	tags=50%, list=12%, signal=57%
GO_NEGATIVE_REGULATION_OF_MUSCLE_CELL_APOPTOTIC_PROCESS	GO_NEGATIVE_REGULATION_OF_MUSCLE_CELL_APOPTOTIC_PROCESS		58	0.556644	1.7738	0	0.0394425	0.938	3027	tags=28%, list=13%, signal=32%
GO_SPHINGOLIPID_METABOLIC_PROCESS	GO_SPHINGOLIPID_METABOLIC_PROCESS		161	0.449553	1.77344	0	0.0395596	0.939	5674	tags=37%, list=24%, signal=48%
GO_POSITIVE_REGULATION_OF_LEUKOCYTE_DEGRANULATION	GO_POSITIVE_REGULATION_OF_LEUKOCYTE_DEGRANULATION		25	0.727731	1.77295	0	0.0397052	0.939	2031	tags=40%, list=9%, signal=44%
GO_REGULATION_OF_RESPIRATORY_BURST	GO_REGULATION_OF_RESPIRATORY_BURST		15	0.670036	1.77293	0.00203666	0.0396734	0.939	4086	tags=40%, list=17%, signal=48%
GO_RESPONSE_TO_TYPE_I_INTERFERON	GO_RESPONSE_TO_TYPE_I_INTERFERON		99	0.694843	1.77252	0.00205339	0.0398018	0.939	4180	tags=55%, list=18%, signal=66%
GO_REGULATION_OF_MONOOXYGENASE_ACTIVITY	GO_REGULATION_OF_MONOOXYGENASE_ACTIVITY		65	0.533335	1.77244	0	0.0397834	0.939	4254	tags=35%, list=18%, signal=43%
HP_SPINAL_CORD_LESION	HP_SPINAL_CORD_LESION		26	0.549445	1.77242	0.0200803	0.0397506	0.939	2350	tags=19%, list=10%, signal=21%
GO_MHC_PROTEIN_BINDING	GO_MHC_PROTEIN_BINDING		32	0.787513	1.77239	0.00200401	0.039715	0.939	3070	tags=59%, list=13%, signal=68%
HP_ASCITES	HP_ASCITES		81	0.570196	1.77233	0.002079	0.0397089	0.939	4096	tags=44%, list=17%, signal=54%
GO_REGULATION_OF_AMYLOID_PRECURSOR_PROTEIN_CATABOLIC_PROCESS	GO_REGULATION_OF_AMYLOID_PRECURSOR_PROTEIN_CATABOLIC_PROCESS		40	0.596676	1.77226	0	0.0396994	0.939	4557	tags=40%, list=19%, signal=49%
GO_BRANCHING_INVOLVED_IN_MAMMARY_GLAND_DUCT_MORPHOGENESIS	GO_BRANCHING_INVOLVED_IN_MAMMARY_GLAND_DUCT_MORPHOGENESIS		24	0.647319	1.77208	0	0.0397013	0.939	4384	tags=42%, list=19%, signal=51%
GO_POSITIVE_REGULATION_OF_PROTEOLYSIS_INVOLVED_IN_CELLULAR_PROTEIN_CATABOLIC_PROCESS	GO_POSITIVE_REGULATION_OF_PROTEOLYSIS_INVOLVED_IN_CELLULAR_PROTEIN_CATABOLIC_PROCESS		126	0.391765	1.77203	0.00978474	0.039679	0.939	4626	tags=22%, list=20%, signal=27%
GO_POSITIVE_REGULATION_OF_STRESS_FIBER_ASSEMBLY	GO_POSITIVE_REGULATION_OF_STRESS_FIBER_ASSEMBLY		52	0.602427	1.7719	0.002079	0.039677	0.939	4834	tags=42%, list=20%, signal=53%
GO_CELL_SUBSTRATE_JUNCTION	GO_CELL_SUBSTRATE_JUNCTION		422	0.474275	1.77154	0.012024	0.0397949	0.94	4902	tags=36%, list=21%, signal=45%
HP_HEPATOMEGALY	HP_HEPATOMEGALY		476	0.433324	1.77138	0.00828157	0.0398264	0.94	6038	tags=35%, list=26%, signal=46%
GO_DNA_DEALKYLATION	GO_DNA_DEALKYLATION		34	0.517072	1.77135	0.0225873	0.039795	0.94	1835	tags=18%, list=8%, signal=19%
GO_REGULATION_OF_PROTEIN_LOCALIZATION_TO_CELL_PERIPHERY	GO_REGULATION_OF_PROTEIN_LOCALIZATION_TO_CELL_PERIPHERY		123	0.502986	1.77103	0.00196078	0.0398839	0.94	7609	tags=54%, list=32%, signal=79%
HP_PETECHIAE	HP_PETECHIAE		46	0.668604	1.77102	0	0.0398477	0.94	3861	tags=50%, list=16%, signal=60%
GO_REGULATION_OF_NITRIC_OXIDE_SYNTHASE_ACTIVITY	GO_REGULATION_OF_NITRIC_OXIDE_SYNTHASE_ACTIVITY		51	0.540433	1.77087	0	0.0398766	0.94	4254	tags=33%, list=18%, signal=41%
HP_ABNORMALITY_OF_THE_PULMONARY_ARTERY	HP_ABNORMALITY_OF_THE_PULMONARY_ARTERY		95	0.522996	1.77085	0.00811359	0.0398399	0.94	5255	tags=41%, list=22%, signal=53%
HP_NEOPLASM_OF_THE_THYROID_GLAND	HP_NEOPLASM_OF_THE_THYROID_GLAND		64	0.492191	1.77063	0.00211416	0.0398678	0.94	3212	tags=23%, list=14%, signal=27%
HP_RAPIDLY_PROGRESSIVE	HP_RAPIDLY_PROGRESSIVE		38	0.526158	1.76993	0.00826446	0.0401173	0.94	5561	tags=37%, list=24%, signal=48%
GO_NEURON_DEATH_IN_RESPONSE_TO_OXIDATIVE_STRESS	GO_NEURON_DEATH_IN_RESPONSE_TO_OXIDATIVE_STRESS		30	0.588724	1.76979	0.00616016	0.0401242	0.94	3339	tags=33%, list=14%, signal=39%
GO_ACTIVATION_OF_MAPK_ACTIVITY	GO_ACTIVATION_OF_MAPK_ACTIVITY		156	0.472126	1.76956	0.00208333	0.040199	0.94	4210	tags=30%, list=18%, signal=36%
GO_REGULATORY_T_CELL_DIFFERENTIATION	GO_REGULATORY_T_CELL_DIFFERENTIATION		35	0.745379	1.76956	0.00607287	0.0401597	0.94	3027	tags=63%, list=13%, signal=72%
HP_HOARSE_VOICE	HP_HOARSE_VOICE		71	0.48284	1.76955	0.00411523	0.0401229	0.94	6080	tags=41%, list=26%, signal=55%
GO_REGULATION_OF_CARBOHYDRATE_METABOLIC_PROCESS	GO_REGULATION_OF_CARBOHYDRATE_METABOLIC_PROCESS		209	0.426542	1.76935	0	0.0401744	0.94	5048	tags=28%, list=21%, signal=35%
GO_NEGATIVE_REGULATION_OF_T_CELL_DIFFERENTIATION	GO_NEGATIVE_REGULATION_OF_T_CELL_DIFFERENTIATION		46	0.66326	1.76885	0	0.040356	0.941	3856	tags=48%, list=16%, signal=57%
GO_CALCIUM_CHANNEL_REGULATOR_ACTIVITY	GO_CALCIUM_CHANNEL_REGULATOR_ACTIVITY		47	0.563661	1.76875	0	0.0403624	0.941	4538	tags=36%, list=19%, signal=45%
GO_EXTRACELLULAR_STRUCTURE_ORGANIZATION	GO_EXTRACELLULAR_STRUCTURE_ORGANIZATION		395	0.615375	1.76861	0.002079	0.0403843	0.941	4927	tags=52%, list=21%, signal=65%
GO_INTERLEUKIN_10_PRODUCTION	GO_INTERLEUKIN_10_PRODUCTION		63	0.727244	1.76861	0	0.040345	0.941	2346	tags=51%, list=10%, signal=56%
GO_POSITIVE_REGULATION_OF_B_CELL_PROLIFERATION	GO_POSITIVE_REGULATION_OF_B_CELL_PROLIFERATION		41	0.720911	1.76852	0.00203666	0.0403486	0.941	2043	tags=49%, list=9%, signal=53%
GO_PEPTIDASE_ACTIVATOR_ACTIVITY_INVOLVED_IN_APOPTOTIC_PROCESS	GO_PEPTIDASE_ACTIVATOR_ACTIVITY_INVOLVED_IN_APOPTOTIC_PROCESS		20	0.70861	1.76847	0.01002	0.0403305	0.941	1390	tags=40%, list=6%, signal=42%
HP_URETERAL_OBSTRUCTION	HP_URETERAL_OBSTRUCTION		26	0.626011	1.76843	0	0.040301	0.941	2696	tags=27%, list=11%, signal=30%
HP_ABNORMAL_ENCHONDRAL_OSSIFICATION	HP_ABNORMAL_ENCHONDRAL_OSSIFICATION		110	0.429919	1.76798	0.00845666	0.0404273	0.943	2739	tags=20%, list=12%, signal=23%
GO_ENDOCYTIC_RECYCLING	GO_ENDOCYTIC_RECYCLING		50	0.426292	1.76795	0.00816326	0.0403996	0.943	6771	tags=32%, list=29%, signal=45%
HP_ABNORMAL_VITAMIN_B12_LEVEL	HP_ABNORMAL_VITAMIN_B12_LEVEL		17	0.69419	1.76774	0.00421941	0.0404842	0.943	2182	tags=41%, list=9%, signal=45%
GO_REGULATION_OF_INTRINSIC_APOPTOTIC_SIGNALING_PATHWAY	GO_REGULATION_OF_INTRINSIC_APOPTOTIC_SIGNALING_PATHWAY		165	0.410462	1.76731	0.01	0.0405904	0.943	4787	tags=28%, list=20%, signal=35%
GO_GRANULOCYTE_CHEMOTAXIS	GO_GRANULOCYTE_CHEMOTAXIS		125	0.695549	1.76703	0	0.0406486	0.943	3392	tags=52%, list=14%, signal=60%
GO_CELLULAR_RESPONSE_TO_THYROID_HORMONE_STIMULUS	GO_CELLULAR_RESPONSE_TO_THYROID_HORMONE_STIMULUS		17	0.695165	1.76703	0.00205339	0.0406115	0.943	4466	tags=47%, list=19%, signal=58%
GO_POSITIVE_REGULATION_OF_GLYCOPROTEIN_BIOSYNTHETIC_PROCESS	GO_POSITIVE_REGULATION_OF_GLYCOPROTEIN_BIOSYNTHETIC_PROCESS		22	0.687204	1.76684	0	0.0406577	0.943	1980	tags=41%, list=8%, signal=45%
GO_REGULATION_OF_GRANULOCYTE_CHEMOTAXIS	GO_REGULATION_OF_GRANULOCYTE_CHEMOTAXIS		52	0.714308	1.76679	0	0.0406355	0.943	2114	tags=46%, list=9%, signal=51%
GO_IMMUNE_RESPONSE_TO_TUMOR_CELL	GO_IMMUNE_RESPONSE_TO_TUMOR_CELL		20	0.759081	1.7666	0	0.0406938	0.943	2552	tags=60%, list=11%, signal=67%
HP_ABNORMALITY_OF_THE_PLANTAR_SKIN_OF_FOOT	HP_ABNORMALITY_OF_THE_PLANTAR_SKIN_OF_FOOT		78	0.505757	1.7663	0	0.0407583	0.943	4950	tags=35%, list=21%, signal=44%
HP_NAIL_DYSTROPHY	HP_NAIL_DYSTROPHY		112	0.497139	1.76618	0	0.0407727	0.944	4414	tags=38%, list=19%, signal=46%
GO_POSITIVE_REGULATION_OF_UBIQUITIN_DEPENDENT_PROTEIN_CATABOLIC_PROCESS	GO_POSITIVE_REGULATION_OF_UBIQUITIN_DEPENDENT_PROTEIN_CATABOLIC_PROCESS		102	0.395189	1.76602	0.00994036	0.0407871	0.944	4626	tags=23%, list=20%, signal=28%
GO_T_CELL_ACTIVATION_INVOLVED_IN_IMMUNE_RESPONSE	GO_T_CELL_ACTIVATION_INVOLVED_IN_IMMUNE_RESPONSE		109	0.703327	1.76595	0	0.0407773	0.944	3241	tags=51%, list=14%, signal=59%
HP_ABNORMALITY_OF_THE_PANCREAS	HP_ABNORMALITY_OF_THE_PANCREAS		251	0.423789	1.76591	0.0040568	0.0407572	0.944	3789	tags=27%, list=16%, signal=31%
HP_ABNORMALITY_ON_PULMONARY_FUNCTION_TESTING	HP_ABNORMALITY_ON_PULMONARY_FUNCTION_TESTING		92	0.577673	1.76585	0	0.0407423	0.944	5377	tags=46%, list=23%, signal=59%
GO_POSITIVE_REGULATION_OF_MRNA_CATABOLIC_PROCESS	GO_POSITIVE_REGULATION_OF_MRNA_CATABOLIC_PROCESS		50	0.431675	1.76579	0.00826446	0.0407223	0.944	3142	tags=18%, list=13%, signal=21%
HP_NAUSEA_AND_VOMITING	HP_NAUSEA_AND_VOMITING		392	0.411942	1.76575	0.0102881	0.0406944	0.944	6100	tags=33%, list=26%, signal=44%
GO_LATE_ENDOSOME_MEMBRANE	GO_LATE_ENDOSOME_MEMBRANE		138	0.495205	1.76575	0.00613497	0.0406555	0.944	5667	tags=32%, list=24%, signal=42%
GO_POSITIVE_REGULATION_OF_ENDOTHELIAL_CELL_APOPTOTIC_PROCESS	GO_POSITIVE_REGULATION_OF_ENDOTHELIAL_CELL_APOPTOTIC_PROCESS		27	0.731857	1.76566	0	0.0406432	0.944	3086	tags=48%, list=13%, signal=55%
HP_INCREASED_BONE_MINERAL_DENSITY	HP_INCREASED_BONE_MINERAL_DENSITY		89	0.474767	1.76544	0.0146138	0.0406764	0.944	4771	tags=34%, list=20%, signal=42%
GO_TRANSMEMBRANE_RECEPTOR_PROTEIN_SERINE_THREONINE_KINASE_SIGNALING_PATHWAY	GO_TRANSMEMBRANE_RECEPTOR_PROTEIN_SERINE_THREONINE_KINASE_SIGNALING_PATHWAY		359	0.481113	1.76543	0	0.0406431	0.944	5218	tags=35%, list=22%, signal=44%
GO_SMOOTH_MUSCLE_CELL_APOPTOTIC_PROCESS	GO_SMOOTH_MUSCLE_CELL_APOPTOTIC_PROCESS		35	0.550328	1.7654	0.00199203	0.0406149	0.944	1896	tags=23%, list=8%, signal=25%
GO_TRANSMEMBRANE_RECEPTOR_PROTEIN_TYROSINE_KINASE_ACTIVITY	GO_TRANSMEMBRANE_RECEPTOR_PROTEIN_TYROSINE_KINASE_ACTIVITY		61	0.647161	1.76529	0	0.0406117	0.944	3971	tags=49%, list=17%, signal=59%
GO_REGULATION_OF_LEUKOCYTE_ADHESION_TO_VASCULAR_ENDOTHELIAL_CELL	GO_REGULATION_OF_LEUKOCYTE_ADHESION_TO_VASCULAR_ENDOTHELIAL_CELL		37	0.709276	1.7652	0.00215054	0.0406107	0.944	3112	tags=46%, list=13%, signal=53%
GO_NEGATIVE_REGULATION_OF_VIRAL_GENOME_REPLICATION	GO_NEGATIVE_REGULATION_OF_VIRAL_GENOME_REPLICATION		61	0.711794	1.76519	0.00211416	0.0405732	0.944	3185	tags=52%, list=14%, signal=60%
GO_RETROGRADE_TRANSPORT_ENDOSOME_TO_GOLGI	GO_RETROGRADE_TRANSPORT_ENDOSOME_TO_GOLGI		91	0.387066	1.76517	0.0264766	0.0405409	0.944	9527	tags=48%, list=40%, signal=81%
GO_POSITIVE_REGULATION_OF_ENDOTHELIAL_CELL_PROLIFERATION	GO_POSITIVE_REGULATION_OF_ENDOTHELIAL_CELL_PROLIFERATION		113	0.567437	1.76509	0	0.040533	0.945	5920	tags=49%, list=25%, signal=65%
GO_NAD_BIOSYNTHETIC_PROCESS	GO_NAD_BIOSYNTHETIC_PROCESS		29	0.644886	1.76501	0.00209205	0.0405188	0.945	1933	tags=38%, list=8%, signal=41%
GO_REGULATION_OF_CELL_PROJECTION_ASSEMBLY	GO_REGULATION_OF_CELL_PROJECTION_ASSEMBLY		180	0.43242	1.76488	0.00205761	0.0405269	0.946	3659	tags=21%, list=16%, signal=25%
HP_NEOPLASM_OF_THE_RESPIRATORY_SYSTEM	HP_NEOPLASM_OF_THE_RESPIRATORY_SYSTEM		57	0.494442	1.76481	0.0125786	0.0405063	0.946	3856	tags=33%, list=16%, signal=40%
HP_MICRODONTIA	HP_MICRODONTIA		109	0.454642	1.7648	0.00823045	0.0404691	0.946	5068	tags=33%, list=21%, signal=42%
HP_ABNORMAL_PULMONARY_VALVE_MORPHOLOGY	HP_ABNORMAL_PULMONARY_VALVE_MORPHOLOGY		52	0.510999	1.76476	0.0138614	0.0404443	0.946	3186	tags=27%, list=14%, signal=31%
GO_ADHERENS_JUNCTION	GO_ADHERENS_JUNCTION		166	0.54172	1.76471	0	0.0404165	0.946	6369	tags=50%, list=27%, signal=68%
GO_ENTRY_INTO_HOST	GO_ENTRY_INTO_HOST		147	0.584958	1.76424	0	0.0405765	0.946	4081	tags=39%, list=17%, signal=47%
GO_REGULATION_OF_TRANSMEMBRANE_RECEPTOR_PROTEIN_SERINE_THREONINE_KINASE_SIGNALING_PATHWAY	GO_REGULATION_OF_TRANSMEMBRANE_RECEPTOR_PROTEIN_SERINE_THREONINE_KINASE_SIGNALING_PATHWAY		254	0.508021	1.76401	0.00641026	0.0406223	0.946	5218	tags=37%, list=22%, signal=48%
GO_RESPONSE_TO_TUMOR_CELL	GO_RESPONSE_TO_TUMOR_CELL		26	0.692952	1.76391	0.00205761	0.0406215	0.946	3436	tags=58%, list=15%, signal=67%
GO_VASCULOGENESIS	GO_VASCULOGENESIS		83	0.626615	1.76384	0.00211864	0.0406164	0.946	4058	tags=47%, list=17%, signal=57%
GO_CELLULAR_RESPONSE_TO_ACID_CHEMICAL	GO_CELLULAR_RESPONSE_TO_ACID_CHEMICAL		76	0.521512	1.76379	0.00404858	0.0405942	0.946	5068	tags=36%, list=21%, signal=45%
GO_POSITIVE_REGULATION_OF_OSSIFICATION	GO_POSITIVE_REGULATION_OF_OSSIFICATION		93	0.587623	1.76372	0.00407332	0.0405736	0.946	4451	tags=45%, list=19%, signal=55%
HP_THICKENED_SKIN	HP_THICKENED_SKIN		398	0.448479	1.7637	0.00207039	0.0405445	0.946	5076	tags=34%, list=22%, signal=43%
GO_VESICLE_CYTOSKELETAL_TRAFFICKING	GO_VESICLE_CYTOSKELETAL_TRAFFICKING		75	0.492104	1.76368	0.0121951	0.0405122	0.946	6770	tags=39%, list=29%, signal=54%
GO_CELLULAR_RESPONSE_TO_INSULIN_STIMULUS	GO_CELLULAR_RESPONSE_TO_INSULIN_STIMULUS		226	0.425421	1.76362	0.00417537	0.0404911	0.946	6770	tags=35%, list=29%, signal=48%
GO_HEMATOPOIETIC_STEM_CELL_PROLIFERATION	GO_HEMATOPOIETIC_STEM_CELL_PROLIFERATION		26	0.631875	1.76331	0	0.0405685	0.947	5398	tags=50%, list=23%, signal=65%
GO_REGULATION_OF_LEUKOCYTE_APOPTOTIC_PROCESS	GO_REGULATION_OF_LEUKOCYTE_APOPTOTIC_PROCESS		86	0.680905	1.76315	0.00842105	0.0406009	0.949	2626	tags=49%, list=11%, signal=55%
HP_SYRINGOMYELIA	HP_SYRINGOMYELIA		19	0.647415	1.76314	0.010101	0.040565	0.949	2350	tags=26%, list=10%, signal=29%
GO_GLYCEROLIPID_BIOSYNTHETIC_PROCESS	GO_GLYCEROLIPID_BIOSYNTHETIC_PROCESS		270	0.422774	1.76309	0.00205339	0.0405393	0.949	5225	tags=28%, list=22%, signal=36%
GO_NEGATIVE_REGULATION_OF_PROTEIN_KINASE_B_SIGNALING	GO_NEGATIVE_REGULATION_OF_PROTEIN_KINASE_B_SIGNALING		64	0.554236	1.76303	0	0.0405281	0.949	6313	tags=41%, list=27%, signal=55%
GO_LIPASE_ACTIVITY	GO_LIPASE_ACTIVITY		131	0.533205	1.76293	0	0.0405215	0.949	5976	tags=46%, list=25%, signal=61%
HP_ABNORMAL_ATRIOVENTRICULAR_VALVE_PHYSIOLOGY	HP_ABNORMAL_ATRIOVENTRICULAR_VALVE_PHYSIOLOGY		138	0.469767	1.76281	0.0186335	0.0405263	0.949	3338	tags=26%, list=14%, signal=30%
GO_NEGATIVE_REGULATION_OF_BMP_SIGNALING_PATHWAY	GO_NEGATIVE_REGULATION_OF_BMP_SIGNALING_PATHWAY		52	0.608993	1.76273	0.00212766	0.0405286	0.949	7652	tags=63%, list=32%, signal=94%
GO_LAMELLIPODIUM_ASSEMBLY	GO_LAMELLIPODIUM_ASSEMBLY		69	0.538348	1.7624	0	0.0406142	0.949	3303	tags=28%, list=14%, signal=32%
HP_ABNORMAL_SYSTEMIC_ARTERIAL_MORPHOLOGY	HP_ABNORMAL_SYSTEMIC_ARTERIAL_MORPHOLOGY		384	0.446664	1.76217	0.0145833	0.0406796	0.949	3879	tags=27%, list=16%, signal=32%
HP_GROWTH_HORMONE_EXCESS	HP_GROWTH_HORMONE_EXCESS		19	0.704078	1.76208	0.00201613	0.0406816	0.949	3212	tags=47%, list=14%, signal=55%
HP_CONSTIPATION	HP_CONSTIPATION		280	0.364603	1.76195	0.00424628	0.0406914	0.949	6113	tags=30%, list=26%, signal=40%
GO_AMINE_METABOLIC_PROCESS	GO_AMINE_METABOLIC_PROCESS		140	0.469857	1.76193	0.00609756	0.0406643	0.949	4344	tags=29%, list=18%, signal=35%
GO_REGULATION_OF_CELL_SUBSTRATE_JUNCTION_ORGANIZATION	GO_REGULATION_OF_CELL_SUBSTRATE_JUNCTION_ORGANIZATION		66	0.622454	1.76179	0.00207039	0.0406877	0.949	5919	tags=50%, list=25%, signal=67%
HP_RECURRENT_SINUSITIS	HP_RECURRENT_SINUSITIS		37	0.627714	1.76169	0.00201207	0.0406933	0.949	3224	tags=46%, list=14%, signal=53%
GO_REGULATION_OF_CD4_POSITIVE_ALPHA_BETA_T_CELL_ACTIVATION	GO_REGULATION_OF_CD4_POSITIVE_ALPHA_BETA_T_CELL_ACTIVATION		63	0.733988	1.76165	0	0.0406682	0.949	3027	tags=59%, list=13%, signal=67%
GO_BROWN_FAT_CELL_DIFFERENTIATION	GO_BROWN_FAT_CELL_DIFFERENTIATION		50	0.646947	1.76159	0.00211864	0.040657	0.949	4651	tags=52%, list=20%, signal=65%
HP_AUTOIMMUNE_ANTIBODY_POSITIVITY	HP_AUTOIMMUNE_ANTIBODY_POSITIVITY		46	0.80188	1.76124	0.00204082	0.0407477	0.949	2265	tags=63%, list=10%, signal=70%
GO_T_CELL_MIGRATION	GO_T_CELL_MIGRATION		67	0.770858	1.76081	0	0.0408919	0.95	3200	tags=63%, list=14%, signal=72%
GO_CYSTEINE_TYPE_ENDOPEPTIDASE_REGULATOR_ACTIVITY_INVOLVED_IN_APOPTOTIC_PROCESS	GO_CYSTEINE_TYPE_ENDOPEPTIDASE_REGULATOR_ACTIVITY_INVOLVED_IN_APOPTOTIC_PROCESS		43	0.605813	1.76077	0.00614754	0.040884	0.95	1941	tags=33%, list=8%, signal=35%
GO_RESPONSE_TO_ESTROGEN	GO_RESPONSE_TO_ESTROGEN		75	0.538278	1.76064	0.00601202	0.0408855	0.95	2654	tags=31%, list=11%, signal=34%
GO_INOSITOL_PHOSPHATE_BIOSYNTHETIC_PROCESS	GO_INOSITOL_PHOSPHATE_BIOSYNTHETIC_PROCESS		28	0.668708	1.76043	0.00627615	0.040941	0.95	2787	tags=36%, list=12%, signal=40%
GO_PROTEIN_DEPHOSPHORYLATION	GO_PROTEIN_DEPHOSPHORYLATION		320	0.380526	1.76012	0	0.0410205	0.95	5156	tags=25%, list=22%, signal=32%
GO_CORTICAL_CYTOSKELETON	GO_CORTICAL_CYTOSKELETON		106	0.506853	1.76011	0	0.040989	0.95	6665	tags=44%, list=28%, signal=62%
HP_SKIN_NODULE	HP_SKIN_NODULE		102	0.574599	1.76001	0.0101833	0.0409986	0.95	3499	tags=35%, list=15%, signal=41%
GO_POSITIVE_REGULATION_OF_ALPHA_BETA_T_CELL_DIFFERENTIATION	GO_POSITIVE_REGULATION_OF_ALPHA_BETA_T_CELL_DIFFERENTIATION		47	0.797415	1.76	0	0.0409684	0.95	3027	tags=70%, list=13%, signal=80%
HP_SHUFFLING_GAIT	HP_SHUFFLING_GAIT		36	0.504587	1.75999	0.00414079	0.040932	0.95	2739	tags=22%, list=12%, signal=25%
GO_MYOSIN_COMPLEX	GO_MYOSIN_COMPLEX		57	0.684241	1.75981	0	0.0409588	0.95	4283	tags=51%, list=18%, signal=62%
GO_PROTEIN_TYROSINE_KINASE_BINDING	GO_PROTEIN_TYROSINE_KINASE_BINDING		98	0.506515	1.75949	0.00409836	0.0410469	0.95	5126	tags=41%, list=22%, signal=52%
GO_METALLOPEPTIDASE_ACTIVITY	GO_METALLOPEPTIDASE_ACTIVITY		188	0.494576	1.75949	0.00208768	0.0410096	0.95	4881	tags=37%, list=21%, signal=46%
GO_BASOLATERAL_PLASMA_MEMBRANE	GO_BASOLATERAL_PLASMA_MEMBRANE		246	0.515622	1.75947	0	0.0409865	0.95	6054	tags=46%, list=26%, signal=61%
GO_POSITIVE_REGULATION_OF_RESPONSE_TO_WOUNDING	GO_POSITIVE_REGULATION_OF_RESPONSE_TO_WOUNDING		74	0.643067	1.75945	0.00202429	0.0409556	0.95	5075	tags=55%, list=22%, signal=70%
HP_DYSPNEA	HP_DYSPNEA		386	0.418951	1.75943	0	0.0409294	0.95	6046	tags=36%, list=26%, signal=47%
GO_POSITIVE_REGULATION_OF_T_CELL_MIGRATION	GO_POSITIVE_REGULATION_OF_T_CELL_MIGRATION		31	0.737202	1.75938	0.00394477	0.040908	0.95	3752	tags=55%, list=16%, signal=65%
HP_ABNORMALITY_OF_DENTAL_ERUPTION	HP_ABNORMALITY_OF_DENTAL_ERUPTION		200	0.455372	1.75929	0.0021692	0.0409247	0.95	6931	tags=41%, list=29%, signal=58%
GO_POSITIVE_REGULATION_OF_CELL_KILLING	GO_POSITIVE_REGULATION_OF_CELL_KILLING		61	0.762309	1.75917	0.0020202	0.0409261	0.95	3404	tags=67%, list=14%, signal=78%
GO_PROSTANOID_METABOLIC_PROCESS	GO_PROSTANOID_METABOLIC_PROCESS		49	0.550415	1.75912	0.00395257	0.0409062	0.95	5013	tags=41%, list=21%, signal=52%
GO_MONONUCLEAR_CELL_MIGRATION	GO_MONONUCLEAR_CELL_MIGRATION		96	0.708548	1.75911	0	0.0408801	0.95	3046	tags=56%, list=13%, signal=64%
GO_BASEMENT_MEMBRANE	GO_BASEMENT_MEMBRANE		103	0.662592	1.75884	0.00206186	0.0409498	0.951	4927	tags=63%, list=21%, signal=79%
HP_PLEURAL_EFFUSION	HP_PLEURAL_EFFUSION		54	0.66551	1.75867	0	0.0409752	0.952	4096	tags=52%, list=17%, signal=63%
GO_NUCLEOBASE_CONTAINING_SMALL_MOLECULE_CATABOLIC_PROCESS	GO_NUCLEOBASE_CONTAINING_SMALL_MOLECULE_CATABOLIC_PROCESS		49	0.578088	1.7586	0.0124481	0.0409596	0.952	5188	tags=51%, list=22%, signal=65%
GO_NEGATIVE_REGULATION_OF_SUPRAMOLECULAR_FIBER_ORGANIZATION	GO_NEGATIVE_REGULATION_OF_SUPRAMOLECULAR_FIBER_ORGANIZATION		155	0.451429	1.75831	0	0.0410622	0.952	4764	tags=30%, list=20%, signal=38%
GO_AMYLOID_BETA_FORMATION	GO_AMYLOID_BETA_FORMATION		39	0.588937	1.7583	0	0.0410351	0.952	4557	tags=38%, list=19%, signal=48%
HP_PULMONARY_ARTERIAL_HYPERTENSION	HP_PULMONARY_ARTERIAL_HYPERTENSION		99	0.569428	1.75815	0.00419287	0.0410517	0.952	3971	tags=43%, list=17%, signal=52%
HP_HYPERKERATOSIS	HP_HYPERKERATOSIS		239	0.481248	1.75811	0	0.0410266	0.952	7018	tags=50%, list=30%, signal=70%
GO_NEGATIVE_REGULATION_OF_PRODUCTION_OF_MOLECULAR_MEDIATOR_OF_IMMUNE_RESPONSE	GO_NEGATIVE_REGULATION_OF_PRODUCTION_OF_MOLECULAR_MEDIATOR_OF_IMMUNE_RESPONSE		36	0.732142	1.75783	0	0.0410949	0.952	2029	tags=50%, list=9%, signal=55%
GO_AMYLOID_BETA_BINDING	GO_AMYLOID_BETA_BINDING		77	0.606747	1.75776	0.00204499	0.0410749	0.952	5544	tags=48%, list=24%, signal=63%
GO_AMYLOID_BETA_METABOLIC_PROCESS	GO_AMYLOID_BETA_METABOLIC_PROCESS		51	0.548851	1.75776	0.00209205	0.0410419	0.952	4881	tags=35%, list=21%, signal=44%
GO_ARTERY_DEVELOPMENT	GO_ARTERY_DEVELOPMENT		102	0.579989	1.75769	0.0125523	0.0410321	0.952	4685	tags=43%, list=20%, signal=54%
GO_REGULATION_OF_WOUND_HEALING	GO_REGULATION_OF_WOUND_HEALING		151	0.661836	1.75768	0	0.0410025	0.952	5075	tags=56%, list=22%, signal=70%
HP_ERYTHEMA	HP_ERYTHEMA		107	0.523162	1.75727	0	0.0411193	0.952	4243	tags=37%, list=18%, signal=45%
HP_THYROIDITIS	HP_THYROIDITIS		36	0.69566	1.75727	0	0.0410844	0.952	3512	tags=47%, list=15%, signal=55%
GO_VASCULAR_ENDOTHELIAL_GROWTH_FACTOR_PRODUCTION	GO_VASCULAR_ENDOTHELIAL_GROWTH_FACTOR_PRODUCTION		65	0.566311	1.75724	0	0.0410591	0.952	3924	tags=28%, list=17%, signal=33%
GO_POSITIVE_REGULATION_OF_MACROPHAGE_CHEMOTAXIS	GO_POSITIVE_REGULATION_OF_MACROPHAGE_CHEMOTAXIS		19	0.76963	1.75722	0.00410678	0.0410276	0.952	2685	tags=58%, list=11%, signal=65%
GO_RETINOIC_ACID_RECEPTOR_BINDING	GO_RETINOIC_ACID_RECEPTOR_BINDING		27	0.536292	1.75679	0.0106157	0.0411427	0.952	1912	tags=22%, list=8%, signal=24%
HP_SYSTEMIC_LUPUS_ERYTHEMATOSUS	HP_SYSTEMIC_LUPUS_ERYTHEMATOSUS		30	0.829427	1.7567	0	0.0411329	0.952	2265	tags=67%, list=10%, signal=74%
HP_CUTANEOUS_PHOTOSENSITIVITY	HP_CUTANEOUS_PHOTOSENSITIVITY		83	0.451919	1.75658	0.00598802	0.0411502	0.952	2629	tags=19%, list=11%, signal=22%
GO_REGULATION_OF_MACROAUTOPHAGY	GO_REGULATION_OF_MACROAUTOPHAGY		176	0.377386	1.75654	0.0223124	0.0411301	0.952	5517	tags=22%, list=23%, signal=29%
GO_GLIAL_CELL_DIFFERENTIATION	GO_GLIAL_CELL_DIFFERENTIATION		230	0.493013	1.75622	0	0.0412274	0.952	5527	tags=40%, list=23%, signal=51%
HP_ABNORMAL_CELLULAR_PHENOTYPE	HP_ABNORMAL_CELLULAR_PHENOTYPE		457	0.415366	1.75608	0.0123711	0.0412555	0.952	3331	tags=23%, list=14%, signal=26%
GO_ADENYLYLTRANSFERASE_ACTIVITY	GO_ADENYLYLTRANSFERASE_ACTIVITY		31	0.518153	1.75604	0.0172043	0.0412296	0.952	3114	tags=29%, list=13%, signal=33%
HP_SEROSITIS	HP_SEROSITIS		38	0.761791	1.75601	0.0020202	0.0412129	0.952	2484	tags=63%, list=11%, signal=70%
GO_POSITIVE_REGULATION_OF_LYMPHOCYTE_MIGRATION	GO_POSITIVE_REGULATION_OF_LYMPHOCYTE_MIGRATION		38	0.73824	1.75588	0.00406504	0.041226	0.952	3752	tags=58%, list=16%, signal=69%
GO_T_CELL_MEDIATED_IMMUNITY	GO_T_CELL_MEDIATED_IMMUNITY		103	0.702533	1.75585	0	0.0411956	0.952	2904	tags=52%, list=12%, signal=60%
GO_T_HELPER_1_TYPE_IMMUNE_RESPONSE	GO_T_HELPER_1_TYPE_IMMUNE_RESPONSE		44	0.794883	1.75584	0	0.0411607	0.952	3044	tags=70%, list=13%, signal=81%
GO_ACTIVATION_OF_JUN_KINASE_ACTIVITY	GO_ACTIVATION_OF_JUN_KINASE_ACTIVITY		40	0.579966	1.75552	0.00414938	0.0412625	0.953	3925	tags=38%, list=17%, signal=45%
GO_POSITIVE_REGULATION_OF_INTERLEUKIN_1_PRODUCTION	GO_POSITIVE_REGULATION_OF_INTERLEUKIN_1_PRODUCTION		59	0.705775	1.75545	0	0.0412495	0.953	2950	tags=51%, list=13%, signal=58%
GO_INOSITOL_PHOSPHATE_MEDIATED_SIGNALING	GO_INOSITOL_PHOSPHATE_MEDIATED_SIGNALING		57	0.600195	1.75544	0	0.0412194	0.953	5003	tags=42%, list=21%, signal=53%
GO_SMOOTH_MUSCLE_CELL_DIFFERENTIATION	GO_SMOOTH_MUSCLE_CELL_DIFFERENTIATION		73	0.567361	1.75538	0.00204082	0.0412019	0.953	4451	tags=37%, list=19%, signal=45%
HP_HETEROGENEOUS	HP_HETEROGENEOUS		270	0.445042	1.75537	0	0.0411659	0.953	4588	tags=33%, list=19%, signal=40%
GO_FLAVIN_ADENINE_DINUCLEOTIDE_BINDING	GO_FLAVIN_ADENINE_DINUCLEOTIDE_BINDING		81	0.515161	1.75537	0.00801603	0.0411299	0.953	5615	tags=37%, list=24%, signal=48%
GO_APICAL_PART_OF_CELL	GO_APICAL_PART_OF_CELL		432	0.519522	1.75524	0	0.0411496	0.953	6461	tags=47%, list=27%, signal=63%
GO_CYSTEINE_TYPE_ENDOPEPTIDASE_ACTIVITY	GO_CYSTEINE_TYPE_ENDOPEPTIDASE_ACTIVITY		114	0.466434	1.7552	0.00406504	0.0411296	0.953	6661	tags=33%, list=28%, signal=46%
GO_NEGATIVE_REGULATION_OF_NEURON_DEATH	GO_NEGATIVE_REGULATION_OF_NEURON_DEATH		212	0.427964	1.75502	0	0.0411457	0.953	5441	tags=32%, list=23%, signal=41%
HP_HEPATOCELLULAR_CARCINOMA	HP_HEPATOCELLULAR_CARCINOMA		58	0.570233	1.75492	0.00819672	0.0411527	0.953	4018	tags=38%, list=17%, signal=46%
HP_FEMALE_SEXUAL_DYSFUNCTION	HP_FEMALE_SEXUAL_DYSFUNCTION		57	0.554116	1.75491	0	0.041119	0.953	5073	tags=42%, list=22%, signal=54%
GO_PROTEIN_DESTABILIZATION	GO_PROTEIN_DESTABILIZATION		50	0.451808	1.75487	0.00623701	0.0410954	0.953	4823	tags=24%, list=20%, signal=30%
GO_B_CELL_RECEPTOR_SIGNALING_PATHWAY	GO_B_CELL_RECEPTOR_SIGNALING_PATHWAY		63	0.784511	1.75462	0.00610998	0.0411733	0.954	2630	tags=63%, list=11%, signal=71%
GO_VESICLE_BUDDING_FROM_MEMBRANE	GO_VESICLE_BUDDING_FROM_MEMBRANE		108	0.419812	1.75444	0.0139721	0.0412082	0.954	7720	tags=33%, list=33%, signal=49%
GO_INTEGRIN_BINDING	GO_INTEGRIN_BINDING		144	0.654942	1.75422	0.00202429	0.0412764	0.955	4731	tags=57%, list=20%, signal=71%
GO_GLYCEROLIPID_METABOLIC_PROCESS	GO_GLYCEROLIPID_METABOLIC_PROCESS		433	0.438361	1.75416	0	0.041266	0.955	5282	tags=30%, list=22%, signal=38%
GO_RECEPTOR_METABOLIC_PROCESS	GO_RECEPTOR_METABOLIC_PROCESS		197	0.467483	1.75375	0	0.0413822	0.955	4984	tags=30%, list=21%, signal=38%
GO_RESPONSE_TO_KETONE	GO_RESPONSE_TO_KETONE		199	0.48568	1.75366	0	0.041384	0.955	5803	tags=39%, list=25%, signal=51%
GO_POSITIVE_REGULATION_OF_MACROPHAGE_ACTIVATION	GO_POSITIVE_REGULATION_OF_MACROPHAGE_ACTIVATION		29	0.720051	1.7536	0	0.0413695	0.955	3977	tags=59%, list=17%, signal=70%
GO_CELL_SURFACE_RECEPTOR_SIGNALING_PATHWAY_INVOLVED_IN_HEART_DEVELOPMENT	GO_CELL_SURFACE_RECEPTOR_SIGNALING_PATHWAY_INVOLVED_IN_HEART_DEVELOPMENT		33	0.664861	1.75342	0.00617284	0.0413954	0.955	4451	tags=58%, list=19%, signal=71%
GO_MYOSIN_BINDING	GO_MYOSIN_BINDING		72	0.547069	1.75313	0	0.0414778	0.956	6712	tags=46%, list=28%, signal=64%
GO_STEM_CELL_DIFFERENTIATION	GO_STEM_CELL_DIFFERENTIATION		263	0.425683	1.75284	0.0122449	0.0415531	0.956	5358	tags=30%, list=23%, signal=39%
GO_POSITIVE_REGULATION_OF_EXTRINSIC_APOPTOTIC_SIGNALING_PATHWAY	GO_POSITIVE_REGULATION_OF_EXTRINSIC_APOPTOTIC_SIGNALING_PATHWAY		52	0.605187	1.75281	0.00401606	0.0415234	0.956	4834	tags=44%, list=20%, signal=56%
GO_NEGATIVE_REGULATION_OF_TRANSMEMBRANE_TRANSPORT	GO_NEGATIVE_REGULATION_OF_TRANSMEMBRANE_TRANSPORT		127	0.48371	1.75273	0	0.041519	0.956	6609	tags=38%, list=28%, signal=52%
GO_POSITIVE_REGULATION_OF_OSTEOBLAST_DIFFERENTIATION	GO_POSITIVE_REGULATION_OF_OSTEOBLAST_DIFFERENTIATION		65	0.592072	1.75263	0.00614754	0.0415156	0.956	4451	tags=45%, list=19%, signal=55%
GO_PROTEIN_EXIT_FROM_ENDOPLASMIC_RETICULUM	GO_PROTEIN_EXIT_FROM_ENDOPLASMIC_RETICULUM		47	0.442291	1.75253	0.028866	0.0415225	0.956	7849	tags=38%, list=33%, signal=57%
GO_EMBRYONIC_HEART_TUBE_DEVELOPMENT	GO_EMBRYONIC_HEART_TUBE_DEVELOPMENT		80	0.512467	1.75253	0.00626305	0.0414887	0.956	5697	tags=35%, list=24%, signal=46%
GO_PEPTIDASE_ACTIVATOR_ACTIVITY	GO_PEPTIDASE_ACTIVATOR_ACTIVITY		40	0.60263	1.75242	0.0142276	0.0414928	0.956	3339	tags=35%, list=14%, signal=41%
GO_NEGATIVE_REGULATION_OF_PROTEIN_BINDING	GO_NEGATIVE_REGULATION_OF_PROTEIN_BINDING		106	0.476321	1.75242	0.0102881	0.0414592	0.956	3482	tags=25%, list=15%, signal=29%
GO_NEUTROPHIL_CHEMOTAXIS	GO_NEUTROPHIL_CHEMOTAXIS		101	0.696513	1.75237	0.0020284	0.041439	0.956	3391	tags=51%, list=14%, signal=60%
HP_ABNORMAL_RENAL_PELVIS_MORPHOLOGY	HP_ABNORMAL_RENAL_PELVIS_MORPHOLOGY		178	0.356008	1.75235	0.00849257	0.0414071	0.956	2671	tags=14%, list=11%, signal=16%
GO_CERAMIDE_BIOSYNTHETIC_PROCESS	GO_CERAMIDE_BIOSYNTHETIC_PROCESS		67	0.473113	1.75219	0	0.0414493	0.956	5525	tags=36%, list=23%, signal=47%
HP_ABNORMAL_CELL_PROLIFERATION	HP_ABNORMAL_CELL_PROLIFERATION		18	0.836805	1.75212	0.002079	0.041439	0.956	1260	tags=56%, list=5%, signal=59%
GO_REGULATION_OF_CELLULAR_RESPONSE_TO_TRANSFORMING_GROWTH_FACTOR_BETA_STIMULUS	GO_REGULATION_OF_CELLULAR_RESPONSE_TO_TRANSFORMING_GROWTH_FACTOR_BETA_STIMULUS		129	0.500034	1.75211	0.0126316	0.0414122	0.956	5218	tags=36%, list=22%, signal=47%
HP_ABNORMAL_CIRCULATING_CREATININE_LEVEL	HP_ABNORMAL_CIRCULATING_CREATININE_LEVEL		30	0.65799	1.75206	0	0.0413965	0.956	3256	tags=37%, list=14%, signal=42%
HP_HEMOPTYSIS	HP_HEMOPTYSIS		55	0.747843	1.75186	0	0.0414406	0.956	3964	tags=64%, list=17%, signal=76%
GO_ENDOPLASMIC_RETICULUM_TO_GOLGI_VESICLE_MEDIATED_TRANSPORT	GO_ENDOPLASMIC_RETICULUM_TO_GOLGI_VESICLE_MEDIATED_TRANSPORT		203	0.37806	1.75176	0.0201207	0.0414428	0.956	7720	tags=32%, list=33%, signal=46%
HP_RECURRENT_FUNGAL_INFECTIONS	HP_RECURRENT_FUNGAL_INFECTIONS		53	0.723578	1.75167	0	0.0414361	0.956	3964	tags=60%, list=17%, signal=72%
HP_PULMONARY_EMBOLISM	HP_PULMONARY_EMBOLISM		36	0.724622	1.75162	0	0.0414155	0.956	2484	tags=53%, list=11%, signal=59%
GO_G_PROTEIN_COUPLED_RECEPTOR_BINDING	GO_G_PROTEIN_COUPLED_RECEPTOR_BINDING		291	0.46711	1.75161	0	0.0413821	0.956	6088	tags=37%, list=26%, signal=49%
GO_CELLULAR_RESPONSE_TO_INTERFERON_BETA	GO_CELLULAR_RESPONSE_TO_INTERFERON_BETA		21	0.710031	1.75139	0.0120968	0.0414237	0.956	3076	tags=43%, list=13%, signal=49%
GO_ANTIGEN_PROCESSING_AND_PRESENTATION_OF_PEPTIDE_ANTIGEN	GO_ANTIGEN_PROCESSING_AND_PRESENTATION_OF_PEPTIDE_ANTIGEN		192	0.511705	1.7513	0.0222672	0.0414054	0.956	3504	tags=30%, list=15%, signal=35%
GO_FOCAL_ADHESION_ASSEMBLY	GO_FOCAL_ADHESION_ASSEMBLY		83	0.616423	1.75099	0.00617284	0.0415031	0.956	3651	tags=37%, list=15%, signal=44%
GO_POSITIVE_REGULATION_OF_DNA_TEMPLATED_TRANSCRIPTION_INITIATION	GO_POSITIVE_REGULATION_OF_DNA_TEMPLATED_TRANSCRIPTION_INITIATION		38	0.426729	1.75094	0.0100806	0.0414926	0.956	1202	tags=8%, list=5%, signal=8%
GO_REGULATION_OF_MICROGLIAL_CELL_ACTIVATION	GO_REGULATION_OF_MICROGLIAL_CELL_ACTIVATION		21	0.730823	1.75078	0	0.0415132	0.956	4823	tags=57%, list=20%, signal=72%
GO_NEGATIVE_REGULATION_OF_B_CELL_ACTIVATION	GO_NEGATIVE_REGULATION_OF_B_CELL_ACTIVATION		32	0.729207	1.75067	0.00607287	0.0415259	0.956	2055	tags=53%, list=9%, signal=58%
GO_REGULATION_OF_ASTROCYTE_DIFFERENTIATION	GO_REGULATION_OF_ASTROCYTE_DIFFERENTIATION		31	0.654704	1.75058	0.00410678	0.0415232	0.956	5192	tags=58%, list=22%, signal=74%
GO_NEGATIVE_REGULATION_OF_MAP_KINASE_ACTIVITY	GO_NEGATIVE_REGULATION_OF_MAP_KINASE_ACTIVITY		79	0.513931	1.75046	0.00616016	0.0415455	0.956	4037	tags=33%, list=17%, signal=40%
GO_CELL_SUBSTRATE_JUNCTION_ORGANIZATION	GO_CELL_SUBSTRATE_JUNCTION_ORGANIZATION		102	0.628908	1.75045	0.00417537	0.0415104	0.956	4834	tags=47%, list=20%, signal=59%
GO_INTERLEUKIN_12_PRODUCTION	GO_INTERLEUKIN_12_PRODUCTION		57	0.769117	1.74999	0	0.0416525	0.956	3027	tags=67%, list=13%, signal=76%
HP_ABNORMALITY_OF_THE_PULMONARY_VASCULATURE	HP_ABNORMALITY_OF_THE_PULMONARY_VASCULATURE		120	0.479863	1.7499	0.0101833	0.0416627	0.956	4673	tags=35%, list=20%, signal=43%
GO_CYTOKINE_METABOLIC_PROCESS	GO_CYTOKINE_METABOLIC_PROCESS		73	0.702495	1.74975	0.002079	0.0416768	0.956	4604	tags=60%, list=20%, signal=75%
HP_ABNORMAL_CRANIAL_NERVE_PHYSIOLOGY	HP_ABNORMAL_CRANIAL_NERVE_PHYSIOLOGY		282	0.418245	1.74973	0	0.0416495	0.956	3257	tags=24%, list=14%, signal=27%
GO_CYTOKINE_ACTIVITY	GO_CYTOKINE_ACTIVITY		233	0.602063	1.74971	0	0.0416209	0.956	5822	tags=54%, list=25%, signal=71%
GO_MEMBRANE_INVAGINATION	GO_MEMBRANE_INVAGINATION		71	0.639836	1.74968	0.00201613	0.0416011	0.956	2722	tags=45%, list=12%, signal=51%
GO_CELLULAR_RESPONSE_TO_MECHANICAL_STIMULUS	GO_CELLULAR_RESPONSE_TO_MECHANICAL_STIMULUS		79	0.654738	1.74968	0.00203666	0.0415663	0.956	4668	tags=54%, list=20%, signal=68%
GO_INTEGRIN_MEDIATED_SIGNALING_PATHWAY	GO_INTEGRIN_MEDIATED_SIGNALING_PATHWAY		108	0.688876	1.74942	0	0.0416338	0.956	4180	tags=58%, list=18%, signal=71%
HP_DENTAL_MALOCCLUSION	HP_DENTAL_MALOCCLUSION		102	0.493844	1.74937	0.00617284	0.0416183	0.956	6678	tags=47%, list=28%, signal=65%
GO_NEGATIVE_REGULATION_OF_INTRACELLULAR_STEROID_HORMONE_RECEPTOR_SIGNALING_PATHWAY	GO_NEGATIVE_REGULATION_OF_INTRACELLULAR_STEROID_HORMONE_RECEPTOR_SIGNALING_PATHWAY		35	0.524588	1.74935	0.00396825	0.041592	0.956	6473	tags=46%, list=27%, signal=63%
HP_COUGH	HP_COUGH		127	0.530233	1.74917	0.00204082	0.0416431	0.956	4797	tags=38%, list=20%, signal=47%
GO_REGULATION_OF_PROTEIN_EXIT_FROM_ENDOPLASMIC_RETICULUM	GO_REGULATION_OF_PROTEIN_EXIT_FROM_ENDOPLASMIC_RETICULUM		27	0.529681	1.74878	0.00809717	0.0417449	0.957	7849	tags=52%, list=33%, signal=78%
GO_PHOSPHORIC_ESTER_HYDROLASE_ACTIVITY	GO_PHOSPHORIC_ESTER_HYDROLASE_ACTIVITY		366	0.418903	1.74871	0	0.0417446	0.957	5976	tags=34%, list=25%, signal=44%
GO_SYNAPTIC_VESICLE_TRANSPORT	GO_SYNAPTIC_VESICLE_TRANSPORT		44	0.480625	1.74865	0.0327198	0.041738	0.957	5430	tags=23%, list=23%, signal=29%
GO_COLLAGEN_TRIMER	GO_COLLAGEN_TRIMER		87	0.679867	1.74851	0.00816326	0.0417588	0.957	5466	tags=68%, list=23%, signal=88%
HP_URTICARIA	HP_URTICARIA		45	0.665772	1.74851	0	0.041724	0.957	3499	tags=51%, list=15%, signal=60%
HP_ABNORMAL_NERVE_CONDUCTION_VELOCITY	HP_ABNORMAL_NERVE_CONDUCTION_VELOCITY		91	0.437502	1.74848	0.010101	0.0417053	0.957	5257	tags=31%, list=22%, signal=39%
HP_RENAL_INSUFFICIENCY	HP_RENAL_INSUFFICIENCY		319	0.427073	1.74831	0.00613497	0.041741	0.957	3671	tags=24%, list=16%, signal=29%
GO_NEGATIVE_REGULATION_OF_LEUKOCYTE_MIGRATION	GO_NEGATIVE_REGULATION_OF_LEUKOCYTE_MIGRATION		49	0.748412	1.74822	0	0.0417519	0.957	3399	tags=63%, list=14%, signal=74%
HP_DIPLOPIA	HP_DIPLOPIA		72	0.536961	1.74809	0.00207469	0.0417636	0.957	5561	tags=42%, list=24%, signal=54%
GO_REGULATION_OF_CELLULAR_RESPONSE_TO_INSULIN_STIMULUS	GO_REGULATION_OF_CELLULAR_RESPONSE_TO_INSULIN_STIMULUS		75	0.523315	1.74786	0.00213675	0.041824	0.957	6591	tags=45%, list=28%, signal=63%
GO_AUTOPHAGOSOME_ORGANIZATION	GO_AUTOPHAGOSOME_ORGANIZATION		97	0.463001	1.74784	0.012024	0.0417903	0.957	9535	tags=54%, list=40%, signal=90%
GO_NEGATIVE_REGULATION_OF_ALCOHOL_BIOSYNTHETIC_PROCESS	GO_NEGATIVE_REGULATION_OF_ALCOHOL_BIOSYNTHETIC_PROCESS		17	0.687927	1.74776	0	0.0417979	0.957	4018	tags=53%, list=17%, signal=64%
HP_OSTEOARTHRITIS	HP_OSTEOARTHRITIS		55	0.621766	1.74736	0.00413223	0.0419135	0.957	3993	tags=47%, list=17%, signal=57%
GO_NEGATIVE_REGULATION_OF_LYMPHOCYTE_DIFFERENTIATION	GO_NEGATIVE_REGULATION_OF_LYMPHOCYTE_DIFFERENTIATION		55	0.611938	1.74734	0.00617284	0.0418882	0.957	5002	tags=51%, list=21%, signal=64%
GO_POSITIVE_REGULATION_OF_SPROUTING_ANGIOGENESIS	GO_POSITIVE_REGULATION_OF_SPROUTING_ANGIOGENESIS		67	0.603604	1.74716	0.0020284	0.0419282	0.957	5859	tags=48%, list=25%, signal=63%
GO_POSITIVE_REGULATION_OF_CANONICAL_WNT_SIGNALING_PATHWAY	GO_POSITIVE_REGULATION_OF_CANONICAL_WNT_SIGNALING_PATHWAY		150	0.397354	1.74692	0.0156863	0.0419845	0.957	4344	tags=21%, list=18%, signal=26%
HP_CONGESTIVE_HEART_FAILURE	HP_CONGESTIVE_HEART_FAILURE		182	0.46171	1.74683	0.00612245	0.0419856	0.957	6080	tags=37%, list=26%, signal=49%
GO_GLIAL_CELL_APOPTOTIC_PROCESS	GO_GLIAL_CELL_APOPTOTIC_PROCESS		15	0.634034	1.74681	0.00414938	0.041961	0.957	3864	tags=40%, list=16%, signal=48%
GO_RESPONSE_TO_CHEMOKINE	GO_RESPONSE_TO_CHEMOKINE		96	0.710074	1.74657	0	0.04201	0.957	3512	tags=57%, list=15%, signal=67%
GO_GASTRULATION	GO_GASTRULATION		189	0.507883	1.74654	0.00212766	0.0419874	0.957	4927	tags=35%, list=21%, signal=44%
HP_NAIL_DYSPLASIA	HP_NAIL_DYSPLASIA		148	0.470129	1.74601	0.0020284	0.0421334	0.957	4414	tags=36%, list=19%, signal=45%
GO_ENDOTHELIAL_CELL_DEVELOPMENT	GO_ENDOTHELIAL_CELL_DEVELOPMENT		64	0.651223	1.74594	0	0.0421227	0.957	5943	tags=64%, list=25%, signal=85%
GO_FICOLIN_1_RICH_GRANULE_MEMBRANE	GO_FICOLIN_1_RICH_GRANULE_MEMBRANE		61	0.679128	1.74543	0.004158	0.042295	0.958	3661	tags=48%, list=16%, signal=56%
GO_MULTICELLULAR_ORGANISM_GROWTH	GO_MULTICELLULAR_ORGANISM_GROWTH		150	0.404775	1.74532	0.002	0.0423024	0.958	5943	tags=31%, list=25%, signal=42%
GO_SMOOTH_MUSCLE_CONTRACTION	GO_SMOOTH_MUSCLE_CONTRACTION		109	0.578884	1.7451	0.00215054	0.0423562	0.958	4751	tags=44%, list=20%, signal=55%
HP_ABNORMALITY_OF_PERIPHERAL_NERVES	HP_ABNORMALITY_OF_PERIPHERAL_NERVES		105	0.448429	1.74498	0.00804829	0.0423814	0.958	5257	tags=31%, list=22%, signal=40%
GO_RNA_DESTABILIZATION	GO_RNA_DESTABILIZATION		35	0.475071	1.74486	0.0163599	0.0423967	0.958	2858	tags=20%, list=12%, signal=23%
GO_REGULATION_OF_MYELOID_LEUKOCYTE_DIFFERENTIATION	GO_REGULATION_OF_MYELOID_LEUKOCYTE_DIFFERENTIATION		123	0.619144	1.74438	0.00212766	0.0425531	0.959	3774	tags=44%, list=16%, signal=52%
HP_ABNORMAL_ORAL_PHYSIOLOGY	HP_ABNORMAL_ORAL_PHYSIOLOGY		244	0.420306	1.74427	0.004	0.0425691	0.959	5195	tags=28%, list=22%, signal=36%
GO_CIS_GOLGI_NETWORK	GO_CIS_GOLGI_NETWORK		67	0.55577	1.74422	0.00414079	0.0425452	0.959	5775	tags=45%, list=24%, signal=59%
GO_LUMENAL_SIDE_OF_MEMBRANE	GO_LUMENAL_SIDE_OF_MEMBRANE		36	0.747341	1.7442	0.00609756	0.0425259	0.959	2708	tags=56%, list=11%, signal=63%
HP_MIGRAINE	HP_MIGRAINE		124	0.466351	1.7441	0.00811359	0.0425272	0.959	4007	tags=31%, list=17%, signal=38%
HP_BLINDNESS	HP_BLINDNESS		248	0.360352	1.74347	0	0.042741	0.959	4023	tags=21%, list=17%, signal=25%
GO_GLIAL_CELL_ACTIVATION	GO_GLIAL_CELL_ACTIVATION		60	0.698119	1.74345	0.00208333	0.0427124	0.959	4086	tags=52%, list=17%, signal=62%
GO_NEGATIVE_REGULATION_OF_CELL_SUBSTRATE_JUNCTION_ORGANIZATION	GO_NEGATIVE_REGULATION_OF_CELL_SUBSTRATE_JUNCTION_ORGANIZATION		18	0.761502	1.74344	0.00204082	0.0426826	0.959	3526	tags=56%, list=15%, signal=65%
GO_REGULATION_OF_AMYLOID_BETA_FORMATION	GO_REGULATION_OF_AMYLOID_BETA_FORMATION		33	0.634693	1.74336	0	0.042687	0.959	4557	tags=45%, list=19%, signal=56%
GO_PLATELET_DERIVED_GROWTH_FACTOR_RECEPTOR_SIGNALING_PATHWAY	GO_PLATELET_DERIVED_GROWTH_FACTOR_RECEPTOR_SIGNALING_PATHWAY		59	0.616767	1.74333	0.0020284	0.0426605	0.959	3785	tags=39%, list=16%, signal=46%
GO_INTRINSIC_COMPONENT_OF_EXTERNAL_SIDE_OF_PLASMA_MEMBRANE	GO_INTRINSIC_COMPONENT_OF_EXTERNAL_SIDE_OF_PLASMA_MEMBRANE		24	0.681892	1.74329	0	0.0426412	0.959	5171	tags=67%, list=22%, signal=85%
GO_ENDOTHELIAL_CELL_APOPTOTIC_PROCESS	GO_ENDOTHELIAL_CELL_APOPTOTIC_PROCESS		68	0.612787	1.74326	0.002	0.0426345	0.959	4653	tags=44%, list=20%, signal=55%
HP_ANTINUCLEAR_ANTIBODY_POSITIVITY	HP_ANTINUCLEAR_ANTIBODY_POSITIVITY		32	0.82781	1.74301	0.00204918	0.0426969	0.959	2265	tags=69%, list=10%, signal=76%
GO_INTRACELLULAR_LIGAND_GATED_ION_CHANNEL_ACTIVITY	GO_INTRACELLULAR_LIGAND_GATED_ION_CHANNEL_ACTIVITY		29	0.655692	1.74297	0	0.0426734	0.959	5239	tags=52%, list=22%, signal=66%
GO_POSITIVE_REGULATION_OF_ISOTYPE_SWITCHING	GO_POSITIVE_REGULATION_OF_ISOTYPE_SWITCHING		27	0.603074	1.7428	0.0162933	0.0426958	0.959	2779	tags=33%, list=12%, signal=38%
GO_POSITIVE_REGULATION_OF_VIRAL_PROCESS	GO_POSITIVE_REGULATION_OF_VIRAL_PROCESS		107	0.398074	1.74255	0.0345528	0.0427556	0.959	2794	tags=17%, list=12%, signal=19%
GO_POSITIVE_REGULATION_OF_MYELOID_LEUKOCYTE_DIFFERENTIATION	GO_POSITIVE_REGULATION_OF_MYELOID_LEUKOCYTE_DIFFERENTIATION		58	0.666163	1.74201	0.00411523	0.042927	0.96	3774	tags=48%, list=16%, signal=57%
HP_AUTOIMMUNE_THROMBOCYTOPENIA	HP_AUTOIMMUNE_THROMBOCYTOPENIA		36	0.781831	1.74196	0.00201613	0.0429142	0.96	3734	tags=67%, list=16%, signal=79%
HP_ABNORMALITY_OF_THE_PUBIC_BONE	HP_ABNORMALITY_OF_THE_PUBIC_BONE		34	0.583358	1.74194	0.014	0.0428904	0.96	3840	tags=38%, list=16%, signal=46%
GO_REGULATION_OF_PHOSPHOPROTEIN_PHOSPHATASE_ACTIVITY	GO_REGULATION_OF_PHOSPHOPROTEIN_PHOSPHATASE_ACTIVITY		116	0.407834	1.74154	0.00197628	0.0430092	0.96	6024	tags=31%, list=26%, signal=41%
GO_REGULATION_OF_ER_TO_GOLGI_VESICLE_MEDIATED_TRANSPORT	GO_REGULATION_OF_ER_TO_GOLGI_VESICLE_MEDIATED_TRANSPORT		16	0.573585	1.74144	0.0100806	0.0430234	0.96	1514	tags=13%, list=6%, signal=13%
HP_ABNORMAL_MACULAR_MORPHOLOGY	HP_ABNORMAL_MACULAR_MORPHOLOGY		171	0.43158	1.74135	0	0.0430257	0.96	7298	tags=39%, list=31%, signal=56%
GO_PHOSPHATIDYLSERINE_BINDING	GO_PHOSPHATIDYLSERINE_BINDING		58	0.602893	1.74133	0	0.0429929	0.96	4032	tags=43%, list=17%, signal=52%
HP_ABNORMALITY_OF_THE_CHIN	HP_ABNORMALITY_OF_THE_CHIN		259	0.357295	1.74122	0.00623701	0.042996	0.96	5054	tags=25%, list=21%, signal=31%
HP_ABNORMAL_VASCULAR_PHYSIOLOGY	HP_ABNORMAL_VASCULAR_PHYSIOLOGY		166	0.554529	1.74106	0.00831601	0.0430284	0.96	3247	tags=39%, list=14%, signal=44%
HP_APLASIA_HYPOPLASIA_OF_THE_THYMUS	HP_APLASIA_HYPOPLASIA_OF_THE_THYMUS		32	0.542876	1.74104	0.0207039	0.0429977	0.96	2347	tags=22%, list=10%, signal=24%
GO_MONOVALENT_INORGANIC_CATION_HOMEOSTASIS	GO_MONOVALENT_INORGANIC_CATION_HOMEOSTASIS		158	0.457724	1.74085	0	0.0430573	0.96	6846	tags=41%, list=29%, signal=58%
GO_INTERFERON_ALPHA_PRODUCTION	GO_INTERFERON_ALPHA_PRODUCTION		27	0.748112	1.74076	0.00814664	0.0430499	0.96	3076	tags=56%, list=13%, signal=64%
GO_NEGATIVE_REGULATION_OF_ADAPTIVE_IMMUNE_RESPONSE	GO_NEGATIVE_REGULATION_OF_ADAPTIVE_IMMUNE_RESPONSE		48	0.743792	1.74068	0.00205761	0.0430537	0.96	2299	tags=52%, list=10%, signal=58%
GO_LYMPHOCYTE_CHEMOTAXIS	GO_LYMPHOCYTE_CHEMOTAXIS		64	0.732381	1.74054	0	0.0430729	0.96	3752	tags=63%, list=16%, signal=74%
GO_POSITIVE_REGULATION_OF_PHOSPHATIDYLINOSITOL_3_KINASE_SIGNALING	GO_POSITIVE_REGULATION_OF_PHOSPHATIDYLINOSITOL_3_KINASE_SIGNALING		88	0.648664	1.7404	0	0.0431199	0.961	4872	tags=56%, list=21%, signal=70%
GO_REGULATION_OF_CELLULAR_PROTEIN_CATABOLIC_PROCESS	GO_REGULATION_OF_CELLULAR_PROTEIN_CATABOLIC_PROCESS		257	0.34121	1.74027	0.0136187	0.0431357	0.961	4626	tags=20%, list=20%, signal=24%
GO_VIRAL_RNA_GENOME_REPLICATION	GO_VIRAL_RNA_GENOME_REPLICATION		35	0.535006	1.74026	0.0208768	0.0431029	0.961	1835	tags=20%, list=8%, signal=22%
HP_INCREASED_CIRCULATING_IGA_LEVEL	HP_INCREASED_CIRCULATING_IGA_LEVEL		19	0.847871	1.73996	0	0.0432092	0.961	2196	tags=68%, list=9%, signal=75%
HP_CHRONIC_OTITIS_MEDIA	HP_CHRONIC_OTITIS_MEDIA		131	0.519316	1.73977	0.00598802	0.0432552	0.961	5151	tags=39%, list=22%, signal=50%
GO_ADAPTIVE_THERMOGENESIS	GO_ADAPTIVE_THERMOGENESIS		155	0.507893	1.73959	0.002079	0.0433083	0.961	6074	tags=42%, list=26%, signal=56%
GO_REGULATION_OF_SUBSTRATE_ADHESION_DEPENDENT_CELL_SPREADING	GO_REGULATION_OF_SUBSTRATE_ADHESION_DEPENDENT_CELL_SPREADING		53	0.587587	1.73938	0.0041841	0.0433648	0.961	4444	tags=36%, list=19%, signal=44%
HP_HYPERTRIGLYCERIDEMIA	HP_HYPERTRIGLYCERIDEMIA		71	0.596239	1.7391	0.0104822	0.0434367	0.962	5198	tags=49%, list=22%, signal=63%
GO_REGULATION_OF_EXTRINSIC_APOPTOTIC_SIGNALING_PATHWAY_VIA_DEATH_DOMAIN_RECEPTORS	GO_REGULATION_OF_EXTRINSIC_APOPTOTIC_SIGNALING_PATHWAY_VIA_DEATH_DOMAIN_RECEPTORS		61	0.598391	1.73899	0.00622407	0.0434368	0.962	2972	tags=38%, list=13%, signal=43%
GO_CD4_POSITIVE_ALPHA_BETA_T_CELL_ACTIVATION	GO_CD4_POSITIVE_ALPHA_BETA_T_CELL_ACTIVATION		97	0.701802	1.73883	0.00412371	0.0434745	0.962	3027	tags=55%, list=13%, signal=62%
GO_REGULATION_OF_EPIDERMIS_DEVELOPMENT	GO_REGULATION_OF_EPIDERMIS_DEVELOPMENT		91	0.55295	1.73873	0	0.0434844	0.962	4896	tags=45%, list=21%, signal=57%
GO_REGULATION_OF_CELLULAR_CARBOHYDRATE_METABOLIC_PROCESS	GO_REGULATION_OF_CELLULAR_CARBOHYDRATE_METABOLIC_PROCESS		147	0.466038	1.73855	0	0.0435157	0.962	7235	tags=43%, list=31%, signal=61%
GO_REGULATION_OF_MORPHOGENESIS_OF_AN_EPITHELIUM	GO_REGULATION_OF_MORPHOGENESIS_OF_AN_EPITHELIUM		181	0.440647	1.7384	0.011976	0.0435457	0.962	5452	tags=34%, list=23%, signal=44%
GO_IRON_ION_TRANSMEMBRANE_TRANSPORT	GO_IRON_ION_TRANSMEMBRANE_TRANSPORT		18	0.653325	1.73835	0.00211864	0.0435322	0.962	3252	tags=33%, list=14%, signal=39%
HP_DEMENTIA	HP_DEMENTIA		153	0.43699	1.73833	0.0124481	0.0435056	0.962	5702	tags=35%, list=24%, signal=46%
GO_T_CELL_MEDIATED_CYTOTOXICITY	GO_T_CELL_MEDIATED_CYTOTOXICITY		43	0.779709	1.73815	0.00200803	0.043539	0.962	2552	tags=67%, list=11%, signal=75%
GO_CYSTEINE_TYPE_PEPTIDASE_ACTIVITY	GO_CYSTEINE_TYPE_PEPTIDASE_ACTIVITY		139	0.418036	1.73807	0.00403226	0.0435508	0.962	4969	tags=22%, list=21%, signal=28%
GO_MEMBRANE_PROTEIN_ECTODOMAIN_PROTEOLYSIS	GO_MEMBRANE_PROTEIN_ECTODOMAIN_PROTEOLYSIS		42	0.661827	1.73803	0.00204918	0.0435388	0.962	4349	tags=55%, list=18%, signal=67%
GO_ENERGY_HOMEOSTASIS	GO_ENERGY_HOMEOSTASIS		35	0.575028	1.73799	0.00406504	0.0435152	0.962	3804	tags=43%, list=16%, signal=51%
GO_POSITIVE_REGULATION_OF_BMP_SIGNALING_PATHWAY	GO_POSITIVE_REGULATION_OF_BMP_SIGNALING_PATHWAY		35	0.614888	1.73798	0.00617284	0.043481	0.962	4387	tags=40%, list=19%, signal=49%
GO_MONOCYTE_CHEMOTACTIC_PROTEIN_1_PRODUCTION	GO_MONOCYTE_CHEMOTACTIC_PROTEIN_1_PRODUCTION		18	0.696872	1.7379	0	0.0434883	0.962	1651	tags=39%, list=7%, signal=42%
GO_STEM_CELL_DIVISION	GO_STEM_CELL_DIVISION		44	0.533378	1.73763	0.0102041	0.0435572	0.962	3766	tags=30%, list=16%, signal=35%
GO_POSITIVE_REGULATION_OF_CALCIUM_ION_TRANSPORT_INTO_CYTOSOL	GO_POSITIVE_REGULATION_OF_CALCIUM_ION_TRANSPORT_INTO_CYTOSOL		54	0.568388	1.73728	0.00421053	0.0436858	0.962	5699	tags=46%, list=24%, signal=61%
GO_B_CELL_ACTIVATION_INVOLVED_IN_IMMUNE_RESPONSE	GO_B_CELL_ACTIVATION_INVOLVED_IN_IMMUNE_RESPONSE		79	0.622628	1.73723	0.0264766	0.0436772	0.962	1948	tags=38%, list=8%, signal=41%
GO_RESPONSE_TO_FLUID_SHEAR_STRESS	GO_RESPONSE_TO_FLUID_SHEAR_STRESS		36	0.712288	1.73716	0	0.0436607	0.962	4932	tags=64%, list=21%, signal=81%
GO_REGULATION_OF_HOMOTYPIC_CELL_CELL_ADHESION	GO_REGULATION_OF_HOMOTYPIC_CELL_CELL_ADHESION		30	0.75082	1.73706	0	0.0436745	0.962	4787	tags=77%, list=20%, signal=96%
GO_RECEPTOR_RECYCLING	GO_RECEPTOR_RECYCLING		34	0.548949	1.73692	0.0146444	0.0437073	0.962	4435	tags=35%, list=19%, signal=43%
GO_RESPONSE_TO_INSULIN	GO_RESPONSE_TO_INSULIN		283	0.420343	1.73691	0.00628931	0.0436744	0.962	5639	tags=30%, list=24%, signal=39%
GO_MULTI_MULTICELLULAR_ORGANISM_PROCESS	GO_MULTI_MULTICELLULAR_ORGANISM_PROCESS		225	0.493466	1.73687	0	0.0436532	0.962	4715	tags=35%, list=20%, signal=43%
GO_CYTOKINE_BINDING	GO_CYTOKINE_BINDING		135	0.689193	1.73666	0	0.0437035	0.962	4041	tags=56%, list=17%, signal=68%
HP_ABNORMALITY_OF_VITAMIN_B_METABOLISM	HP_ABNORMALITY_OF_VITAMIN_B_METABOLISM		31	0.540582	1.73652	0.00808081	0.0437216	0.962	4520	tags=32%, list=19%, signal=40%
HP_ABNORMAL_EATING_BEHAVIOR	HP_ABNORMAL_EATING_BEHAVIOR		68	0.491221	1.73645	0	0.0437124	0.962	5688	tags=35%, list=24%, signal=46%
HP_ABNORMALITY_OF_THE_PERIORBITAL_REGION	HP_ABNORMALITY_OF_THE_PERIORBITAL_REGION		190	0.400131	1.73611	0.00845666	0.0438267	0.962	4097	tags=23%, list=17%, signal=27%
GO_EMBRYONIC_HEART_TUBE_MORPHOGENESIS	GO_EMBRYONIC_HEART_TUBE_MORPHOGENESIS		70	0.515043	1.73603	0.0041841	0.0438344	0.962	4767	tags=31%, list=20%, signal=39%
HP_PSORIASIFORM_DERMATITIS	HP_PSORIASIFORM_DERMATITIS		20	0.741023	1.73587	0.00206612	0.0438683	0.962	3292	tags=60%, list=14%, signal=70%
GO_DEVELOPMENTAL_MATURATION	GO_DEVELOPMENTAL_MATURATION		285	0.41072	1.73585	0	0.0438428	0.962	5815	tags=33%, list=25%, signal=44%
HP_ABNORMALITY_OF_THE_SELLA_TURCICA	HP_ABNORMALITY_OF_THE_SELLA_TURCICA		24	0.594486	1.73581	0.0124224	0.0438292	0.962	5052	tags=42%, list=21%, signal=53%
GO_REGULATION_OF_EXTRACELLULAR_MATRIX_ORGANIZATION	GO_REGULATION_OF_EXTRACELLULAR_MATRIX_ORGANIZATION		44	0.642454	1.73579	0.00204918	0.0438036	0.962	6173	tags=61%, list=26%, signal=83%
GO_REGULATION_OF_MAST_CELL_ACTIVATION_INVOLVED_IN_IMMUNE_RESPONSE	GO_REGULATION_OF_MAST_CELL_ACTIVATION_INVOLVED_IN_IMMUNE_RESPONSE		33	0.729599	1.73576	0.00208333	0.0437809	0.962	3156	tags=52%, list=13%, signal=59%
GO_CARBOHYDRATE_TRANSMEMBRANE_TRANSPORT	GO_CARBOHYDRATE_TRANSMEMBRANE_TRANSPORT		118	0.494309	1.73565	0	0.0437922	0.962	7147	tags=49%, list=30%, signal=70%
HP_ABNORMAL_CIRCULATING_IGM_LEVEL	HP_ABNORMAL_CIRCULATING_IGM_LEVEL		48	0.683654	1.73559	0.0243408	0.043795	0.962	3955	tags=58%, list=17%, signal=70%
GO_TOLERANCE_INDUCTION	GO_TOLERANCE_INDUCTION		24	0.864044	1.7354	0.00201613	0.0438245	0.962	2055	tags=79%, list=9%, signal=87%
GO_NEGATIVE_REGULATION_OF_ACTIN_FILAMENT_BUNDLE_ASSEMBLY	GO_NEGATIVE_REGULATION_OF_ACTIN_FILAMENT_BUNDLE_ASSEMBLY		34	0.629824	1.73518	0.0021322	0.0438666	0.962	4347	tags=44%, list=18%, signal=54%
HP_LIMITATION_OF_JOINT_MOBILITY	HP_LIMITATION_OF_JOINT_MOBILITY		336	0.439287	1.73508	0.00647948	0.0438741	0.962	5195	tags=31%, list=22%, signal=40%
GO_PHOSPHATASE_ACTIVITY	GO_PHOSPHATASE_ACTIVITY		274	0.389666	1.73507	0	0.0438433	0.962	5207	tags=27%, list=22%, signal=34%
HP_HEMANGIOMATOSIS	HP_HEMANGIOMATOSIS		19	0.593009	1.73492	0.00817996	0.04389	0.962	1955	tags=21%, list=8%, signal=23%
GO_INTRACELLULAR_LIPID_TRANSPORT	GO_INTRACELLULAR_LIPID_TRANSPORT		45	0.551825	1.73475	0.00609756	0.0439214	0.962	7161	tags=47%, list=30%, signal=67%
HP_OCULOMOTOR_NERVE_PALSY	HP_OCULOMOTOR_NERVE_PALSY		26	0.607227	1.73467	0.0138889	0.0439293	0.962	3579	tags=38%, list=15%, signal=45%
HP_COARSE_HAIR	HP_COARSE_HAIR		47	0.485145	1.73451	0.00829876	0.0439738	0.962	8305	tags=49%, list=35%, signal=75%
GO_MODULATION_BY_SYMBIONT_OF_HOST_PROCESS	GO_MODULATION_BY_SYMBIONT_OF_HOST_PROCESS		38	0.450154	1.73445	0.0230126	0.0439739	0.963	986	tags=11%, list=4%, signal=11%
GO_REGULATION_OF_GLYCOGEN_METABOLIC_PROCESS	GO_REGULATION_OF_GLYCOGEN_METABOLIC_PROCESS		36	0.531714	1.73444	0.00209205	0.0439411	0.963	7513	tags=47%, list=32%, signal=69%
GO_POSITIVE_REGULATION_OF_FAT_CELL_DIFFERENTIATION	GO_POSITIVE_REGULATION_OF_FAT_CELL_DIFFERENTIATION		72	0.613134	1.73435	0	0.0439456	0.963	5068	tags=56%, list=21%, signal=71%
GO_HISTONE_ACETYLTRANSFERASE_BINDING	GO_HISTONE_ACETYLTRANSFERASE_BINDING		28	0.567023	1.73433	0.0163599	0.0439172	0.963	4234	tags=39%, list=18%, signal=48%
GO_NEGATIVE_REGULATION_OF_EPITHELIAL_CELL_PROLIFERATION	GO_NEGATIVE_REGULATION_OF_EPITHELIAL_CELL_PROLIFERATION		175	0.523952	1.73431	0	0.0438915	0.963	6533	tags=42%, list=28%, signal=58%
HP_ABNORMALITY_OF_THE_BLADDER	HP_ABNORMALITY_OF_THE_BLADDER		387	0.360109	1.73429	0.00628931	0.04387	0.963	5118	tags=25%, list=22%, signal=31%
GO_LEADING_EDGE_MEMBRANE	GO_LEADING_EDGE_MEMBRANE		175	0.483982	1.73426	0	0.0438485	0.963	4041	tags=30%, list=17%, signal=36%
HP_ABNORMAL_ENZYME_COENZYME_ACTIVITY	HP_ABNORMAL_ENZYME_COENZYME_ACTIVITY		191	0.465942	1.73426	0.00811359	0.0438159	0.963	5507	tags=37%, list=23%, signal=47%
GO_CELLULAR_RESPONSE_TO_ABIOTIC_STIMULUS	GO_CELLULAR_RESPONSE_TO_ABIOTIC_STIMULUS		329	0.394233	1.73408	0.00201207	0.0438483	0.963	2893	tags=20%, list=12%, signal=23%
HP_STAGE_5_CHRONIC_KIDNEY_DISEASE	HP_STAGE_5_CHRONIC_KIDNEY_DISEASE		78	0.463378	1.73402	0.01417	0.0438461	0.963	3337	tags=22%, list=14%, signal=25%
GO_CLATHRIN_COATED_ENDOCYTIC_VESICLE_MEMBRANE	GO_CLATHRIN_COATED_ENDOCYTIC_VESICLE_MEMBRANE		40	0.641509	1.734	0.00407332	0.043815	0.963	4256	tags=48%, list=18%, signal=58%
HP_ORTHOSTATIC_HYPOTENSION	HP_ORTHOSTATIC_HYPOTENSION		37	0.603808	1.73396	0.00835073	0.0437903	0.963	5441	tags=51%, list=23%, signal=67%
HP_BILATERAL_SENSORINEURAL_HEARING_IMPAIRMENT	HP_BILATERAL_SENSORINEURAL_HEARING_IMPAIRMENT		54	0.436469	1.73392	0.00424628	0.0437677	0.963	4283	tags=31%, list=18%, signal=38%
GO_HEART_MORPHOGENESIS	GO_HEART_MORPHOGENESIS		258	0.49926	1.73362	0.00635593	0.0438305	0.963	6095	tags=41%, list=26%, signal=55%
GO_RESPONSE_TO_PLATELET_DERIVED_GROWTH_FACTOR	GO_RESPONSE_TO_PLATELET_DERIVED_GROWTH_FACTOR		23	0.613397	1.73337	0.0083682	0.0438886	0.963	3987	tags=39%, list=17%, signal=47%
GO_MHC_CLASS_I_PROTEIN_BINDING	GO_MHC_CLASS_I_PROTEIN_BINDING		21	0.7971	1.73337	0.00398406	0.0438593	0.963	2917	tags=57%, list=12%, signal=65%
HP_ARTHROPATHY	HP_ARTHROPATHY		35	0.754345	1.73334	0	0.0438343	0.963	4098	tags=69%, list=17%, signal=83%
HP_ALOPECIA	HP_ALOPECIA		188	0.461605	1.73326	0.00417537	0.0438268	0.963	4514	tags=33%, list=19%, signal=40%
GO_POSITIVE_REGULATION_OF_SMALL_MOLECULE_METABOLIC_PROCESS	GO_POSITIVE_REGULATION_OF_SMALL_MOLECULE_METABOLIC_PROCESS		151	0.527743	1.73321	0	0.0438194	0.963	7380	tags=51%, list=31%, signal=74%
GO_EPITHELIAL_TUBE_MORPHOGENESIS	GO_EPITHELIAL_TUBE_MORPHOGENESIS		331	0.467286	1.73318	0.00416667	0.0437983	0.963	6113	tags=40%, list=26%, signal=53%
GO_REGULATION_OF_PROTEASOMAL_UBIQUITIN_DEPENDENT_PROTEIN_CATABOLIC_PROCESS	GO_REGULATION_OF_PROTEASOMAL_UBIQUITIN_DEPENDENT_PROTEIN_CATABOLIC_PROCESS		130	0.355259	1.73307	0.0195695	0.0437919	0.963	4626	tags=21%, list=20%, signal=26%
GO_NOTCH_SIGNALING_PATHWAY	GO_NOTCH_SIGNALING_PATHWAY		192	0.466435	1.73279	0.00215983	0.0438888	0.963	4659	tags=33%, list=20%, signal=41%
GO_POSITIVE_REGULATION_OF_NATURAL_KILLER_CELL_ACTIVATION	GO_POSITIVE_REGULATION_OF_NATURAL_KILLER_CELL_ACTIVATION		20	0.784387	1.73271	0	0.0438994	0.963	1686	tags=55%, list=7%, signal=59%
HP_BILIARY_CIRRHOSIS	HP_BILIARY_CIRRHOSIS		18	0.725547	1.73264	0.00417537	0.0438923	0.963	3897	tags=56%, list=17%, signal=66%
GO_REGULATION_OF_BMP_SIGNALING_PATHWAY	GO_REGULATION_OF_BMP_SIGNALING_PATHWAY		93	0.572544	1.73261	0.00647948	0.0438663	0.963	6678	tags=51%, list=28%, signal=70%
HP_ABNORMAL_HEART_VALVE_PHYSIOLOGY	HP_ABNORMAL_HEART_VALVE_PHYSIOLOGY		272	0.430867	1.73241	0.0213675	0.0439073	0.964	4018	tags=27%, list=17%, signal=32%
HP_ABNORMALITY_OF_PERIPHERAL_NERVOUS_SYSTEM_ELECTROPHYSIOLOGY	HP_ABNORMALITY_OF_PERIPHERAL_NERVOUS_SYSTEM_ELECTROPHYSIOLOGY		114	0.432182	1.73213	0.00819672	0.0440148	0.964	5257	tags=33%, list=22%, signal=43%
HP_DIABETES_INSIPIDUS	HP_DIABETES_INSIPIDUS		44	0.480968	1.73207	0.00622407	0.044004	0.964	915	tags=14%, list=4%, signal=14%
GO_TUMOR_NECROSIS_FACTOR_RECEPTOR_BINDING	GO_TUMOR_NECROSIS_FACTOR_RECEPTOR_BINDING		31	0.74724	1.73202	0	0.0439908	0.964	3524	tags=65%, list=15%, signal=76%
GO_POLARIZED_EPITHELIAL_CELL_DIFFERENTIATION	GO_POLARIZED_EPITHELIAL_CELL_DIFFERENTIATION		22	0.592182	1.73199	0.00628931	0.0439696	0.964	3997	tags=36%, list=17%, signal=44%
GO_NEGATIVE_REGULATION_OF_PROTEIN_TYROSINE_KINASE_ACTIVITY	GO_NEGATIVE_REGULATION_OF_PROTEIN_TYROSINE_KINASE_ACTIVITY		29	0.510926	1.73198	0.0121951	0.0439482	0.964	3402	tags=24%, list=14%, signal=28%
HP_ABNORMALITY_OF_THE_HEPATIC_VASCULATURE	HP_ABNORMALITY_OF_THE_HEPATIC_VASCULATURE		57	0.597903	1.73184	0.00208333	0.0439644	0.964	4562	tags=49%, list=19%, signal=61%
HP_TELECANTHUS	HP_TELECANTHUS		132	0.425524	1.73183	0.021097	0.043933	0.964	3000	tags=17%, list=13%, signal=20%
GO_POSITIVE_REGULATION_OF_CALCIUM_ION_TRANSMEMBRANE_TRANSPORT	GO_POSITIVE_REGULATION_OF_CALCIUM_ION_TRANSMEMBRANE_TRANSPORT		72	0.527241	1.73168	0.00203666	0.043969	0.964	5699	tags=40%, list=24%, signal=53%
GO_POSITIVE_REGULATION_OF_CELLULAR_PROTEIN_CATABOLIC_PROCESS	GO_POSITIVE_REGULATION_OF_CELLULAR_PROTEIN_CATABOLIC_PROCESS		148	0.381879	1.73166	0.0138889	0.0439448	0.964	6131	tags=28%, list=26%, signal=38%
GO_SMAD_BINDING	GO_SMAD_BINDING		79	0.506579	1.73166	0.0183673	0.0439132	0.964	6316	tags=41%, list=27%, signal=55%
GO_UROGENITAL_SYSTEM_DEVELOPMENT	GO_UROGENITAL_SYSTEM_DEVELOPMENT		330	0.514545	1.73156	0.0063425	0.0439208	0.964	6140	tags=46%, list=26%, signal=62%
GO_MACROPHAGE_ACTIVATION	GO_MACROPHAGE_ACTIVATION		101	0.669342	1.73152	0.00204499	0.0439167	0.964	4086	tags=52%, list=17%, signal=63%
GO_SH3_DOMAIN_BINDING	GO_SH3_DOMAIN_BINDING		131	0.485613	1.73142	0	0.0439279	0.964	4972	tags=34%, list=21%, signal=43%
GO_REGULATION_OF_SMOOTH_MUSCLE_CONTRACTION	GO_REGULATION_OF_SMOOTH_MUSCLE_CONTRACTION		65	0.58885	1.73133	0.00421053	0.0439375	0.964	4685	tags=45%, list=20%, signal=56%
GO_LEUKOCYTE_APOPTOTIC_PROCESS	GO_LEUKOCYTE_APOPTOTIC_PROCESS		108	0.649278	1.73129	0.00847458	0.0439198	0.964	3964	tags=51%, list=17%, signal=61%
HP_DELAYED_ERUPTION_OF_TEETH	HP_DELAYED_ERUPTION_OF_TEETH		156	0.464852	1.73127	0.00863931	0.043893	0.964	4027	tags=28%, list=17%, signal=34%
GO_ACTOMYOSIN_STRUCTURE_ORGANIZATION	GO_ACTOMYOSIN_STRUCTURE_ORGANIZATION		199	0.530299	1.73089	0.004158	0.043993	0.964	5022	tags=38%, list=21%, signal=48%
GO_POSITIVE_REGULATION_OF_DEFENSE_RESPONSE_TO_VIRUS_BY_HOST	GO_POSITIVE_REGULATION_OF_DEFENSE_RESPONSE_TO_VIRUS_BY_HOST		29	0.792625	1.7308	0	0.0439872	0.964	2294	tags=62%, list=10%, signal=69%
HP_PULMONARY_INFILTRATES	HP_PULMONARY_INFILTRATES		49	0.768833	1.73064	0	0.0440148	0.964	2484	tags=57%, list=11%, signal=64%
GO_POSITIVE_REGULATION_OF_CELLULAR_AMIDE_METABOLIC_PROCESS	GO_POSITIVE_REGULATION_OF_CELLULAR_AMIDE_METABOLIC_PROCESS		166	0.332217	1.73051	0.00392157	0.0440407	0.966	4557	tags=20%, list=19%, signal=24%
GO_POSITIVE_REGULATION_OF_CELL_SUBSTRATE_ADHESION	GO_POSITIVE_REGULATION_OF_CELL_SUBSTRATE_ADHESION		121	0.612768	1.73044	0	0.0440373	0.966	3303	tags=42%, list=14%, signal=49%
GO_SMOOTH_MUSCLE_CELL_MIGRATION	GO_SMOOTH_MUSCLE_CELL_MIGRATION		93	0.562097	1.73038	0.00617284	0.0440394	0.966	5783	tags=47%, list=25%, signal=62%
HP_LYMPHOCYTOSIS	HP_LYMPHOCYTOSIS		18	0.804737	1.73033	0.00606061	0.0440303	0.966	2051	tags=61%, list=9%, signal=67%
GO_CELLULAR_DEFENSE_RESPONSE	GO_CELLULAR_DEFENSE_RESPONSE		54	0.751787	1.73031	0	0.0440027	0.966	3404	tags=61%, list=14%, signal=71%
GO_NEGATIVE_REGULATION_OF_MYOTUBE_DIFFERENTIATION	GO_NEGATIVE_REGULATION_OF_MYOTUBE_DIFFERENTIATION		18	0.646357	1.73026	0.00199601	0.0439966	0.966	2750	tags=39%, list=12%, signal=44%
GO_RECEPTOR_TYROSINE_KINASE_BINDING	GO_RECEPTOR_TYROSINE_KINASE_BINDING		72	0.465834	1.73018	0	0.0439978	0.966	6754	tags=47%, list=29%, signal=66%
HP_ABNORMALITY_OF_THE_GASTRIC_MUCOSA	HP_ABNORMALITY_OF_THE_GASTRIC_MUCOSA		33	0.622578	1.73009	0.00833333	0.0439945	0.966	1904	tags=30%, list=8%, signal=33%
GO_GLYCOSYL_COMPOUND_CATABOLIC_PROCESS	GO_GLYCOSYL_COMPOUND_CATABOLIC_PROCESS		42	0.622221	1.73004	0.00828157	0.0439815	0.966	5690	tags=57%, list=24%, signal=75%
GO_REGULATION_OF_EPITHELIAL_CELL_DIFFERENTIATION	GO_REGULATION_OF_EPITHELIAL_CELL_DIFFERENTIATION		171	0.522865	1.72994	0	0.0439979	0.966	5381	tags=42%, list=23%, signal=53%
GO_APICAL_PLASMA_MEMBRANE	GO_APICAL_PLASMA_MEMBRANE		360	0.519282	1.72965	0	0.0440897	0.966	6461	tags=47%, list=27%, signal=64%
GO_REGULATION_OF_LYMPHOCYTE_CHEMOTAXIS	GO_REGULATION_OF_LYMPHOCYTE_CHEMOTAXIS		27	0.783793	1.72955	0	0.0440922	0.966	2793	tags=63%, list=12%, signal=71%
GO_AUTOPHAGOSOME_MEMBRANE	GO_AUTOPHAGOSOME_MEMBRANE		38	0.573403	1.72945	0.00406504	0.0440913	0.966	6933	tags=55%, list=29%, signal=78%
GO_SNARE_BINDING	GO_SNARE_BINDING		115	0.451762	1.72929	0.00817996	0.044123	0.966	7176	tags=41%, list=30%, signal=58%
GO_NEGATIVE_REGULATION_OF_BLOOD_VESSEL_DIAMETER	GO_NEGATIVE_REGULATION_OF_BLOOD_VESSEL_DIAMETER		86	0.598754	1.7291	0	0.0441695	0.967	5267	tags=49%, list=22%, signal=63%
HP_CARIOUS_TEETH	HP_CARIOUS_TEETH		147	0.441552	1.7288	0.00621118	0.0442667	0.968	4562	tags=31%, list=19%, signal=38%
GO_RETINOID_X_RECEPTOR_BINDING	GO_RETINOID_X_RECEPTOR_BINDING		18	0.657504	1.72879	0.010352	0.0442379	0.968	1912	tags=33%, list=8%, signal=36%
GO_AMINO_SUGAR_METABOLIC_PROCESS	GO_AMINO_SUGAR_METABOLIC_PROCESS		41	0.528258	1.7287	0.0103093	0.0442487	0.968	6514	tags=49%, list=28%, signal=67%
GO_NEGATIVE_REGULATION_OF_PHAGOCYTOSIS	GO_NEGATIVE_REGULATION_OF_PHAGOCYTOSIS		22	0.623452	1.72867	0.0125786	0.0442286	0.968	2114	tags=27%, list=9%, signal=30%
GO_NEGATIVE_REGULATION_OF_TRANSMEMBRANE_RECEPTOR_PROTEIN_SERINE_THREONINE_KINASE_SIGNALING_PATHWAY	GO_NEGATIVE_REGULATION_OF_TRANSMEMBRANE_RECEPTOR_PROTEIN_SERINE_THREONINE_KINASE_SIGNALING_PATHWAY		133	0.530292	1.7286	0.00669643	0.0442274	0.968	5218	tags=39%, list=22%, signal=50%
GO_POSITIVE_REGULATION_OF_IMMUNOGLOBULIN_PRODUCTION	GO_POSITIVE_REGULATION_OF_IMMUNOGLOBULIN_PRODUCTION		44	0.610147	1.72855	0.0158103	0.0442119	0.968	2040	tags=34%, list=9%, signal=37%
GO_IMMUNE_RECEPTOR_ACTIVITY	GO_IMMUNE_RECEPTOR_ACTIVITY		134	0.750276	1.72847	0	0.044213	0.968	3642	tags=72%, list=15%, signal=84%
GO_NITRIC_OXIDE_SYNTHASE_BIOSYNTHETIC_PROCESS	GO_NITRIC_OXIDE_SYNTHASE_BIOSYNTHETIC_PROCESS		20	0.782292	1.72842	0	0.0441962	0.968	3076	tags=65%, list=13%, signal=75%
GO_CORTICAL_ACTIN_CYTOSKELETON	GO_CORTICAL_ACTIN_CYTOSKELETON		80	0.530655	1.72837	0.00416667	0.0441804	0.968	7107	tags=52%, list=30%, signal=75%
GO_POSITIVE_REGULATION_OF_CARBOHYDRATE_METABOLIC_PROCESS	GO_POSITIVE_REGULATION_OF_CARBOHYDRATE_METABOLIC_PROCESS		84	0.528229	1.7281	0	0.0442383	0.968	7380	tags=49%, list=31%, signal=71%
GO_REGULATION_OF_LIPASE_ACTIVITY	GO_REGULATION_OF_LIPASE_ACTIVITY		101	0.606362	1.72798	0	0.0442481	0.968	4919	tags=45%, list=21%, signal=56%
GO_RESPONSE_TO_ACID_CHEMICAL	GO_RESPONSE_TO_ACID_CHEMICAL		132	0.457568	1.72764	0.00411523	0.0443616	0.969	5068	tags=30%, list=21%, signal=37%
GO_REGULATION_OF_T_CELL_DIFFERENTIATION_IN_THYMUS	GO_REGULATION_OF_T_CELL_DIFFERENTIATION_IN_THYMUS		27	0.652095	1.72747	0.0021097	0.0443976	0.969	3856	tags=44%, list=16%, signal=53%
GO_ESTABLISHMENT_OF_CELL_POLARITY	GO_ESTABLISHMENT_OF_CELL_POLARITY		141	0.38483	1.72729	0.0100604	0.0444318	0.969	3156	tags=18%, list=13%, signal=20%
GO_REGULATION_OF_MACROPHAGE_ACTIVATION	GO_REGULATION_OF_MACROPHAGE_ACTIVATION		59	0.66174	1.72716	0.00206186	0.0444619	0.969	4086	tags=53%, list=17%, signal=63%
GO_HOMEOSTASIS_OF_NUMBER_OF_CELLS_WITHIN_A_TISSUE	GO_HOMEOSTASIS_OF_NUMBER_OF_CELLS_WITHIN_A_TISSUE		29	0.61104	1.72687	0.00416667	0.0445536	0.97	4577	tags=41%, list=19%, signal=51%
GO_POSITIVE_REGULATION_OF_GROWTH	GO_POSITIVE_REGULATION_OF_GROWTH		272	0.409325	1.72686	0	0.0445273	0.97	7620	tags=42%, list=32%, signal=61%
HP_PANCYTOPENIA	HP_PANCYTOPENIA		100	0.451398	1.72684	0.0229167	0.0444988	0.97	2590	tags=24%, list=11%, signal=27%
GO_VESICLE_MEDIATED_TRANSPORT_BETWEEN_ENDOSOMAL_COMPARTMENTS	GO_VESICLE_MEDIATED_TRANSPORT_BETWEEN_ENDOSOMAL_COMPARTMENTS		42	0.494626	1.72677	0.0160643	0.0445091	0.97	7981	tags=50%, list=34%, signal=75%
HP_ABNORMALITY_OF_CARDIOVASCULAR_SYSTEM_ELECTROPHYSIOLOGY	HP_ABNORMALITY_OF_CARDIOVASCULAR_SYSTEM_ELECTROPHYSIOLOGY		401	0.408989	1.72675	0.00409836	0.0444903	0.97	6080	tags=33%, list=26%, signal=44%
HP_NAUSEA	HP_NAUSEA		60	0.518846	1.72673	0.00838574	0.0444686	0.97	7211	tags=50%, list=31%, signal=72%
HP_ABNORMALITY_OF_FACIAL_MUSCULATURE	HP_ABNORMALITY_OF_FACIAL_MUSCULATURE		294	0.395251	1.72663	0	0.0444799	0.97	6043	tags=30%, list=26%, signal=39%
GO_PEPTIDE_RECEPTOR_ACTIVITY	GO_PEPTIDE_RECEPTOR_ACTIVITY		150	0.55484	1.72663	0	0.0444478	0.97	5505	tags=45%, list=23%, signal=59%
GO_DETECTION_OF_BIOTIC_STIMULUS	GO_DETECTION_OF_BIOTIC_STIMULUS		36	0.75726	1.72642	0.00201613	0.0445172	0.97	2613	tags=56%, list=11%, signal=62%
GO_PRI_MIRNA_TRANSCRIPTION_BY_RNA_POLYMERASE_II	GO_PRI_MIRNA_TRANSCRIPTION_BY_RNA_POLYMERASE_II		53	0.595396	1.72636	0.00623701	0.0445084	0.97	4513	tags=43%, list=19%, signal=54%
GO_REGULATION_OF_OSSIFICATION	GO_REGULATION_OF_OSSIFICATION		210	0.530159	1.7262	0.00626305	0.0445511	0.97	5126	tags=43%, list=22%, signal=54%
HP_RENAL_DUPLICATION	HP_RENAL_DUPLICATION		26	0.563623	1.72605	0.0105263	0.0445858	0.97	4901	tags=35%, list=21%, signal=44%
GO_REGULATION_OF_LIPOPOLYSACCHARIDE_MEDIATED_SIGNALING_PATHWAY	GO_REGULATION_OF_LIPOPOLYSACCHARIDE_MEDIATED_SIGNALING_PATHWAY		25	0.730576	1.72605	0.00208333	0.0445557	0.97	2950	tags=56%, list=13%, signal=64%
GO_CELLULAR_RESPONSE_TO_CALCIUM_ION	GO_CELLULAR_RESPONSE_TO_CALCIUM_ION		82	0.542142	1.72585	0	0.0446189	0.97	5529	tags=48%, list=23%, signal=62%
GO_POSITIVE_REGULATION_OF_TOLL_LIKE_RECEPTOR_SIGNALING_PATHWAY	GO_POSITIVE_REGULATION_OF_TOLL_LIKE_RECEPTOR_SIGNALING_PATHWAY		24	0.763493	1.72577	0	0.0446283	0.97	2668	tags=54%, list=11%, signal=61%
GO_MHC_CLASS_II_BIOSYNTHETIC_PROCESS	GO_MHC_CLASS_II_BIOSYNTHETIC_PROCESS		16	0.737226	1.72575	0.00420168	0.0446053	0.97	2425	tags=44%, list=10%, signal=49%
GO_NEGATIVE_REGULATION_OF_OXIDATIVE_STRESS_INDUCED_INTRINSIC_APOPTOTIC_SIGNALING_PATHWAY	GO_NEGATIVE_REGULATION_OF_OXIDATIVE_STRESS_INDUCED_INTRINSIC_APOPTOTIC_SIGNALING_PATHWAY		19	0.554057	1.72552	0.0189474	0.0446783	0.97	4588	tags=42%, list=19%, signal=52%
GO_NEGATIVE_REGULATION_OF_OXIDATIVE_STRESS_INDUCED_NEURON_DEATH	GO_NEGATIVE_REGULATION_OF_OXIDATIVE_STRESS_INDUCED_NEURON_DEATH		21	0.636771	1.72537	0.00819672	0.044701	0.97	5165	tags=48%, list=22%, signal=61%
GO_POSITIVE_REGULATION_OF_BLOOD_VESSEL_ENDOTHELIAL_CELL_MIGRATION	GO_POSITIVE_REGULATION_OF_BLOOD_VESSEL_ENDOTHELIAL_CELL_MIGRATION		79	0.576514	1.72495	0.00407332	0.0448033	0.972	6833	tags=51%, list=29%, signal=71%
GO_SH2_DOMAIN_BINDING	GO_SH2_DOMAIN_BINDING		41	0.606697	1.72489	0.0163265	0.0447881	0.972	4972	tags=46%, list=21%, signal=59%
GO_REGULATION_OF_RECEPTOR_MEDIATED_ENDOCYTOSIS	GO_REGULATION_OF_RECEPTOR_MEDIATED_ENDOCYTOSIS		105	0.46506	1.72486	0	0.0447704	0.972	4743	tags=28%, list=20%, signal=34%
HP_PULMONARY_ARTERY_STENOSIS	HP_PULMONARY_ARTERY_STENOSIS		54	0.475494	1.72484	0.0102669	0.0447511	0.972	4628	tags=31%, list=20%, signal=39%
GO_NEGATIVE_REGULATION_OF_HYDROLASE_ACTIVITY	GO_NEGATIVE_REGULATION_OF_HYDROLASE_ACTIVITY		468	0.456994	1.72478	0	0.0447477	0.972	6303	tags=38%, list=27%, signal=51%
GO_POSITIVE_REGULATION_OF_CELLULAR_RESPONSE_TO_TRANSFORMING_GROWTH_FACTOR_BETA_STIMULUS	GO_POSITIVE_REGULATION_OF_CELLULAR_RESPONSE_TO_TRANSFORMING_GROWTH_FACTOR_BETA_STIMULUS		30	0.57341	1.72447	0.0143149	0.0448611	0.972	4300	tags=40%, list=18%, signal=49%
HP_ACCELERATED_SKELETAL_MATURATION	HP_ACCELERATED_SKELETAL_MATURATION		66	0.542758	1.7244	0.00867679	0.0448556	0.972	4972	tags=36%, list=21%, signal=46%
GO_POSITIVE_REGULATION_OF_LEUKOCYTE_ADHESION_TO_VASCULAR_ENDOTHELIAL_CELL	GO_POSITIVE_REGULATION_OF_LEUKOCYTE_ADHESION_TO_VASCULAR_ENDOTHELIAL_CELL		23	0.759265	1.72436	0	0.044839	0.972	3027	tags=57%, list=13%, signal=65%
GO_REGULATION_OF_TYPE_2_IMMUNE_RESPONSE	GO_REGULATION_OF_TYPE_2_IMMUNE_RESPONSE		31	0.747283	1.72407	0	0.0449316	0.972	2779	tags=58%, list=12%, signal=66%
GO_FORMATION_OF_PRIMARY_GERM_LAYER	GO_FORMATION_OF_PRIMARY_GERM_LAYER		127	0.565223	1.72404	0.00212314	0.0449121	0.972	4927	tags=43%, list=21%, signal=54%
GO_MUSCLE_CELL_MIGRATION	GO_MUSCLE_CELL_MIGRATION		106	0.545868	1.72388	0.00617284	0.0449644	0.972	5844	tags=46%, list=25%, signal=61%
GO_POSITIVE_REGULATION_OF_MACROPHAGE_MIGRATION	GO_POSITIVE_REGULATION_OF_MACROPHAGE_MIGRATION		26	0.765011	1.72384	0	0.0449517	0.972	2685	tags=62%, list=11%, signal=69%
GO_POSITIVE_REGULATION_OF_NEUROINFLAMMATORY_RESPONSE	GO_POSITIVE_REGULATION_OF_NEUROINFLAMMATORY_RESPONSE		18	0.78962	1.72381	0.00203252	0.0449284	0.972	3924	tags=61%, list=17%, signal=73%
GO_REGULATION_OF_ACTIN_NUCLEATION	GO_REGULATION_OF_ACTIN_NUCLEATION		30	0.504164	1.72375	0.0100604	0.0449114	0.972	4111	tags=20%, list=17%, signal=24%
GO_RESPONSE_TO_MANGANESE_ION	GO_RESPONSE_TO_MANGANESE_ION		19	0.644048	1.72375	0.00606061	0.0448796	0.972	5920	tags=53%, list=25%, signal=70%
GO_ARTERY_MORPHOGENESIS	GO_ARTERY_MORPHOGENESIS		75	0.581951	1.72363	0.00636943	0.0448874	0.972	4685	tags=44%, list=20%, signal=55%
GO_REGULATION_OF_PROTEASOMAL_PROTEIN_CATABOLIC_PROCESS	GO_REGULATION_OF_PROTEASOMAL_PROTEIN_CATABOLIC_PROCESS		190	0.350653	1.72356	0.0158416	0.0448828	0.972	4626	tags=20%, list=20%, signal=25%
HP_THYROID_CARCINOMA	HP_THYROID_CARCINOMA		37	0.528993	1.72351	0.00420168	0.0448674	0.972	3116	tags=24%, list=13%, signal=28%
GO_CD4_POSITIVE_ALPHA_BETA_T_CELL_DIFFERENTIATION	GO_CD4_POSITIVE_ALPHA_BETA_T_CELL_DIFFERENTIATION		78	0.720504	1.72335	0.00616016	0.0448849	0.972	3241	tags=59%, list=14%, signal=68%
GO_CARBOHYDRATE_TRANSPORT	GO_CARBOHYDRATE_TRANSPORT		151	0.48131	1.72328	0	0.0448889	0.972	7028	tags=46%, list=30%, signal=66%
GO_ANTIGEN_BINDING	GO_ANTIGEN_BINDING		59	0.766206	1.72314	0.00201207	0.0449244	0.973	2630	tags=64%, list=11%, signal=72%
GO_NEGATIVE_REGULATION_OF_CD4_POSITIVE_ALPHA_BETA_T_CELL_ACTIVATION	GO_NEGATIVE_REGULATION_OF_CD4_POSITIVE_ALPHA_BETA_T_CELL_ACTIVATION		31	0.727023	1.72308	0	0.0449164	0.973	2779	tags=55%, list=12%, signal=62%
GO_RESPIRATORY_GASEOUS_EXCHANGE_BY_RESPIRATORY_SYSTEM	GO_RESPIRATORY_GASEOUS_EXCHANGE_BY_RESPIRATORY_SYSTEM		66	0.473494	1.72308	0.00219298	0.0448867	0.973	5633	tags=32%, list=24%, signal=42%
GO_POSITIVE_REGULATION_OF_ION_TRANSMEMBRANE_TRANSPORT	GO_POSITIVE_REGULATION_OF_ION_TRANSMEMBRANE_TRANSPORT		161	0.485873	1.72302	0	0.0448866	0.973	6068	tags=42%, list=26%, signal=56%
GO_BASE_CONVERSION_OR_SUBSTITUTION_EDITING	GO_BASE_CONVERSION_OR_SUBSTITUTION_EDITING		21	0.698429	1.7229	0.00434783	0.0449046	0.973	2794	tags=38%, list=12%, signal=43%
GO_NEGATIVE_REGULATION_OF_MACROPHAGE_ACTIVATION	GO_NEGATIVE_REGULATION_OF_MACROPHAGE_ACTIVATION		18	0.755589	1.72287	0.00207469	0.0448839	0.973	4905	tags=67%, list=21%, signal=84%
GO_MUSCLE_CELL_APOPTOTIC_PROCESS	GO_MUSCLE_CELL_APOPTOTIC_PROCESS		98	0.48126	1.7228	0.00417537	0.0448816	0.973	4653	tags=29%, list=20%, signal=35%
GO_T_CELL_LINEAGE_COMMITMENT	GO_T_CELL_LINEAGE_COMMITMENT		28	0.669488	1.72268	0.0125	0.0449045	0.973	4466	tags=54%, list=19%, signal=66%
GO_SPHINGOLIPID_BIOSYNTHETIC_PROCESS	GO_SPHINGOLIPID_BIOSYNTHETIC_PROCESS		106	0.461041	1.72262	0	0.0448882	0.973	5670	tags=35%, list=24%, signal=46%
GO_REGULATION_OF_RESPONSE_TO_TUMOR_CELL	GO_REGULATION_OF_RESPONSE_TO_TUMOR_CELL		16	0.743986	1.72259	0.004158	0.044871	0.973	2552	tags=56%, list=11%, signal=63%
GO_REGULATION_OF_CD4_POSITIVE_ALPHA_BETA_T_CELL_DIFFERENTIATION	GO_REGULATION_OF_CD4_POSITIVE_ALPHA_BETA_T_CELL_DIFFERENTIATION		48	0.751008	1.72252	0.00205761	0.0448628	0.973	3027	tags=63%, list=13%, signal=72%
HP_ABNORMALITY_OF_SKIN_PIGMENTATION	HP_ABNORMALITY_OF_SKIN_PIGMENTATION		391	0.400741	1.72229	0.0125261	0.0449372	0.973	4018	tags=25%, list=17%, signal=29%
GO_ESTABLISHMENT_OF_ENDOTHELIAL_BARRIER	GO_ESTABLISHMENT_OF_ENDOTHELIAL_BARRIER		46	0.667372	1.72223	0	0.0449322	0.973	4437	tags=54%, list=19%, signal=67%
HP_LOW_FRUSTRATION_TOLERANCE	HP_LOW_FRUSTRATION_TOLERANCE		15	0.523943	1.72203	0.0228216	0.0450048	0.973	7	tags=7%, list=0%, signal=7%
GO_MYELOID_DENDRITIC_CELL_ACTIVATION	GO_MYELOID_DENDRITIC_CELL_ACTIVATION		29	0.794042	1.72192	0	0.0450269	0.973	1723	tags=59%, list=7%, signal=63%
GO_POSITIVE_REGULATION_OF_SIGNALING_RECEPTOR_ACTIVITY	GO_POSITIVE_REGULATION_OF_SIGNALING_RECEPTOR_ACTIVITY		37	0.637566	1.72157	0	0.0451489	0.973	4817	tags=51%, list=20%, signal=64%
GO_SUBSTANTIA_NIGRA_DEVELOPMENT	GO_SUBSTANTIA_NIGRA_DEVELOPMENT		42	0.4384	1.72115	0.0318091	0.0452946	0.973	2691	tags=17%, list=11%, signal=19%
GO_GLYCOPROTEIN_BIOSYNTHETIC_PROCESS	GO_GLYCOPROTEIN_BIOSYNTHETIC_PROCESS		336	0.393873	1.72097	0	0.0453545	0.973	5932	tags=31%, list=25%, signal=40%
GO_CHEMOKINE_RECEPTOR_BINDING	GO_CHEMOKINE_RECEPTOR_BINDING		69	0.644253	1.72089	0.00607287	0.0453473	0.973	3200	tags=43%, list=14%, signal=50%
GO_TRANSPORT_VESICLE_MEMBRANE	GO_TRANSPORT_VESICLE_MEMBRANE		206	0.467839	1.72082	0.00852879	0.0453424	0.973	7176	tags=42%, list=30%, signal=60%
GO_ATPASE_BINDING	GO_ATPASE_BINDING		88	0.412606	1.72061	0.00391389	0.0454218	0.973	4686	tags=25%, list=20%, signal=31%
GO_VESICLE_TARGETING	GO_VESICLE_TARGETING		92	0.390684	1.72044	0.0163265	0.0454517	0.973	7738	tags=30%, list=33%, signal=45%
GO_REGULATION_OF_CALCIUM_ION_TRANSPORT_INTO_CYTOSOL	GO_REGULATION_OF_CALCIUM_ION_TRANSPORT_INTO_CYTOSOL		101	0.509669	1.72	0	0.0456145	0.974	6043	tags=40%, list=26%, signal=53%
GO_CORECEPTOR_ACTIVITY	GO_CORECEPTOR_ACTIVITY		47	0.688453	1.71986	0	0.0456329	0.974	4937	tags=64%, list=21%, signal=81%
GO_REGULATION_OF_PRODUCTION_OF_SMALL_RNA_INVOLVED_IN_GENE_SILENCING_BY_RNA	GO_REGULATION_OF_PRODUCTION_OF_SMALL_RNA_INVOLVED_IN_GENE_SILENCING_BY_RNA		25	0.519107	1.7198	0.00416667	0.0456331	0.974	3924	tags=36%, list=17%, signal=43%
GO_REGULATION_OF_ENDOTHELIAL_CELL_DIFFERENTIATION	GO_REGULATION_OF_ENDOTHELIAL_CELL_DIFFERENTIATION		48	0.616279	1.71975	0.00205339	0.0456249	0.974	3727	tags=40%, list=16%, signal=47%
GO_RESPONSE_TO_INTERLEUKIN_6	GO_RESPONSE_TO_INTERLEUKIN_6		55	0.570173	1.71972	0.00203252	0.0456048	0.974	4257	tags=35%, list=18%, signal=42%
GO_LYTIC_VACUOLE_ORGANIZATION	GO_LYTIC_VACUOLE_ORGANIZATION		66	0.499729	1.71968	0.00211416	0.0455908	0.974	5441	tags=38%, list=23%, signal=49%
GO_OSSIFICATION	GO_OSSIFICATION		410	0.494656	1.71968	0.00623701	0.04556	0.974	5980	tags=44%, list=25%, signal=58%
GO_ENSHEATHMENT_OF_NEURONS	GO_ENSHEATHMENT_OF_NEURONS		139	0.517113	1.71957	0.00398406	0.0455652	0.974	5279	tags=39%, list=22%, signal=50%
GO_HORMONE_BINDING	GO_HORMONE_BINDING		83	0.551131	1.71952	0.0060241	0.0455461	0.974	6903	tags=54%, list=29%, signal=76%
GO_POSITIVE_REGULATION_OF_PLASMA_MEMBRANE_BOUNDED_CELL_PROJECTION_ASSEMBLY	GO_POSITIVE_REGULATION_OF_PLASMA_MEMBRANE_BOUNDED_CELL_PROJECTION_ASSEMBLY		102	0.418084	1.71942	0.00214133	0.0455539	0.974	5844	tags=28%, list=25%, signal=38%
GO_REGULATION_OF_OSTEOBLAST_DIFFERENTIATION	GO_REGULATION_OF_OSTEOBLAST_DIFFERENTIATION		130	0.537473	1.71931	0.00416667	0.0455858	0.974	5126	tags=44%, list=22%, signal=56%
GO_TRANSCRIPTION_COACTIVATOR_BINDING	GO_TRANSCRIPTION_COACTIVATOR_BINDING		29	0.635454	1.71909	0.0166667	0.0456585	0.974	3241	tags=38%, list=14%, signal=44%
GO_CELL_PROLIFERATION_INVOLVED_IN_KIDNEY_DEVELOPMENT	GO_CELL_PROLIFERATION_INVOLVED_IN_KIDNEY_DEVELOPMENT		21	0.72554	1.71891	0.00206612	0.0457136	0.974	4018	tags=62%, list=17%, signal=75%
GO_VACUOLAR_LUMEN	GO_VACUOLAR_LUMEN		173	0.551314	1.71885	0.0125786	0.045704	0.974	5920	tags=51%, list=25%, signal=67%
GO_CELLULAR_RESPONSE_TO_VASCULAR_ENDOTHELIAL_GROWTH_FACTOR_STIMULUS	GO_CELLULAR_RESPONSE_TO_VASCULAR_ENDOTHELIAL_GROWTH_FACTOR_STIMULUS		75	0.629177	1.71885	0.00207469	0.0456725	0.974	3775	tags=41%, list=16%, signal=49%
GO_REGULATION_OF_PH	GO_REGULATION_OF_PH		102	0.426517	1.71878	0	0.0456635	0.974	5386	tags=28%, list=23%, signal=37%
GO_REGULATION_OF_TUBE_SIZE	GO_REGULATION_OF_TUBE_SIZE		144	0.572789	1.71877	0.00212766	0.045642	0.974	4815	tags=45%, list=20%, signal=56%
GO_MODULATION_BY_SYMBIONT_OF_ENTRY_INTO_HOST	GO_MODULATION_BY_SYMBIONT_OF_ENTRY_INTO_HOST		45	0.696316	1.71875	0	0.0456136	0.974	4229	tags=51%, list=18%, signal=62%
GO_PHAGOCYTIC_CUP	GO_PHAGOCYTIC_CUP		27	0.732227	1.71818	0.00207039	0.04581	0.974	2036	tags=52%, list=9%, signal=57%
GO_INTRINSIC_COMPONENT_OF_GOLGI_MEMBRANE	GO_INTRINSIC_COMPONENT_OF_GOLGI_MEMBRANE		65	0.406555	1.71818	0.00622407	0.0457792	0.974	8370	tags=43%, list=35%, signal=67%
GO_REGULATION_OF_PROTEIN_CONTAINING_COMPLEX_DISASSEMBLY	GO_REGULATION_OF_PROTEIN_CONTAINING_COMPLEX_DISASSEMBLY		121	0.40628	1.71805	0.00404858	0.0457949	0.974	5746	tags=29%, list=24%, signal=38%
GO_REGULATION_OF_MAST_CELL_ACTIVATION	GO_REGULATION_OF_MAST_CELL_ACTIVATION		44	0.725452	1.71788	0.00413223	0.0458247	0.974	4121	tags=61%, list=17%, signal=74%
HP_EMPHYSEMA	HP_EMPHYSEMA		49	0.682471	1.71776	0.00209205	0.0458441	0.974	3499	tags=61%, list=15%, signal=72%
GO_CALMODULIN_BINDING	GO_CALMODULIN_BINDING		200	0.474869	1.71775	0.00213675	0.0458226	0.974	5480	tags=36%, list=23%, signal=46%
GO_REGULATION_OF_GLUCOSE_TRANSMEMBRANE_TRANSPORT	GO_REGULATION_OF_GLUCOSE_TRANSMEMBRANE_TRANSPORT		79	0.462964	1.71763	0	0.0458502	0.974	7147	tags=46%, list=30%, signal=65%
GO_GLOMERULUS_DEVELOPMENT	GO_GLOMERULUS_DEVELOPMENT		64	0.666723	1.71759	0.00419287	0.045838	0.974	5167	tags=56%, list=22%, signal=72%
GO_REGULATION_OF_CELLULAR_RESPONSE_TO_GROWTH_FACTOR_STIMULUS	GO_REGULATION_OF_CELLULAR_RESPONSE_TO_GROWTH_FACTOR_STIMULUS		310	0.50143	1.71753	0.00431965	0.045827	0.974	5218	tags=36%, list=22%, signal=46%
HP_ABNORMAL_CIRCULATING_LIPID_CONCENTRATION	HP_ABNORMAL_CIRCULATING_LIPID_CONCENTRATION		206	0.494102	1.71734	0.00816326	0.0458809	0.974	5198	tags=35%, list=22%, signal=44%
GO_REGULATION_OF_T_CELL_MEDIATED_CYTOTOXICITY	GO_REGULATION_OF_T_CELL_MEDIATED_CYTOTOXICITY		35	0.761023	1.7172	0.0059761	0.0459053	0.974	3324	tags=69%, list=14%, signal=80%
GO_REGULATION_OF_LAMELLIPODIUM_ASSEMBLY	GO_REGULATION_OF_LAMELLIPODIUM_ASSEMBLY		38	0.555228	1.71718	0.00410678	0.0458806	0.974	8358	tags=66%, list=35%, signal=102%
GO_POSITIVE_REGULATION_OF_T_HELPER_1_TYPE_IMMUNE_RESPONSE	GO_POSITIVE_REGULATION_OF_T_HELPER_1_TYPE_IMMUNE_RESPONSE		20	0.840093	1.71687	0	0.0459902	0.974	2545	tags=75%, list=11%, signal=84%
GO_ENDOPLASMIC_RETICULUM_LUMEN	GO_ENDOPLASMIC_RETICULUM_LUMEN		306	0.572102	1.71687	0.0144033	0.045959	0.974	5102	tags=45%, list=22%, signal=57%
HP_PLEURITIS	HP_PLEURITIS		24	0.857241	1.71682	0	0.0459395	0.974	2484	tags=79%, list=11%, signal=88%
HP_ABNORMAL_DISTAL_PHALANX_MORPHOLOGY_OF_FINGER	HP_ABNORMAL_DISTAL_PHALANX_MORPHOLOGY_OF_FINGER		167	0.406731	1.71672	0.0170213	0.0459588	0.974	4289	tags=24%, list=18%, signal=29%
GO_PROTEIN_ADP_RIBOSYLATION	GO_PROTEIN_ADP_RIBOSYLATION		35	0.506974	1.71669	0.0168776	0.0459419	0.974	3198	tags=29%, list=14%, signal=33%
HP_POSTURAL_INSTABILITY	HP_POSTURAL_INSTABILITY		58	0.450674	1.7166	0.00833333	0.0459587	0.974	5561	tags=34%, list=24%, signal=45%
HP_ABNORMAL_LARGE_INTESTINE_PHYSIOLOGY	HP_ABNORMAL_LARGE_INTESTINE_PHYSIOLOGY		47	0.44565	1.71625	0.0101215	0.0460864	0.974	5248	tags=28%, list=22%, signal=36%
GO_POSITIVE_REGULATION_OF_INTERLEUKIN_12_PRODUCTION	GO_POSITIVE_REGULATION_OF_INTERLEUKIN_12_PRODUCTION		35	0.778459	1.71618	0	0.0460841	0.974	2779	tags=69%, list=12%, signal=78%
GO_REGULATION_OF_CELL_JUNCTION_ASSEMBLY	GO_REGULATION_OF_CELL_JUNCTION_ASSEMBLY		200	0.513248	1.71596	0.00416667	0.0461621	0.975	5256	tags=40%, list=22%, signal=50%
GO_CELL_JUNCTION_ASSEMBLY	GO_CELL_JUNCTION_ASSEMBLY		434	0.484434	1.71588	0.00210084	0.0461718	0.975	5256	tags=36%, list=22%, signal=45%
GO_TYPE_2_IMMUNE_RESPONSE	GO_TYPE_2_IMMUNE_RESPONSE		39	0.738679	1.71575	0	0.0461906	0.975	2779	tags=56%, list=12%, signal=64%
GO_DEVELOPMENTAL_PIGMENTATION	GO_DEVELOPMENTAL_PIGMENTATION		46	0.515514	1.71568	0.01222	0.0461884	0.975	3099	tags=26%, list=13%, signal=30%
HP_BILIARY_TRACT_ABNORMALITY	HP_BILIARY_TRACT_ABNORMALITY		83	0.4865	1.71561	0.002079	0.0461889	0.975	5152	tags=36%, list=22%, signal=46%
HP_THIN_SKIN	HP_THIN_SKIN		76	0.493464	1.71522	0.022541	0.0462807	0.975	3499	tags=30%, list=15%, signal=35%
GO_LEUKOCYTE_ACTIVATION_INVOLVED_IN_INFLAMMATORY_RESPONSE	GO_LEUKOCYTE_ACTIVATION_INVOLVED_IN_INFLAMMATORY_RESPONSE		50	0.716782	1.71499	0.00206186	0.046347	0.975	4086	tags=56%, list=17%, signal=68%
HP_MANDIBULAR_PROGNATHIA	HP_MANDIBULAR_PROGNATHIA		156	0.397837	1.71479	0.0100402	0.0463971	0.975	5052	tags=29%, list=21%, signal=36%
GO_FOAM_CELL_DIFFERENTIATION	GO_FOAM_CELL_DIFFERENTIATION		38	0.701918	1.71477	0.00204499	0.0463717	0.975	4815	tags=68%, list=20%, signal=86%
GO_DENDRITIC_CELL_DIFFERENTIATION	GO_DENDRITIC_CELL_DIFFERENTIATION		44	0.770206	1.71474	0	0.0463511	0.975	3249	tags=66%, list=14%, signal=76%
HP_DEPRESSIVITY	HP_DEPRESSIVITY		296	0.343164	1.71469	0.00414938	0.0463418	0.975	6727	tags=30%, list=29%, signal=42%
GO_NEGATIVE_REGULATION_OF_ANTIGEN_RECEPTOR_MEDIATED_SIGNALING_PATHWAY	GO_NEGATIVE_REGULATION_OF_ANTIGEN_RECEPTOR_MEDIATED_SIGNALING_PATHWAY		31	0.794306	1.71461	0	0.0463505	0.975	2299	tags=65%, list=10%, signal=71%
GO_AMYLOID_BETA_CLEARANCE	GO_AMYLOID_BETA_CLEARANCE		37	0.620077	1.71456	0.00208333	0.0463295	0.975	5527	tags=49%, list=23%, signal=63%
GO_CYTOKINE_RECEPTOR_ACTIVITY	GO_CYTOKINE_RECEPTOR_ACTIVITY		97	0.735698	1.71416	0	0.0464919	0.975	4148	tags=72%, list=18%, signal=87%
HP_DYSMETRIA	HP_DYSMETRIA		130	0.358889	1.71413	0.00998004	0.0464783	0.975	7564	tags=38%, list=32%, signal=55%
HP_NEPHROPATHY	HP_NEPHROPATHY		93	0.465671	1.71412	0.00402414	0.0464491	0.975	4494	tags=31%, list=19%, signal=38%
GO_CIRCADIAN_REGULATION_OF_GENE_EXPRESSION	GO_CIRCADIAN_REGULATION_OF_GENE_EXPRESSION		66	0.483823	1.71409	0.0199203	0.046431	0.975	5121	tags=32%, list=22%, signal=41%
GO_ANCHORED_COMPONENT_OF_MEMBRANE	GO_ANCHORED_COMPONENT_OF_MEMBRANE		169	0.509049	1.71406	0	0.0464108	0.975	6180	tags=45%, list=26%, signal=60%
GO_HISTONE_DEACETYLASE_BINDING	GO_HISTONE_DEACETYLASE_BINDING		115	0.371878	1.71404	0.0248447	0.04639	0.975	3824	tags=19%, list=16%, signal=23%
HP_PREMATURE_LOSS_OF_TEETH	HP_PREMATURE_LOSS_OF_TEETH		45	0.618342	1.71385	0.00610998	0.0464234	0.975	4869	tags=58%, list=21%, signal=73%
GO_NEGATIVE_REGULATION_OF_CELL_MATRIX_ADHESION	GO_NEGATIVE_REGULATION_OF_CELL_MATRIX_ADHESION		43	0.585937	1.71379	0.00420168	0.0464158	0.975	5645	tags=44%, list=24%, signal=58%
GO_FILOPODIUM_TIP	GO_FILOPODIUM_TIP		18	0.574224	1.71378	0.00828157	0.0463887	0.975	3560	tags=28%, list=15%, signal=33%
GO_CELLULAR_RESPONSE_TO_KETONE	GO_CELLULAR_RESPONSE_TO_KETONE		96	0.485297	1.71349	0	0.0464702	0.975	3197	tags=24%, list=14%, signal=28%
GO_POSITIVE_REGULATION_OF_SMOOTH_MUSCLE_CELL_MIGRATION	GO_POSITIVE_REGULATION_OF_SMOOTH_MUSCLE_CELL_MIGRATION		48	0.615938	1.71338	0	0.0464869	0.975	5388	tags=50%, list=23%, signal=65%
GO_REGULATION_OF_ACUTE_INFLAMMATORY_RESPONSE_TO_ANTIGENIC_STIMULUS	GO_REGULATION_OF_ACUTE_INFLAMMATORY_RESPONSE_TO_ANTIGENIC_STIMULUS		15	0.79461	1.71337	0	0.046459	0.975	2904	tags=60%, list=12%, signal=68%
GO_NEGATIVE_REGULATION_OF_VIRAL_TRANSCRIPTION	GO_NEGATIVE_REGULATION_OF_VIRAL_TRANSCRIPTION		27	0.57914	1.71327	0.00814664	0.0464773	0.975	2443	tags=33%, list=10%, signal=37%
HP_ECTODERMAL_DYSPLASIA	HP_ECTODERMAL_DYSPLASIA		27	0.628758	1.71323	0.00409836	0.0464663	0.975	3598	tags=44%, list=15%, signal=52%
HP_SCHIZOPHRENIA	HP_SCHIZOPHRENIA		62	0.493657	1.71322	0	0.0464362	0.975	5504	tags=37%, list=23%, signal=48%
GO_METALLOENDOPEPTIDASE_ACTIVITY	GO_METALLOENDOPEPTIDASE_ACTIVITY		107	0.527396	1.71315	0.00621118	0.0464447	0.975	4881	tags=40%, list=21%, signal=50%
GO_LYMPHOCYTE_APOPTOTIC_PROCESS	GO_LYMPHOCYTE_APOPTOTIC_PROCESS		73	0.619053	1.71272	0.016632	0.0465968	0.975	2384	tags=40%, list=10%, signal=44%
GO_FOREBRAIN_CELL_MIGRATION	GO_FOREBRAIN_CELL_MIGRATION		57	0.500953	1.71267	0.00212314	0.0465958	0.975	6576	tags=37%, list=28%, signal=51%
GO_POSITIVE_REGULATION_OF_INTERLEUKIN_4_PRODUCTION	GO_POSITIVE_REGULATION_OF_INTERLEUKIN_4_PRODUCTION		24	0.799717	1.71259	0	0.0466065	0.975	2779	tags=67%, list=12%, signal=75%
GO_RESPONSE_TO_BMP	GO_RESPONSE_TO_BMP		168	0.518483	1.71259	0.00420168	0.0465756	0.975	5199	tags=39%, list=22%, signal=49%
GO_POLYOL_METABOLIC_PROCESS	GO_POLYOL_METABOLIC_PROCESS		131	0.455746	1.71257	0.00205339	0.046551	0.975	5507	tags=31%, list=23%, signal=41%
GO_L_GLUTAMATE_TRANSMEMBRANE_TRANSPORT	GO_L_GLUTAMATE_TRANSMEMBRANE_TRANSPORT		23	0.571496	1.71245	0.0122449	0.0465753	0.975	1794	tags=22%, list=8%, signal=24%
GO_TRABECULA_MORPHOGENESIS	GO_TRABECULA_MORPHOGENESIS		49	0.630918	1.71231	0.00210084	0.0466085	0.975	4984	tags=53%, list=21%, signal=67%
HP_ANGINA_PECTORIS	HP_ANGINA_PECTORIS		33	0.703719	1.71229	0	0.0465959	0.975	2954	tags=42%, list=13%, signal=48%
GO_REGULATION_OF_VIRAL_ENTRY_INTO_HOST_CELL	GO_REGULATION_OF_VIRAL_ENTRY_INTO_HOST_CELL		38	0.729672	1.71202	0	0.0466832	0.975	2552	tags=47%, list=11%, signal=53%
GO_NUCLEOSIDE_CATABOLIC_PROCESS	GO_NUCLEOSIDE_CATABOLIC_PROCESS		32	0.679019	1.71191	0.00845666	0.0466846	0.975	2474	tags=47%, list=10%, signal=52%
GO_NEGATIVE_REGULATION_OF_CELL_KILLING	GO_NEGATIVE_REGULATION_OF_CELL_KILLING		24	0.820346	1.71181	0	0.0467021	0.975	2465	tags=67%, list=10%, signal=74%
GO_REGULATION_OF_ANIMAL_ORGAN_MORPHOGENESIS	GO_REGULATION_OF_ANIMAL_ORGAN_MORPHOGENESIS		254	0.457789	1.71161	0.0104603	0.0467158	0.975	5452	tags=34%, list=23%, signal=44%
GO_STEROL_BINDING	GO_STEROL_BINDING		59	0.58021	1.7115	0	0.0467243	0.975	8544	tags=66%, list=36%, signal=103%
GO_INCLUSION_BODY	GO_INCLUSION_BODY		78	0.429445	1.71141	0.0248963	0.0467292	0.975	5098	tags=28%, list=22%, signal=36%
GO_RESPONSE_TO_HEAT	GO_RESPONSE_TO_HEAT		165	0.372675	1.71135	0.0261044	0.0467213	0.975	2742	tags=16%, list=12%, signal=18%
GO_REGULATION_OF_MUSCLE_SYSTEM_PROCESS	GO_REGULATION_OF_MUSCLE_SYSTEM_PROCESS		256	0.519806	1.71122	0.002079	0.0467506	0.975	6068	tags=40%, list=26%, signal=54%
GO_CARGO_RECEPTOR_ACTIVITY	GO_CARGO_RECEPTOR_ACTIVITY		73	0.645459	1.71118	0.00413223	0.0467377	0.975	5411	tags=59%, list=23%, signal=76%
HP_ABNORMAL_ATRIOVENTRICULAR_CONDUCTION	HP_ABNORMAL_ATRIOVENTRICULAR_CONDUCTION		64	0.540002	1.71107	0.00211416	0.0467456	0.975	4999	tags=38%, list=21%, signal=47%
GO_POSITIVE_REGULATION_OF_VASCULAR_ENDOTHELIAL_GROWTH_FACTOR_PRODUCTION	GO_POSITIVE_REGULATION_OF_VASCULAR_ENDOTHELIAL_GROWTH_FACTOR_PRODUCTION		28	0.644981	1.71099	0.00406504	0.0467516	0.975	3924	tags=50%, list=17%, signal=60%
GO_POSITIVE_REGULATION_OF_RESPONSE_TO_OXIDATIVE_STRESS	GO_POSITIVE_REGULATION_OF_RESPONSE_TO_OXIDATIVE_STRESS		22	0.602189	1.71092	0.00408998	0.0467524	0.975	2972	tags=32%, list=13%, signal=36%
GO_REGULATION_OF_SMALL_MOLECULE_METABOLIC_PROCESS	GO_REGULATION_OF_SMALL_MOLECULE_METABOLIC_PROCESS		452	0.394091	1.71073	0.00607287	0.0468094	0.975	5048	tags=27%, list=21%, signal=34%
HP_RECURRENT_APHTHOUS_STOMATITIS	HP_RECURRENT_APHTHOUS_STOMATITIS		36	0.764931	1.71059	0	0.0468353	0.975	3392	tags=64%, list=14%, signal=75%
HP_ABNORMALITY_OF_ALKALINE_PHOSPHATASE_LEVEL	HP_ABNORMALITY_OF_ALKALINE_PHOSPHATASE_LEVEL		73	0.50328	1.71058	0.0121457	0.0468121	0.975	4243	tags=33%, list=18%, signal=40%
GO_POSITIVE_REGULATION_OF_MONOOXYGENASE_ACTIVITY	GO_POSITIVE_REGULATION_OF_MONOOXYGENASE_ACTIVITY		30	0.594411	1.71052	0.00607287	0.0468052	0.975	4254	tags=50%, list=18%, signal=61%
GO_REGULATION_OF_MEMBRANE_DEPOLARIZATION	GO_REGULATION_OF_MEMBRANE_DEPOLARIZATION		49	0.556728	1.71051	0.00208333	0.0467796	0.975	4690	tags=35%, list=20%, signal=43%
HP_INCREASED_CIRCULATING_IGM_LEVEL	HP_INCREASED_CIRCULATING_IGM_LEVEL		25	0.703737	1.71043	0.00614754	0.0467844	0.975	3897	tags=60%, list=17%, signal=72%
GO_NEGATIVE_REGULATION_OF_CELL_DEVELOPMENT	GO_NEGATIVE_REGULATION_OF_CELL_DEVELOPMENT		340	0.424978	1.71023	0.00208768	0.0468311	0.975	6177	tags=35%, list=26%, signal=46%
GO_REGULATION_OF_GLIOGENESIS	GO_REGULATION_OF_GLIOGENESIS		128	0.512708	1.71022	0.0105708	0.0468058	0.975	5788	tags=48%, list=25%, signal=63%
GO_REGULATION_OF_CELL_SIZE	GO_REGULATION_OF_CELL_SIZE		181	0.41774	1.71013	0.00616016	0.0468083	0.975	6708	tags=35%, list=28%, signal=48%
GO_BONE_DEVELOPMENT	GO_BONE_DEVELOPMENT		203	0.505597	1.7099	0.00422833	0.0468903	0.975	6097	tags=44%, list=26%, signal=59%
GO_PHOSPHOLIPASE_C_ACTIVITY	GO_PHOSPHOLIPASE_C_ACTIVITY		28	0.679606	1.70957	0.00414079	0.0469827	0.975	5968	tags=68%, list=25%, signal=91%
HP_EARLY_ONSET_OF_SEXUAL_MATURATION	HP_EARLY_ONSET_OF_SEXUAL_MATURATION		107	0.417195	1.70956	0.00811359	0.0469535	0.975	3666	tags=21%, list=16%, signal=24%
GO_EPITHELIAL_CELL_MORPHOGENESIS	GO_EPITHELIAL_CELL_MORPHOGENESIS		36	0.644758	1.70955	0.00408163	0.046925	0.975	5910	tags=61%, list=25%, signal=81%
GO_RESPIRATORY_SYSTEM_DEVELOPMENT	GO_RESPIRATORY_SYSTEM_DEVELOPMENT		204	0.504815	1.70934	0.00842105	0.0470112	0.975	6025	tags=44%, list=26%, signal=59%
GO_CCR_CHEMOKINE_RECEPTOR_BINDING	GO_CCR_CHEMOKINE_RECEPTOR_BINDING		46	0.666843	1.70926	0.00417537	0.0470185	0.975	3076	tags=48%, list=13%, signal=55%
HP_APRAXIA	HP_APRAXIA		155	0.367048	1.70922	0.002	0.0470023	0.975	5527	tags=28%, list=23%, signal=36%
GO_POSITIVE_REGULATION_OF_DEVELOPMENTAL_GROWTH	GO_POSITIVE_REGULATION_OF_DEVELOPMENTAL_GROWTH		186	0.427001	1.70911	0	0.0470294	0.975	6758	tags=37%, list=29%, signal=52%
GO_MEMBRANE_RAFT_ORGANIZATION	GO_MEMBRANE_RAFT_ORGANIZATION		26	0.697713	1.70905	0	0.0470236	0.975	5248	tags=62%, list=22%, signal=79%
GO_NEGATIVE_REGULATION_OF_MYELOID_CELL_APOPTOTIC_PROCESS	GO_NEGATIVE_REGULATION_OF_MYELOID_CELL_APOPTOTIC_PROCESS		16	0.730892	1.70882	0.00826446	0.0470862	0.975	1610	tags=38%, list=7%, signal=40%
GO_ENDOCARDIAL_CUSHION_DEVELOPMENT	GO_ENDOCARDIAL_CUSHION_DEVELOPMENT		45	0.588711	1.70879	0.0104167	0.0470701	0.975	4451	tags=47%, list=19%, signal=57%
GO_RIBONUCLEOSIDE_CATABOLIC_PROCESS	GO_RIBONUCLEOSIDE_CATABOLIC_PROCESS		22	0.70027	1.70872	0.00829876	0.0470642	0.975	2390	tags=50%, list=10%, signal=56%
GO_BLOOD_VESSEL_REMODELING	GO_BLOOD_VESSEL_REMODELING		45	0.620011	1.70836	0.0104603	0.0471789	0.975	4400	tags=49%, list=19%, signal=60%
GO_CYTOKINE_PRODUCTION_INVOLVED_IN_IMMUNE_RESPONSE	GO_CYTOKINE_PRODUCTION_INVOLVED_IN_IMMUNE_RESPONSE		104	0.67215	1.7082	0.0021097	0.0472175	0.975	4977	tags=63%, list=21%, signal=80%
HP_ABNORMALITY_OF_THE_MENSTRUAL_CYCLE	HP_ABNORMALITY_OF_THE_MENSTRUAL_CYCLE		235	0.402424	1.70818	0.00849257	0.0471994	0.975	4096	tags=21%, list=17%, signal=25%
GO_MESENCHYME_DEVELOPMENT	GO_MESENCHYME_DEVELOPMENT		290	0.473377	1.70788	0.0102669	0.0473282	0.975	5957	tags=41%, list=25%, signal=54%
GO_BONE_MINERALIZATION	GO_BONE_MINERALIZATION		116	0.566356	1.70781	0.00214133	0.0473329	0.975	4180	tags=42%, list=18%, signal=51%
HP_DISTAL_SENSORY_IMPAIRMENT	HP_DISTAL_SENSORY_IMPAIRMENT		102	0.413929	1.70731	0.0184049	0.0474808	0.975	4967	tags=26%, list=21%, signal=33%
GO_NEGATIVE_REGULATION_OF_LIPID_BIOSYNTHETIC_PROCESS	GO_NEGATIVE_REGULATION_OF_LIPID_BIOSYNTHETIC_PROCESS		58	0.542708	1.70704	0.00200401	0.0475772	0.976	5525	tags=47%, list=23%, signal=61%
HP_RECURRENT_BACTERIAL_INFECTIONS	HP_RECURRENT_BACTERIAL_INFECTIONS		104	0.663983	1.70703	0.0104603	0.0475526	0.976	3359	tags=48%, list=14%, signal=56%
HP_ABNORMALITY_OF_THE_THYMUS	HP_ABNORMALITY_OF_THE_THYMUS		44	0.478627	1.70667	0.0258964	0.0476614	0.977	3879	tags=23%, list=16%, signal=27%
GO_REGULATION_OF_PROTEIN_AUTOPHOSPHORYLATION	GO_REGULATION_OF_PROTEIN_AUTOPHOSPHORYLATION		48	0.595539	1.70656	0.00420168	0.0476864	0.977	3482	tags=35%, list=15%, signal=41%
HP_ABNORMAL_SERUM_FERRITIN	HP_ABNORMAL_SERUM_FERRITIN		28	0.656616	1.70654	0.0141414	0.0476638	0.977	1431	tags=32%, list=6%, signal=34%
HP_HYDROPS_FETALIS	HP_HYDROPS_FETALIS		64	0.523889	1.70652	0.00622407	0.0476383	0.977	5507	tags=39%, list=23%, signal=51%
GO_REGULATION_OF_RESPONSE_TO_ENDOPLASMIC_RETICULUM_STRESS	GO_REGULATION_OF_RESPONSE_TO_ENDOPLASMIC_RETICULUM_STRESS		90	0.440651	1.70645	0.0461847	0.0476373	0.977	6697	tags=37%, list=28%, signal=51%
GO_AMINOGLYCAN_BIOSYNTHETIC_PROCESS	GO_AMINOGLYCAN_BIOSYNTHETIC_PROCESS		114	0.548848	1.70645	0.00416667	0.0476074	0.977	5651	tags=47%, list=24%, signal=62%
GO_POSITIVE_REGULATION_OF_INTERFERON_ALPHA_PRODUCTION	GO_POSITIVE_REGULATION_OF_INTERFERON_ALPHA_PRODUCTION		20	0.751259	1.70629	0.00616016	0.0476404	0.977	3076	tags=55%, list=13%, signal=63%
HP_INTRACRANIAL_HEMORRHAGE	HP_INTRACRANIAL_HEMORRHAGE		119	0.569025	1.70623	0.0211416	0.0476376	0.977	4562	tags=39%, list=19%, signal=49%
GO_NEGATIVE_REGULATION_OF_GLUCOSE_IMPORT	GO_NEGATIVE_REGULATION_OF_GLUCOSE_IMPORT		16	0.62257	1.70565	0.00421053	0.0478426	0.977	5416	tags=44%, list=23%, signal=57%
GO_MESODERM_MORPHOGENESIS	GO_MESODERM_MORPHOGENESIS		77	0.525594	1.70562	0.00625	0.0478222	0.977	4451	tags=35%, list=19%, signal=43%
HP_WEAKNESS_OF_FACIAL_MUSCULATURE	HP_WEAKNESS_OF_FACIAL_MUSCULATURE		226	0.408589	1.70556	0.00408998	0.0478109	0.977	6043	tags=32%, list=26%, signal=42%
GO_NEGATIVE_REGULATION_OF_VASCULAR_ASSOCIATED_SMOOTH_MUSCLE_CELL_PROLIFERATION	GO_NEGATIVE_REGULATION_OF_VASCULAR_ASSOCIATED_SMOOTH_MUSCLE_CELL_PROLIFERATION		39	0.597993	1.70553	0.0102881	0.0477935	0.977	6065	tags=46%, list=26%, signal=62%
GO_ACTIVATING_TRANSCRIPTION_FACTOR_BINDING	GO_ACTIVATING_TRANSCRIPTION_FACTOR_BINDING		80	0.474067	1.70552	0.0063425	0.0477676	0.977	5697	tags=36%, list=24%, signal=48%
GO_REGULATION_OF_NUCLEOCYTOPLASMIC_TRANSPORT	GO_REGULATION_OF_NUCLEOCYTOPLASMIC_TRANSPORT		112	0.389284	1.70551	0.0125261	0.0477455	0.977	2742	tags=18%, list=12%, signal=20%
HP_ABNORMALITY_OF_RENAL_EXCRETION	HP_ABNORMALITY_OF_RENAL_EXCRETION		53	0.663373	1.70531	0	0.0477985	0.977	3924	tags=55%, list=17%, signal=65%
HP_RECURRENT_OTITIS_MEDIA	HP_RECURRENT_OTITIS_MEDIA		93	0.503525	1.7053	0.00627615	0.047774	0.977	6418	tags=46%, list=27%, signal=63%
GO_NERVE_DEVELOPMENT	GO_NERVE_DEVELOPMENT		79	0.494648	1.70515	0.00417537	0.0478077	0.977	3651	tags=29%, list=15%, signal=34%
HP_SCARRING	HP_SCARRING		150	0.456208	1.70511	0	0.0477924	0.977	4414	tags=29%, list=19%, signal=36%
GO_ENERGY_RESERVE_METABOLIC_PROCESS	GO_ENERGY_RESERVE_METABOLIC_PROCESS		85	0.522601	1.70508	0	0.047774	0.977	7519	tags=52%, list=32%, signal=76%
GO_NUCLEOTIDE_RECEPTOR_ACTIVITY	GO_NUCLEOTIDE_RECEPTOR_ACTIVITY		21	0.784223	1.70498	0	0.0477809	0.977	1401	tags=57%, list=6%, signal=61%
GO_REGULATION_OF_ALCOHOL_BIOSYNTHETIC_PROCESS	GO_REGULATION_OF_ALCOHOL_BIOSYNTHETIC_PROCESS		82	0.482334	1.70467	0.00609756	0.0479069	0.977	5452	tags=39%, list=23%, signal=51%
GO_REGULATION_OF_ION_TRANSMEMBRANE_TRANSPORT	GO_REGULATION_OF_ION_TRANSMEMBRANE_TRANSPORT		487	0.462463	1.70465	0	0.0478886	0.977	6068	tags=38%, list=26%, signal=51%
GO_REGULATION_OF_PLATELET_ACTIVATION	GO_REGULATION_OF_PLATELET_ACTIVATION		36	0.788337	1.70462	0	0.0478709	0.977	3303	tags=75%, list=14%, signal=87%
GO_REGULATION_OF_CELL_ADHESION_MEDIATED_BY_INTEGRIN	GO_REGULATION_OF_CELL_ADHESION_MEDIATED_BY_INTEGRIN		48	0.677312	1.70423	0.00201207	0.0479834	0.977	4630	tags=58%, list=20%, signal=72%
HP_ABNORMAL_HAIR_PATTERN	HP_ABNORMAL_HAIR_PATTERN		215	0.341726	1.7042	0.00867679	0.047962	0.977	7024	tags=30%, list=30%, signal=43%
GO_NEGATIVE_REGULATION_OF_CANONICAL_WNT_SIGNALING_PATHWAY	GO_NEGATIVE_REGULATION_OF_CANONICAL_WNT_SIGNALING_PATHWAY		183	0.413876	1.70417	0.013834	0.047941	0.977	5365	tags=30%, list=23%, signal=38%
GO_CELL_MIGRATION_INVOLVED_IN_SPROUTING_ANGIOGENESIS	GO_CELL_MIGRATION_INVOLVED_IN_SPROUTING_ANGIOGENESIS		103	0.562218	1.70412	0.00205761	0.04793	0.977	6631	tags=42%, list=28%, signal=58%
GO_SUPEROXIDE_ANION_GENERATION	GO_SUPEROXIDE_ANION_GENERATION		36	0.677839	1.70409	0.00214133	0.047921	0.977	3304	tags=50%, list=14%, signal=58%
HP_OPTIC_NEURITIS	HP_OPTIC_NEURITIS		17	0.849376	1.70399	0	0.0479302	0.977	2484	tags=76%, list=11%, signal=85%
GO_POSITIVE_REGULATION_OF_RHO_PROTEIN_SIGNAL_TRANSDUCTION	GO_POSITIVE_REGULATION_OF_RHO_PROTEIN_SIGNAL_TRANSDUCTION		31	0.706143	1.70382	0.00203252	0.0479697	0.977	3722	tags=58%, list=16%, signal=69%
GO_REGULATION_OF_ANTIGEN_RECEPTOR_MEDIATED_SIGNALING_PATHWAY	GO_REGULATION_OF_ANTIGEN_RECEPTOR_MEDIATED_SIGNALING_PATHWAY		69	0.735395	1.70381	0.00407332	0.0479421	0.977	2767	tags=58%, list=12%, signal=65%
GO_MAMMARY_GLAND_DUCT_MORPHOGENESIS	GO_MAMMARY_GLAND_DUCT_MORPHOGENESIS		32	0.585392	1.7036	0.00998004	0.0480066	0.977	1989	tags=25%, list=8%, signal=27%
GO_REGULATION_OF_LYMPHOCYTE_APOPTOTIC_PROCESS	GO_REGULATION_OF_LYMPHOCYTE_APOPTOTIC_PROCESS		56	0.64187	1.70352	0.0165631	0.0480082	0.977	2384	tags=45%, list=10%, signal=50%
GO_PHOSPHORIC_DIESTER_HYDROLASE_ACTIVITY	GO_PHOSPHORIC_DIESTER_HYDROLASE_ACTIVITY		89	0.535485	1.70346	0	0.0480114	0.977	6128	tags=51%, list=26%, signal=68%
GO_PROSTATE_GLAND_DEVELOPMENT	GO_PROSTATE_GLAND_DEVELOPMENT		49	0.60906	1.70344	0.00845666	0.0479871	0.977	5374	tags=51%, list=23%, signal=66%
GO_NEGATIVE_REGULATION_OF_GLYCOPROTEIN_METABOLIC_PROCESS	GO_NEGATIVE_REGULATION_OF_GLYCOPROTEIN_METABOLIC_PROCESS		21	0.666314	1.70311	0	0.0481122	0.977	4461	tags=48%, list=19%, signal=59%
GO_NEURON_APOPTOTIC_PROCESS	GO_NEURON_APOPTOTIC_PROCESS		244	0.38703	1.7031	0.00407332	0.0480828	0.977	5388	tags=28%, list=23%, signal=36%
GO_NEGATIVE_REGULATION_OF_TYPE_I_INTERFERON_PRODUCTION	GO_NEGATIVE_REGULATION_OF_TYPE_I_INTERFERON_PRODUCTION		46	0.680975	1.70306	0.0166667	0.0480752	0.977	4229	tags=54%, list=18%, signal=66%
GO_REGULATION_OF_PROTEIN_TARGETING_TO_MEMBRANE	GO_REGULATION_OF_PROTEIN_TARGETING_TO_MEMBRANE		36	0.550301	1.70304	0.0102881	0.0480575	0.977	3958	tags=31%, list=17%, signal=37%
GO_ASTROCYTE_DIFFERENTIATION	GO_ASTROCYTE_DIFFERENTIATION		83	0.588102	1.703	0.00618557	0.0480477	0.977	5527	tags=51%, list=23%, signal=66%
GO_NEGATIVE_REGULATION_OF_LEUKOCYTE_APOPTOTIC_PROCESS	GO_NEGATIVE_REGULATION_OF_LEUKOCYTE_APOPTOTIC_PROCESS		49	0.701495	1.70298	0.0124481	0.0480264	0.977	2251	tags=51%, list=10%, signal=56%
GO_LYMPH_VESSEL_DEVELOPMENT	GO_LYMPH_VESSEL_DEVELOPMENT		26	0.730304	1.70297	0	0.0479991	0.977	2382	tags=50%, list=10%, signal=56%
GO_CELLULAR_BIOGENIC_AMINE_METABOLIC_PROCESS	GO_CELLULAR_BIOGENIC_AMINE_METABOLIC_PROCESS		57	0.532102	1.70288	0.00631579	0.0480141	0.977	4328	tags=35%, list=18%, signal=43%
GO_REGULATION_OF_NECROTIC_CELL_DEATH	GO_REGULATION_OF_NECROTIC_CELL_DEATH		38	0.558749	1.70276	0.00416667	0.0480438	0.977	4690	tags=34%, list=20%, signal=43%
HP_SYNCOPE	HP_SYNCOPE		88	0.513548	1.70265	0	0.0480677	0.977	6074	tags=41%, list=26%, signal=55%
HP_ABNORMALITY_OF_SALIVATION	HP_ABNORMALITY_OF_SALIVATION		155	0.409819	1.70251	0.0126582	0.0480843	0.977	4167	tags=22%, list=18%, signal=26%
GO_PHAGOPHORE_ASSEMBLY_SITE	GO_PHAGOPHORE_ASSEMBLY_SITE		31	0.479108	1.70251	0.0157791	0.0480551	0.977	11202	tags=77%, list=47%, signal=147%
GO_AMINOGLYCAN_METABOLIC_PROCESS	GO_AMINOGLYCAN_METABOLIC_PROCESS		171	0.512716	1.7025	0	0.0480297	0.977	5952	tags=47%, list=25%, signal=63%
GO_POLYSACCHARIDE_CATABOLIC_PROCESS	GO_POLYSACCHARIDE_CATABOLIC_PROCESS		26	0.571801	1.70247	0.004158	0.0480112	0.977	3609	tags=31%, list=15%, signal=36%
HP_HYPERMETROPIA	HP_HYPERMETROPIA		167	0.360158	1.70242	0.0042735	0.0479994	0.977	4889	tags=23%, list=21%, signal=29%
GO_NEGATIVE_REGULATION_OF_POSTTRANSCRIPTIONAL_GENE_SILENCING	GO_NEGATIVE_REGULATION_OF_POSTTRANSCRIPTIONAL_GENE_SILENCING		22	0.569444	1.70234	0.0140562	0.0480019	0.978	4513	tags=41%, list=19%, signal=51%
GO_REGULATION_OF_TOLERANCE_INDUCTION	GO_REGULATION_OF_TOLERANCE_INDUCTION		16	0.868169	1.70234	0	0.0479777	0.978	2006	tags=75%, list=9%, signal=82%
HP_MENTAL_DETERIORATION	HP_MENTAL_DETERIORATION		288	0.372655	1.70188	0.0142566	0.0481573	0.978	6080	tags=32%, list=26%, signal=43%
GO_RESPONSE_TO_COLD	GO_RESPONSE_TO_COLD		46	0.544306	1.70152	0.00206612	0.0482923	0.978	5048	tags=41%, list=21%, signal=52%
HP_DIMINISHED_MOTIVATION	HP_DIMINISHED_MOTIVATION		52	0.481821	1.70131	0.0262097	0.0483561	0.978	5561	tags=37%, list=24%, signal=48%
GO_NEGATIVE_REGULATION_OF_T_CELL_MEDIATED_IMMUNITY	GO_NEGATIVE_REGULATION_OF_T_CELL_MEDIATED_IMMUNITY		19	0.789276	1.70109	0.00408163	0.0483989	0.978	1962	tags=58%, list=8%, signal=63%
GO_TOLL_LIKE_RECEPTOR_4_SIGNALING_PATHWAY	GO_TOLL_LIKE_RECEPTOR_4_SIGNALING_PATHWAY		39	0.682563	1.70102	0.0083682	0.0483963	0.978	3209	tags=46%, list=14%, signal=53%
GO_REGULATION_OF_VASCULAR_ASSOCIATED_SMOOTH_MUSCLE_CELL_DIFFERENTIATION	GO_REGULATION_OF_VASCULAR_ASSOCIATED_SMOOTH_MUSCLE_CELL_DIFFERENTIATION		28	0.637912	1.70101	0.00803213	0.0483687	0.978	4308	tags=39%, list=18%, signal=48%
GO_STEROID_HORMONE_RECEPTOR_ACTIVITY	GO_STEROID_HORMONE_RECEPTOR_ACTIVITY		26	0.655399	1.7009	0.00200401	0.048383	0.978	6167	tags=62%, list=26%, signal=83%
GO_REGULATION_OF_LAMELLIPODIUM_ORGANIZATION	GO_REGULATION_OF_LAMELLIPODIUM_ORGANIZATION		50	0.549353	1.70062	0.00814664	0.0484791	0.978	8358	tags=62%, list=35%, signal=96%
GO_CELL_GROWTH	GO_CELL_GROWTH		488	0.391727	1.70057	0.00414938	0.0484731	0.978	6821	tags=35%, list=29%, signal=48%
GO_BIOMINERALIZATION	GO_BIOMINERALIZATION		162	0.542629	1.70039	0.00638298	0.0485271	0.978	4186	tags=40%, list=18%, signal=48%
GO_CELLULAR_RESPONSE_TO_INORGANIC_SUBSTANCE	GO_CELLULAR_RESPONSE_TO_INORGANIC_SUBSTANCE		218	0.459125	1.70037	0.00215517	0.0485098	0.978	5529	tags=37%, list=23%, signal=48%
GO_REGULATION_OF_GLUCAN_BIOSYNTHETIC_PROCESS	GO_REGULATION_OF_GLUCAN_BIOSYNTHETIC_PROCESS		30	0.516436	1.70007	0.00641026	0.0485917	0.978	7235	tags=43%, list=31%, signal=62%
GO_INTERLEUKIN_13_PRODUCTION	GO_INTERLEUKIN_13_PRODUCTION		21	0.683477	1.69983	0	0.0486612	0.978	5233	tags=57%, list=22%, signal=73%
GO_EXOPEPTIDASE_ACTIVITY	GO_EXOPEPTIDASE_ACTIVITY		95	0.514743	1.69953	0.00201207	0.0487673	0.978	3521	tags=33%, list=15%, signal=38%
GO_MACROPHAGE_DIFFERENTIATION	GO_MACROPHAGE_DIFFERENTIATION		47	0.676781	1.69922	0	0.0488834	0.978	4506	tags=55%, list=19%, signal=68%
GO_TROPHECTODERMAL_CELL_DIFFERENTIATION	GO_TROPHECTODERMAL_CELL_DIFFERENTIATION		15	0.626991	1.69917	0.0140845	0.0488667	0.978	1653	tags=27%, list=7%, signal=29%
GO_ANTIGEN_PROCESSING_AND_PRESENTATION_OF_PEPTIDE_ANTIGEN_VIA_MHC_CLASS_I	GO_ANTIGEN_PROCESSING_AND_PRESENTATION_OF_PEPTIDE_ANTIGEN_VIA_MHC_CLASS_I		99	0.588158	1.69916	0.0243408	0.0488388	0.978	3504	tags=34%, list=15%, signal=40%
GO_NOTCH_BINDING	GO_NOTCH_BINDING		25	0.611958	1.69909	0.0102669	0.0488395	0.978	3186	tags=40%, list=14%, signal=46%
GO_TELENCEPHALON_GLIAL_CELL_MIGRATION	GO_TELENCEPHALON_GLIAL_CELL_MIGRATION		23	0.54631	1.69893	0.00823045	0.0488801	0.978	3401	tags=22%, list=14%, signal=25%
GO_EXOCYTIC_PROCESS	GO_EXOCYTIC_PROCESS		83	0.489367	1.69889	0.0125523	0.0488658	0.978	4361	tags=28%, list=18%, signal=34%
GO_REGULATION_OF_PROTEIN_DEACETYLATION	GO_REGULATION_OF_PROTEIN_DEACETYLATION		45	0.430617	1.69885	0.00824742	0.0488493	0.978	7252	tags=40%, list=31%, signal=58%
HP_HYPOCALCEMIA	HP_HYPOCALCEMIA		63	0.470314	1.69885	0.00630252	0.0488193	0.978	6606	tags=41%, list=28%, signal=57%
GO_POSITIVE_REGULATION_OF_OXIDOREDUCTASE_ACTIVITY	GO_POSITIVE_REGULATION_OF_OXIDOREDUCTASE_ACTIVITY		54	0.514787	1.69877	0.00393701	0.0488259	0.978	4254	tags=37%, list=18%, signal=45%
HP_POLYPHAGIA	HP_POLYPHAGIA		44	0.523166	1.69872	0.00398406	0.048819	0.978	4838	tags=32%, list=21%, signal=40%
GO_RESPONSE_TO_PROTOZOAN	GO_RESPONSE_TO_PROTOZOAN		27	0.752543	1.6986	0.00428265	0.0488409	0.978	1723	tags=48%, list=7%, signal=52%
HP_BLOODY_DIARRHEA	HP_BLOODY_DIARRHEA		26	0.666218	1.69796	0.00419287	0.0490932	0.978	3781	tags=50%, list=16%, signal=59%
HP_ABNORMAL_BLOOD_INORGANIC_CATION_CONCENTRATION	HP_ABNORMAL_BLOOD_INORGANIC_CATION_CONCENTRATION		128	0.414103	1.69793	0.00628931	0.049076	0.978	4918	tags=28%, list=21%, signal=35%
GO_REGULATION_OF_CALCINEURIN_MEDIATED_SIGNALING	GO_REGULATION_OF_CALCINEURIN_MEDIATED_SIGNALING		36	0.608259	1.69792	0.00203252	0.0490493	0.978	2079	tags=31%, list=9%, signal=33%
GO_POSITIVE_REGULATION_OF_INTERLEUKIN_2_PRODUCTION	GO_POSITIVE_REGULATION_OF_INTERLEUKIN_2_PRODUCTION		26	0.758577	1.69787	0.00424628	0.0490532	0.978	2394	tags=50%, list=10%, signal=56%
GO_NEGATIVE_REGULATION_OF_INTRINSIC_APOPTOTIC_SIGNALING_PATHWAY	GO_NEGATIVE_REGULATION_OF_INTRINSIC_APOPTOTIC_SIGNALING_PATHWAY		97	0.407834	1.69769	0.0158103	0.0490859	0.978	4787	tags=30%, list=20%, signal=37%
GO_NEGATIVE_REGULATION_OF_RESPONSE_TO_CYTOKINE_STIMULUS	GO_NEGATIVE_REGULATION_OF_RESPONSE_TO_CYTOKINE_STIMULUS		86	0.514755	1.69765	0.00408998	0.0490725	0.978	4494	tags=33%, list=19%, signal=40%
GO_REGULATION_OF_CELLULAR_EXTRAVASATION	GO_REGULATION_OF_CELLULAR_EXTRAVASATION		33	0.756081	1.6976	0	0.0490574	0.978	3488	tags=67%, list=15%, signal=78%
GO_NEGATIVE_REGULATION_OF_NEURON_DIFFERENTIATION	GO_NEGATIVE_REGULATION_OF_NEURON_DIFFERENTIATION		223	0.433546	1.69758	0.00206612	0.0490343	0.978	6147	tags=35%, list=26%, signal=47%
GO_CELL_CELL_JUNCTION_ORGANIZATION	GO_CELL_CELL_JUNCTION_ORGANIZATION		210	0.517145	1.69753	0.00412371	0.0490332	0.978	5752	tags=43%, list=24%, signal=56%
GO_MAMMARY_GLAND_MORPHOGENESIS	GO_MAMMARY_GLAND_MORPHOGENESIS		45	0.585095	1.6975	0.00813008	0.0490096	0.978	3752	tags=36%, list=16%, signal=42%
GO_HEART_TRABECULA_MORPHOGENESIS	GO_HEART_TRABECULA_MORPHOGENESIS		34	0.632907	1.69736	0.010352	0.0490339	0.978	4269	tags=47%, list=18%, signal=57%
GO_VASCULAR_PROCESS_IN_CIRCULATORY_SYSTEM	GO_VASCULAR_PROCESS_IN_CIRCULATORY_SYSTEM		190	0.560108	1.69721	0.0021645	0.04906	0.978	6057	tags=51%, list=26%, signal=67%
GO_EMBRYONIC_ORGAN_DEVELOPMENT	GO_EMBRYONIC_ORGAN_DEVELOPMENT		450	0.452803	1.69678	0	0.0492519	0.978	5279	tags=35%, list=22%, signal=45%
GO_POSITIVE_REGULATION_OF_CELL_FATE_COMMITMENT	GO_POSITIVE_REGULATION_OF_CELL_FATE_COMMITMENT		15	0.668989	1.69677	0.00613497	0.0492332	0.978	1686	tags=27%, list=7%, signal=29%
GO_TERTIARY_GRANULE_MEMBRANE	GO_TERTIARY_GRANULE_MEMBRANE		73	0.71324	1.69636	0.00421053	0.0493756	0.978	2753	tags=49%, list=12%, signal=56%
HP_OCULAR_ALBINISM	HP_OCULAR_ALBINISM		20	0.577108	1.69635	0.00785855	0.0493463	0.978	6378	tags=45%, list=27%, signal=62%
GO_PROTEIN_TARGETING_TO_LYSOSOME	GO_PROTEIN_TARGETING_TO_LYSOSOME		22	0.545697	1.69632	0.0124224	0.0493463	0.978	6569	tags=45%, list=28%, signal=63%
GO_EXTRACELLULAR_VESICLE_BIOGENESIS	GO_EXTRACELLULAR_VESICLE_BIOGENESIS		22	0.566535	1.6961	0.00584795	0.0494298	0.978	6153	tags=45%, list=26%, signal=61%
HP_FIBROUS_TISSUE_NEOPLASM	HP_FIBROUS_TISSUE_NEOPLASM		67	0.46162	1.69609	0.00814664	0.0494032	0.978	5374	tags=30%, list=23%, signal=39%
GO_POSITIVE_REGULATION_OF_PRI_MIRNA_TRANSCRIPTION_BY_RNA_POLYMERASE_II	GO_POSITIVE_REGULATION_OF_PRI_MIRNA_TRANSCRIPTION_BY_RNA_POLYMERASE_II		40	0.611213	1.69605	0.00809717	0.0493813	0.978	2498	tags=38%, list=11%, signal=42%
GO_CARBOXYPEPTIDASE_ACTIVITY	GO_CARBOXYPEPTIDASE_ACTIVITY		43	0.591142	1.69588	0.00200401	0.0494309	0.978	4022	tags=42%, list=17%, signal=50%
HP_CEREBRAL_PALSY	HP_CEREBRAL_PALSY		40	0.510086	1.69584	0.00628931	0.0494144	0.978	3781	tags=28%, list=16%, signal=33%
GO_REGULATION_OF_MYOBLAST_DIFFERENTIATION	GO_REGULATION_OF_MYOBLAST_DIFFERENTIATION		53	0.653592	1.69576	0	0.0494315	0.978	5844	tags=58%, list=25%, signal=78%
GO_PEPTIDE_ANTIGEN_BINDING	GO_PEPTIDE_ANTIGEN_BINDING		24	0.845805	1.69545	0.00200401	0.0495244	0.978	2465	tags=79%, list=10%, signal=88%
GO_CELLULAR_RESPONSE_TO_LIPOPROTEIN_PARTICLE_STIMULUS	GO_CELLULAR_RESPONSE_TO_LIPOPROTEIN_PARTICLE_STIMULUS		36	0.662429	1.69532	0.00208768	0.0495563	0.978	5839	tags=58%, list=25%, signal=77%
GO_RESPONSE_TO_INTERFERON_BETA	GO_RESPONSE_TO_INTERFERON_BETA		30	0.765483	1.69531	0.0103734	0.049535	0.978	3412	tags=60%, list=14%, signal=70%
GO_NEGATIVE_REGULATION_OF_PROTEOLYSIS	GO_NEGATIVE_REGULATION_OF_PROTEOLYSIS		363	0.470723	1.69526	0.00206612	0.0495327	0.978	4916	tags=31%, list=21%, signal=39%
GO_DETECTION_OF_MECHANICAL_STIMULUS	GO_DETECTION_OF_MECHANICAL_STIMULUS		46	0.583718	1.69521	0.00204918	0.0495205	0.978	5801	tags=48%, list=25%, signal=63%
GO_MESODERM_DEVELOPMENT	GO_MESODERM_DEVELOPMENT		134	0.478652	1.69515	0.00638298	0.0495132	0.979	4451	tags=31%, list=19%, signal=37%
GO_SECONDARY_PALATE_DEVELOPMENT	GO_SECONDARY_PALATE_DEVELOPMENT		24	0.622922	1.69512	0.010352	0.0494944	0.979	4392	tags=46%, list=19%, signal=56%
HP_GINGIVITIS	HP_GINGIVITIS		25	0.725558	1.6951	0.0147059	0.0494694	0.979	2662	tags=52%, list=11%, signal=59%
HP_DISSEMINATED_INTRAVASCULAR_COAGULATION	HP_DISSEMINATED_INTRAVASCULAR_COAGULATION		19	0.622305	1.69494	0.0104822	0.049506	0.979	1824	tags=32%, list=8%, signal=34%
HP_SPONTANEOUS_HEMATOMAS	HP_SPONTANEOUS_HEMATOMAS		21	0.744702	1.69479	0.00214592	0.0495454	0.979	3781	tags=57%, list=16%, signal=68%
GO_P38MAPK_CASCADE	GO_P38MAPK_CASCADE		52	0.568223	1.6947	0.010395	0.0495553	0.979	2301	tags=27%, list=10%, signal=30%
GO_DENDRITIC_CELL_MIGRATION	GO_DENDRITIC_CELL_MIGRATION		29	0.798339	1.69428	0	0.0496916	0.979	1984	tags=62%, list=8%, signal=68%
GO_IMMUNOGLOBULIN_PRODUCTION_INVOLVED_IN_IMMUNOGLOBULIN_MEDIATED_IMMUNE_RESPONSE	GO_IMMUNOGLOBULIN_PRODUCTION_INVOLVED_IN_IMMUNOGLOBULIN_MEDIATED_IMMUNE_RESPONSE		60	0.565027	1.69417	0.0319361	0.0497	0.979	2779	tags=35%, list=12%, signal=40%
HP_SUDDEN_CARDIAC_DEATH	HP_SUDDEN_CARDIAC_DEATH		82	0.515357	1.69413	0.00835073	0.0496943	0.979	6641	tags=41%, list=28%, signal=58%
HP_ENTROPION	HP_ENTROPION		20	0.506161	1.69396	0.0182556	0.0497477	0.979	2841	tags=25%, list=12%, signal=28%
GO_PROTEIN_KINASE_C_SIGNALING	GO_PROTEIN_KINASE_C_SIGNALING		32	0.589751	1.69388	0.002079	0.0497498	0.979	5225	tags=41%, list=22%, signal=52%
HP_ABNORMALITY_OF_THE_INTRAHEPATIC_BILE_DUCT	HP_ABNORMALITY_OF_THE_INTRAHEPATIC_BILE_DUCT		17	0.649395	1.69385	0.0125	0.0497343	0.979	3897	tags=47%, list=17%, signal=56%
HP_PROXIMAL_AMYOTROPHY	HP_PROXIMAL_AMYOTROPHY		41	0.539045	1.69372	0.0183299	0.04976	0.979	5466	tags=41%, list=23%, signal=54%
GO_POSITIVE_REGULATION_OF_NEUTROPHIL_MIGRATION	GO_POSITIVE_REGULATION_OF_NEUTROPHIL_MIGRATION		31	0.71897	1.6937	0.00204082	0.0497453	0.979	3736	tags=58%, list=16%, signal=69%
GO_PROTEIN_ADP_RIBOSYLASE_ACTIVITY	GO_PROTEIN_ADP_RIBOSYLASE_ACTIVITY		16	0.677771	1.69357	0.0189076	0.0497604	0.979	2131	tags=38%, list=9%, signal=41%
GO_TRANSFORMING_GROWTH_FACTOR_BETA_BINDING	GO_TRANSFORMING_GROWTH_FACTOR_BETA_BINDING		23	0.735132	1.69351	0.00603622	0.0497502	0.979	4526	tags=70%, list=19%, signal=86%
GO_PHOSPHATIDYLINOSITOL_BIOSYNTHETIC_PROCESS	GO_PHOSPHATIDYLINOSITOL_BIOSYNTHETIC_PROCESS		118	0.412797	1.6935	0.0104603	0.0497252	0.979	5176	tags=24%, list=22%, signal=30%
GO_PEPTIDYL_TYROSINE_AUTOPHOSPHORYLATION	GO_PEPTIDYL_TYROSINE_AUTOPHOSPHORYLATION		41	0.703638	1.69348	0.00411523	0.049701	0.979	3676	tags=51%, list=16%, signal=61%
GO_HYDROLASE_ACTIVITY_HYDROLYZING_O_GLYCOSYL_COMPOUNDS	GO_HYDROLASE_ACTIVITY_HYDROLYZING_O_GLYCOSYL_COMPOUNDS		95	0.494323	1.69344	0	0.0496835	0.979	5916	tags=42%, list=25%, signal=56%
GO_CELL_RECOGNITION	GO_CELL_RECOGNITION		154	0.506691	1.69329	0	0.0497119	0.979	2970	tags=27%, list=13%, signal=30%
GO_SECRETION_BY_TISSUE	GO_SECRETION_BY_TISSUE		37	0.550541	1.69325	0.00420168	0.0497072	0.979	4254	tags=35%, list=18%, signal=43%
GO_PHAGOLYSOSOME_ASSEMBLY	GO_PHAGOLYSOSOME_ASSEMBLY		15	0.707081	1.69311	0.00618557	0.0497372	0.979	4138	tags=53%, list=18%, signal=65%
GO_CALCIUM_MEDIATED_SIGNALING_USING_INTRACELLULAR_CALCIUM_SOURCE	GO_CALCIUM_MEDIATED_SIGNALING_USING_INTRACELLULAR_CALCIUM_SOURCE		22	0.629064	1.69306	0	0.0497272	0.979	1826	tags=27%, list=8%, signal=30%
GO_ANATOMICAL_STRUCTURE_HOMEOSTASIS	GO_ANATOMICAL_STRUCTURE_HOMEOSTASIS		465	0.368546	1.69292	0.00209644	0.0497582	0.979	4369	tags=27%, list=19%, signal=32%
HP_STRIDOR	HP_STRIDOR		27	0.559972	1.69288	0.00412371	0.0497394	0.979	2303	tags=30%, list=10%, signal=33%
GO_NEGATIVE_REGULATION_OF_CELLULAR_RESPONSE_TO_TRANSFORMING_GROWTH_FACTOR_BETA_STIMULUS	GO_NEGATIVE_REGULATION_OF_CELLULAR_RESPONSE_TO_TRANSFORMING_GROWTH_FACTOR_BETA_STIMULUS		89	0.51483	1.69258	0.0167715	0.0498544	0.979	5387	tags=38%, list=23%, signal=49%
GO_SPECIFIC_GRANULE	GO_SPECIFIC_GRANULE		159	0.63507	1.69236	0.00652174	0.0499191	0.979	5075	tags=51%, list=22%, signal=64%
GO_CD4_POSITIVE_OR_CD8_POSITIVE_ALPHA_BETA_T_CELL_LINEAGE_COMMITMENT	GO_CD4_POSITIVE_OR_CD8_POSITIVE_ALPHA_BETA_T_CELL_LINEAGE_COMMITMENT		22	0.742808	1.69226	0.00817996	0.0499248	0.979	1723	tags=50%, list=7%, signal=54%
HP_STROKE	HP_STROKE		116	0.541511	1.69214	0.0188285	0.0499577	0.979	4751	tags=39%, list=20%, signal=48%
HP_EPISODIC_ATAXIA	HP_EPISODIC_ATAXIA		26	0.527248	1.69213	0.0141414	0.0499294	0.979	2142	tags=19%, list=9%, signal=21%
HP_GENERALIZED_HIRSUTISM	HP_GENERALIZED_HIRSUTISM		97	0.402347	1.69211	0.0294118	0.0499085	0.979	3503	tags=20%, list=15%, signal=23%
GO_PHOSPHORUS_OXYGEN_LYASE_ACTIVITY	GO_PHOSPHORUS_OXYGEN_LYASE_ACTIVITY		22	0.649187	1.69165	0.00847458	0.0500739	0.979	4270	tags=45%, list=18%, signal=55%
GO_REGULATION_OF_DEVELOPMENTAL_GROWTH	GO_REGULATION_OF_DEVELOPMENTAL_GROWTH		352	0.410866	1.69161	0.002079	0.0500599	0.979	6758	tags=35%, list=29%, signal=49%
GO_NEGATIVE_REGULATION_OF_CHEMOTAXIS	GO_NEGATIVE_REGULATION_OF_CHEMOTAXIS		66	0.582925	1.69157	0.004158	0.0500471	0.979	5137	tags=45%, list=22%, signal=58%
GO_DENDRITIC_CELL_CHEMOTAXIS	GO_DENDRITIC_CELL_CHEMOTAXIS		24	0.797493	1.69147	0.0040568	0.0500526	0.979	1984	tags=63%, list=8%, signal=68%
GO_CARBOHYDRATE_TRANSMEMBRANE_TRANSPORTER_ACTIVITY	GO_CARBOHYDRATE_TRANSMEMBRANE_TRANSPORTER_ACTIVITY		37	0.64185	1.69145	0	0.0500299	0.979	5226	tags=57%, list=22%, signal=73%
GO_REGULATION_OF_MYOBLAST_FUSION	GO_REGULATION_OF_MYOBLAST_FUSION		22	0.717708	1.69143	0	0.0500048	0.979	2260	tags=45%, list=10%, signal=50%
HP_PROLONGED_BLEEDING_AFTER_SURGERY	HP_PROLONGED_BLEEDING_AFTER_SURGERY		15	0.727189	1.69142	0.00626305	0.0499783	0.979	3781	tags=53%, list=16%, signal=63%
HP_DERMAL_ATROPHY	HP_DERMAL_ATROPHY		79	0.497863	1.69138	0.0331263	0.0499712	0.979	4414	tags=38%, list=19%, signal=47%
GO_LEUKOCYTE_TETHERING_OR_ROLLING	GO_LEUKOCYTE_TETHERING_OR_ROLLING		29	0.764878	1.69133	0.00207469	0.0499707	0.979	3211	tags=66%, list=14%, signal=76%
GO_MHC_PROTEIN_COMPLEX_BINDING	GO_MHC_PROTEIN_COMPLEX_BINDING		25	0.802959	1.69128	0.00809717	0.0499698	0.979	1266	tags=56%, list=5%, signal=59%
GO_SECONDARY_LYSOSOME	GO_SECONDARY_LYSOSOME		16	0.770046	1.69126	0	0.0499504	0.979	4138	tags=63%, list=18%, signal=76%
HP_FLAT_ACETABULAR_ROOF	HP_FLAT_ACETABULAR_ROOF		23	0.524763	1.69119	0.0227273	0.0499502	0.979	5052	tags=35%, list=21%, signal=44%
GO_SPECIFIC_GRANULE_MEMBRANE	GO_SPECIFIC_GRANULE_MEMBRANE		90	0.683257	1.69114	0.00421941	0.0499384	0.979	5226	tags=60%, list=22%, signal=77%
GO_KERATAN_SULFATE_METABOLIC_PROCESS	GO_KERATAN_SULFATE_METABOLIC_PROCESS		32	0.629273	1.69109	0.00422833	0.0499306	0.979	5316	tags=56%, list=23%, signal=73%
GO_EPITHELIAL_TO_MESENCHYMAL_TRANSITION	GO_EPITHELIAL_TO_MESENCHYMAL_TRANSITION		152	0.483522	1.691	0.0104384	0.0499568	0.979	4852	tags=38%, list=21%, signal=47%
HP_ABNORMALITY_OF_THE_UPPER_RESPIRATORY_TRACT	HP_ABNORMALITY_OF_THE_UPPER_RESPIRATORY_TRACT		385	0.387762	1.69088	0.00207039	0.0499778	0.979	3879	tags=25%, list=16%, signal=30%
GO_CHEMOKINE_PRODUCTION	GO_CHEMOKINE_PRODUCTION		95	0.631898	1.69077	0.00208768	0.0500029	0.979	2779	tags=40%, list=12%, signal=45%
GO_RESPONSE_TO_STARVATION	GO_RESPONSE_TO_STARVATION		204	0.395875	1.69051	0.0122951	0.0500891	0.979	6199	tags=31%, list=26%, signal=42%
GO_MODULATION_BY_HOST_OF_SYMBIONT_PROCESS	GO_MODULATION_BY_HOST_OF_SYMBIONT_PROCESS		62	0.470015	1.69035	0.026749	0.0501477	0.979	2619	tags=23%, list=11%, signal=25%
GO_REGULATION_OF_LIPID_METABOLIC_PROCESS	GO_REGULATION_OF_LIPID_METABOLIC_PROCESS		430	0.45775	1.69022	0.0140562	0.0501822	0.979	7306	tags=45%, list=31%, signal=64%
GO_POSITIVE_REGULATION_OF_COLD_INDUCED_THERMOGENESIS	GO_POSITIVE_REGULATION_OF_COLD_INDUCED_THERMOGENESIS		97	0.517455	1.69002	0.00212766	0.0502358	0.979	2811	tags=27%, list=12%, signal=30%
GO_GERMINAL_CENTER_FORMATION	GO_GERMINAL_CENTER_FORMATION		15	0.845937	1.68976	0	0.0503097	0.979	2576	tags=67%, list=11%, signal=75%
GO_REGULATION_OF_T_HELPER_1_TYPE_IMMUNE_RESPONSE	GO_REGULATION_OF_T_HELPER_1_TYPE_IMMUNE_RESPONSE		27	0.812207	1.68964	0	0.0503456	0.979	2779	tags=74%, list=12%, signal=84%
GO_APOPTOTIC_PROCESS_INVOLVED_IN_MORPHOGENESIS	GO_APOPTOTIC_PROCESS_INVOLVED_IN_MORPHOGENESIS		26	0.629554	1.68956	0.0162272	0.0503418	0.979	1593	tags=31%, list=7%, signal=33%
GO_MUSCLE_SYSTEM_PROCESS	GO_MUSCLE_SYSTEM_PROCESS		466	0.517718	1.6891	0.00205761	0.0505231	0.979	6068	tags=42%, list=26%, signal=55%
GO_CALCIUM_DEPENDENT_PROTEIN_BINDING	GO_CALCIUM_DEPENDENT_PROTEIN_BINDING		82	0.550262	1.68899	0.00616016	0.0505368	0.979	6051	tags=43%, list=26%, signal=57%
GO_INTERFERON_GAMMA_MEDIATED_SIGNALING_PATHWAY	GO_INTERFERON_GAMMA_MEDIATED_SIGNALING_PATHWAY		91	0.757408	1.68897	0.002079	0.0505141	0.979	3324	tags=67%, list=14%, signal=78%
GO_PEPTIDASE_REGULATOR_ACTIVITY	GO_PEPTIDASE_REGULATOR_ACTIVITY		225	0.5452	1.68896	0.00204499	0.0504895	0.979	4916	tags=39%, list=21%, signal=48%
GO_POSITIVE_REGULATION_OF_CHEMOKINE_PRODUCTION	GO_POSITIVE_REGULATION_OF_CHEMOKINE_PRODUCTION		61	0.659088	1.68882	0.00613497	0.0505255	0.979	4589	tags=54%, list=19%, signal=67%
HP_ABNORMAL_ADIPOSE_TISSUE_MORPHOLOGY	HP_ABNORMAL_ADIPOSE_TISSUE_MORPHOLOGY		186	0.441342	1.68842	0.00824742	0.0507179	0.979	4934	tags=32%, list=21%, signal=40%
GO_TRACHEA_DEVELOPMENT	GO_TRACHEA_DEVELOPMENT		19	0.635953	1.68823	0.00816326	0.0507776	0.979	3727	tags=37%, list=16%, signal=44%
GO_VESICLE_LUMEN	GO_VESICLE_LUMEN		328	0.519428	1.68821	0.0291667	0.0507563	0.979	4947	tags=36%, list=21%, signal=45%
GO_CYCLIC_NUCLEOTIDE_MEDIATED_SIGNALING	GO_CYCLIC_NUCLEOTIDE_MEDIATED_SIGNALING		224	0.485721	1.68815	0	0.0507681	0.979	6130	tags=39%, list=26%, signal=53%
GO_CD8_POSITIVE_ALPHA_BETA_T_CELL_DIFFERENTIATION	GO_CD8_POSITIVE_ALPHA_BETA_T_CELL_DIFFERENTIATION		15	0.797951	1.68806	0.01002	0.0507842	0.979	2394	tags=60%, list=10%, signal=67%
GO_NEGATIVE_REGULATION_OF_B_CELL_PROLIFERATION	GO_NEGATIVE_REGULATION_OF_B_CELL_PROLIFERATION		17	0.827404	1.68802	0.00414079	0.0507761	0.979	2055	tags=65%, list=9%, signal=71%
HP_JOINT_STIFFNESS	HP_JOINT_STIFFNESS		167	0.42677	1.68801	0.0167715	0.0507486	0.979	6611	tags=38%, list=28%, signal=53%
GO_IRON_ION_TRANSPORT	GO_IRON_ION_TRANSPORT		78	0.431764	1.68791	0.00608519	0.0507558	0.979	5641	tags=29%, list=24%, signal=39%
GO_LEUKOCYTE_HOMEOSTASIS	GO_LEUKOCYTE_HOMEOSTASIS		86	0.612642	1.68787	0.0186722	0.0507425	0.979	3382	tags=42%, list=14%, signal=49%
HP_NEOPLASM_OF_THE_LIVER	HP_NEOPLASM_OF_THE_LIVER		104	0.460519	1.68771	0.010395	0.0507741	0.979	4018	tags=30%, list=17%, signal=36%
GO_SODIUM_CHANNEL_REGULATOR_ACTIVITY	GO_SODIUM_CHANNEL_REGULATOR_ACTIVITY		39	0.596381	1.68767	0.00413223	0.050772	0.979	5724	tags=46%, list=24%, signal=61%
GO_RESPONSE_TO_INTERFERON_ALPHA	GO_RESPONSE_TO_INTERFERON_ALPHA		21	0.750115	1.68756	0.0102669	0.0507918	0.979	3412	tags=57%, list=14%, signal=67%
GO_COPPER_ION_BINDING	GO_COPPER_ION_BINDING		58	0.547795	1.68739	0	0.0508547	0.979	5367	tags=43%, list=23%, signal=56%
HP_SKIN_EROSION	HP_SKIN_EROSION		16	0.693294	1.68735	0.00398406	0.0508367	0.979	4292	tags=63%, list=18%, signal=76%
GO_BONE_CELL_DEVELOPMENT	GO_BONE_CELL_DEVELOPMENT		35	0.632112	1.68731	0.00424628	0.0508292	0.979	6097	tags=57%, list=26%, signal=77%
HP_VERTICAL_SUPRANUCLEAR_GAZE_PALSY	HP_VERTICAL_SUPRANUCLEAR_GAZE_PALSY		15	0.564	1.68725	0.0077821	0.0508283	0.979	4944	tags=47%, list=21%, signal=59%
GO_NEGATIVE_REGULATION_OF_BLOOD_VESSEL_ENDOTHELIAL_CELL_MIGRATION	GO_NEGATIVE_REGULATION_OF_BLOOD_VESSEL_ENDOTHELIAL_CELL_MIGRATION		89	0.551798	1.68711	0	0.0508509	0.979	6631	tags=37%, list=28%, signal=51%
GO_COPI_COATED_VESICLE_MEMBRANE	GO_COPI_COATED_VESICLE_MEMBRANE		18	0.578902	1.68709	0.0243408	0.0508274	0.979	1771	tags=17%, list=8%, signal=18%
HP_GLOSSOPTOSIS	HP_GLOSSOPTOSIS		25	0.532986	1.68709	0.0260521	0.0507989	0.979	3840	tags=28%, list=16%, signal=33%
GO_REGULATION_OF_CARDIAC_CONDUCTION	GO_REGULATION_OF_CARDIAC_CONDUCTION		73	0.530374	1.68702	0.00632911	0.0508058	0.979	3674	tags=30%, list=16%, signal=36%
GO_WOUND_HEALING_SPREADING_OF_EPIDERMAL_CELLS	GO_WOUND_HEALING_SPREADING_OF_EPIDERMAL_CELLS		18	0.723411	1.68651	0.00823045	0.0510121	0.979	2923	tags=44%, list=12%, signal=51%
GO_POSITIVE_REGULATION_OF_LEUKOCYTE_APOPTOTIC_PROCESS	GO_POSITIVE_REGULATION_OF_LEUKOCYTE_APOPTOTIC_PROCESS		29	0.674808	1.68629	0.0128205	0.051073	0.979	4210	tags=59%, list=18%, signal=71%
HP_SKIN_PIT	HP_SKIN_PIT		55	0.543334	1.68599	0.0104384	0.0511685	0.979	2535	tags=27%, list=11%, signal=30%
GO_VESICLE_DOCKING	GO_VESICLE_DOCKING		65	0.437865	1.68586	0.0245902	0.051199	0.979	4686	tags=25%, list=20%, signal=31%
GO_NEGATIVE_REGULATION_OF_TISSUE_REMODELING	GO_NEGATIVE_REGULATION_OF_TISSUE_REMODELING		22	0.709208	1.68579	0	0.0511973	0.979	4834	tags=59%, list=20%, signal=74%
GO_ALPHA_BETA_T_CELL_PROLIFERATION	GO_ALPHA_BETA_T_CELL_PROLIFERATION		36	0.827156	1.68578	0.00200401	0.0511803	0.979	2779	tags=75%, list=12%, signal=85%
GO_NEGATIVE_REGULATION_OF_GTPASE_ACTIVITY	GO_NEGATIVE_REGULATION_OF_GTPASE_ACTIVITY		49	0.50393	1.68577	0.00607287	0.0511516	0.979	7343	tags=51%, list=31%, signal=74%
GO_LONG_CHAIN_FATTY_ACID_TRANSPORT	GO_LONG_CHAIN_FATTY_ACID_TRANSPORT		75	0.49489	1.6857	0	0.0511376	0.979	4186	tags=28%, list=18%, signal=34%
GO_REGULATION_OF_TYPE_I_INTERFERON_MEDIATED_SIGNALING_PATHWAY	GO_REGULATION_OF_TYPE_I_INTERFERON_MEDIATED_SIGNALING_PATHWAY		35	0.597033	1.68563	0.0295983	0.0511374	0.979	3752	tags=37%, list=16%, signal=44%
GO_REGULATION_OF_BROWN_FAT_CELL_DIFFERENTIATION	GO_REGULATION_OF_BROWN_FAT_CELL_DIFFERENTIATION		24	0.656619	1.68558	0.0021097	0.0511276	0.979	3442	tags=46%, list=15%, signal=54%
HP_HALLUCINATIONS	HP_HALLUCINATIONS		134	0.393957	1.68552	0.0103734	0.051131	0.979	5561	tags=31%, list=24%, signal=40%
GO_NEGATIVE_REGULATION_OF_SMOOTHENED_SIGNALING_PATHWAY	GO_NEGATIVE_REGULATION_OF_SMOOTHENED_SIGNALING_PATHWAY		33	0.507413	1.68545	0.00833333	0.0511304	0.979	2257	tags=21%, list=10%, signal=23%
GO_FEMALE_GENITALIA_DEVELOPMENT	GO_FEMALE_GENITALIA_DEVELOPMENT		17	0.645204	1.68538	0.00808081	0.0511194	0.979	743	tags=24%, list=3%, signal=24%
GO_PROTEIN_COMPLEX_INVOLVED_IN_CELL_ADHESION	GO_PROTEIN_COMPLEX_INVOLVED_IN_CELL_ADHESION		36	0.78968	1.68534	0	0.0511094	0.979	4041	tags=81%, list=17%, signal=97%
HP_THYROID_ADENOMA	HP_THYROID_ADENOMA		16	0.699879	1.6852	0.00821355	0.0511525	0.98	3212	tags=38%, list=14%, signal=43%
GO_POSITIVE_REGULATION_OF_RESPONSE_TO_ENDOPLASMIC_RETICULUM_STRESS	GO_POSITIVE_REGULATION_OF_RESPONSE_TO_ENDOPLASMIC_RETICULUM_STRESS		37	0.486256	1.68507	0.030426	0.0511782	0.98	6591	tags=46%, list=28%, signal=64%
GO_LIPID_MODIFICATION	GO_LIPID_MODIFICATION		269	0.448924	1.68505	0.00806452	0.0511604	0.98	6688	tags=39%, list=28%, signal=53%
GO_MORPHOGENESIS_OF_A_BRANCHING_STRUCTURE	GO_MORPHOGENESIS_OF_A_BRANCHING_STRUCTURE		201	0.528758	1.68477	0.00423729	0.0512575	0.98	6113	tags=46%, list=26%, signal=62%
GO_NEGATIVE_REGULATION_OF_WNT_SIGNALING_PATHWAY	GO_NEGATIVE_REGULATION_OF_WNT_SIGNALING_PATHWAY		218	0.404265	1.68476	0.011976	0.0512313	0.98	5388	tags=29%, list=23%, signal=38%
GO_REGULATION_OF_SMOOTH_MUSCLE_CELL_DIFFERENTIATION	GO_REGULATION_OF_SMOOTH_MUSCLE_CELL_DIFFERENTIATION		47	0.555185	1.68457	0.0101215	0.0512809	0.98	4308	tags=32%, list=18%, signal=39%
HP_HIRSUTISM	HP_HIRSUTISM		163	0.380643	1.6843	0.0150862	0.0513786	0.981	4011	tags=20%, list=17%, signal=24%
GO_MONOCYTE_CHEMOTAXIS	GO_MONOCYTE_CHEMOTAXIS		66	0.704192	1.68425	0.00419287	0.0513762	0.981	3046	tags=58%, list=13%, signal=66%
GO_BODY_MORPHOGENESIS	GO_BODY_MORPHOGENESIS		49	0.519644	1.68419	0.0170213	0.05137	0.981	4732	tags=37%, list=20%, signal=46%
GO_VASCULAR_ASSOCIATED_SMOOTH_MUSCLE_CELL_DIFFERENTIATION	GO_VASCULAR_ASSOCIATED_SMOOTH_MUSCLE_CELL_DIFFERENTIATION		39	0.589416	1.68418	0.00408163	0.0513447	0.981	4308	tags=36%, list=18%, signal=44%
HP_ABNORMAL_SHARPEY_FIBER_MORPHOLOGY	HP_ABNORMAL_SHARPEY_FIBER_MORPHOLOGY		24	0.646983	1.68396	0.0125261	0.0514086	0.981	4918	tags=58%, list=21%, signal=74%
HP_AORTIC_ROOT_ANEURYSM	HP_AORTIC_ROOT_ANEURYSM		45	0.691432	1.68388	0.021097	0.0514152	0.981	4887	tags=53%, list=21%, signal=67%
GO_PHAGOSOME_MATURATION	GO_PHAGOSOME_MATURATION		48	0.521013	1.68386	0.0125	0.0513946	0.981	5229	tags=35%, list=22%, signal=45%
GO_CELL_CELL_JUNCTION_ASSEMBLY	GO_CELL_CELL_JUNCTION_ASSEMBLY		147	0.523902	1.68385	0.00628931	0.0513736	0.981	5681	tags=43%, list=24%, signal=56%
GO_NEGATIVE_REGULATION_OF_NEURON_PROJECTION_DEVELOPMENT	GO_NEGATIVE_REGULATION_OF_NEURON_PROJECTION_DEVELOPMENT		152	0.439226	1.68358	0.0104603	0.0514421	0.981	6147	tags=36%, list=26%, signal=48%
HP_ANHIDROSIS	HP_ANHIDROSIS		23	0.574377	1.68354	0.016632	0.0514382	0.981	3541	tags=35%, list=15%, signal=41%
HP_NEUTROPENIA_IN_PRESENCE_OF_ANTI_NEUTROPIL_ANTIBODIES	HP_NEUTROPENIA_IN_PRESENCE_OF_ANTI_NEUTROPIL_ANTIBODIES		16	0.778668	1.68346	0.00204918	0.0514425	0.981	3076	tags=56%, list=13%, signal=65%
GO_REGULATION_OF_CELL_MIGRATION_INVOLVED_IN_SPROUTING_ANGIOGENESIS	GO_REGULATION_OF_CELL_MIGRATION_INVOLVED_IN_SPROUTING_ANGIOGENESIS		87	0.563723	1.68345	0.00413223	0.0514218	0.981	4400	tags=30%, list=19%, signal=37%
GO_POSITIVE_REGULATION_OF_PROTEIN_LOCALIZATION_TO_CELL_SURFACE	GO_POSITIVE_REGULATION_OF_PROTEIN_LOCALIZATION_TO_CELL_SURFACE		19	0.626912	1.6833	0.00840336	0.0514671	0.981	3767	tags=42%, list=16%, signal=50%
GO_REGULATION_OF_HISTONE_DEACETYLATION	GO_REGULATION_OF_HISTONE_DEACETYLATION		29	0.491699	1.68328	0.0102669	0.0514505	0.981	4732	tags=31%, list=20%, signal=39%
GO_REGULATION_OF_CATION_TRANSMEMBRANE_TRANSPORT	GO_REGULATION_OF_CATION_TRANSMEMBRANE_TRANSPORT		347	0.452783	1.68326	0.002079	0.0514263	0.981	6068	tags=37%, list=26%, signal=49%
GO_POSITIVE_REGULATION_OF_RELEASE_OF_SEQUESTERED_CALCIUM_ION_INTO_CYTOSOL	GO_POSITIVE_REGULATION_OF_RELEASE_OF_SEQUESTERED_CALCIUM_ION_INTO_CYTOSOL		40	0.572231	1.68322	0.00627615	0.0514203	0.981	6032	tags=45%, list=26%, signal=60%
GO_REGULATION_OF_TOLL_LIKE_RECEPTOR_4_SIGNALING_PATHWAY	GO_REGULATION_OF_TOLL_LIKE_RECEPTOR_4_SIGNALING_PATHWAY		23	0.660899	1.68278	0.00829876	0.0515794	0.981	2668	tags=39%, list=11%, signal=44%
HP_UVEITIS	HP_UVEITIS		37	0.741059	1.68227	0.00621118	0.0517825	0.981	2265	tags=54%, list=10%, signal=60%
GO_NEGATIVE_REGULATION_OF_PEPTIDASE_ACTIVITY	GO_NEGATIVE_REGULATION_OF_PEPTIDASE_ACTIVITY		268	0.516902	1.68226	0.00404858	0.0517568	0.981	4916	tags=35%, list=21%, signal=44%
GO_POSITIVE_REGULATION_OF_AMYLOID_PRECURSOR_PROTEIN_CATABOLIC_PROCESS	GO_POSITIVE_REGULATION_OF_AMYLOID_PRECURSOR_PROTEIN_CATABOLIC_PROCESS		24	0.640284	1.6821	0.00409836	0.0517955	0.981	4557	tags=46%, list=19%, signal=57%
GO_GLOMERULAR_EPITHELIAL_CELL_DIFFERENTIATION	GO_GLOMERULAR_EPITHELIAL_CELL_DIFFERENTIATION		20	0.620727	1.68207	0.00211416	0.0517794	0.981	5167	tags=45%, list=22%, signal=58%
GO_NEGATIVE_REGULATION_OF_FIBROBLAST_PROLIFERATION	GO_NEGATIVE_REGULATION_OF_FIBROBLAST_PROLIFERATION		30	0.55237	1.68202	0.0203252	0.0517894	0.981	1980	tags=27%, list=8%, signal=29%
GO_POLYSACCHARIDE_METABOLIC_PROCESS	GO_POLYSACCHARIDE_METABOLIC_PROCESS		111	0.488187	1.68192	0.00426439	0.0518045	0.981	7529	tags=50%, list=32%, signal=74%
GO_TIGHT_JUNCTION	GO_TIGHT_JUNCTION		129	0.472014	1.68178	0.00612245	0.0518421	0.982	5590	tags=36%, list=24%, signal=47%
GO_SPHINGOLIPID_BINDING	GO_SPHINGOLIPID_BINDING		25	0.609174	1.68167	0.00628931	0.0518678	0.982	5674	tags=60%, list=24%, signal=79%
GO_POSITIVE_REGULATION_OF_TRANSCRIPTION_REGULATORY_REGION_DNA_BINDING	GO_POSITIVE_REGULATION_OF_TRANSCRIPTION_REGULATORY_REGION_DNA_BINDING		25	0.504133	1.68166	0.0305499	0.051843	0.982	1896	tags=20%, list=8%, signal=22%
HP_INCOORDINATION	HP_INCOORDINATION		184	0.375777	1.68164	0	0.0518209	0.982	6080	tags=29%, list=26%, signal=39%
HP_DELAYED_CRANIAL_SUTURE_CLOSURE	HP_DELAYED_CRANIAL_SUTURE_CLOSURE		61	0.486332	1.68162	0.022449	0.0518009	0.982	6378	tags=44%, list=27%, signal=61%
GO_CHEMOKINE_ACTIVITY	GO_CHEMOKINE_ACTIVITY		48	0.711007	1.68158	0.00817996	0.0517899	0.982	3200	tags=56%, list=14%, signal=65%
GO_PODOSOME_ASSEMBLY	GO_PODOSOME_ASSEMBLY		19	0.689011	1.68153	0.00816326	0.0517846	0.982	3218	tags=42%, list=14%, signal=49%
GO_POSITIVE_REGULATION_OF_TRANSCRIPTION_INITIATION_FROM_RNA_POLYMERASE_II_PROMOTER	GO_POSITIVE_REGULATION_OF_TRANSCRIPTION_INITIATION_FROM_RNA_POLYMERASE_II_PROMOTER		31	0.439012	1.68152	0.0469043	0.0517556	0.982	1202	tags=6%, list=5%, signal=7%
GO_POSITIVE_REGULATION_OF_KIDNEY_DEVELOPMENT	GO_POSITIVE_REGULATION_OF_KIDNEY_DEVELOPMENT		40	0.626239	1.68142	0.0147059	0.0517788	0.982	5192	tags=50%, list=22%, signal=64%
GO_RESPONSE_TO_ALCOHOL	GO_RESPONSE_TO_ALCOHOL		232	0.427166	1.68126	0.00414079	0.0518199	0.982	6887	tags=41%, list=29%, signal=57%
HP_ABNORMAL_BRONCHUS_MORPHOLOGY	HP_ABNORMAL_BRONCHUS_MORPHOLOGY		134	0.515193	1.68113	0.00785855	0.0518545	0.982	3843	tags=37%, list=16%, signal=43%
GO_REGULATION_OF_PROTEIN_EXPORT_FROM_NUCLEUS	GO_REGULATION_OF_PROTEIN_EXPORT_FROM_NUCLEUS		41	0.399423	1.68099	0.0261569	0.0518911	0.982	3954	tags=20%, list=17%, signal=23%
GO_POSITIVE_REGULATION_OF_NATURAL_KILLER_CELL_MEDIATED_CYTOTOXICITY	GO_POSITIVE_REGULATION_OF_NATURAL_KILLER_CELL_MEDIATED_CYTOTOXICITY		24	0.789467	1.68077	0.00610998	0.0519984	0.982	3118	tags=67%, list=13%, signal=77%
GO_POSITIVE_REGULATION_OF_LYMPHOCYTE_CHEMOTAXIS	GO_POSITIVE_REGULATION_OF_LYMPHOCYTE_CHEMOTAXIS		21	0.727962	1.68067	0.0103734	0.052014	0.982	3752	tags=57%, list=16%, signal=68%
GO_POSITIVE_REGULATION_OF_T_CELL_MEDIATED_CYTOTOXICITY	GO_POSITIVE_REGULATION_OF_T_CELL_MEDIATED_CYTOTOXICITY		28	0.75027	1.68064	0.006	0.0519945	0.982	3324	tags=68%, list=14%, signal=79%
GO_NEGATIVE_REGULATION_OF_BONE_MINERALIZATION	GO_NEGATIVE_REGULATION_OF_BONE_MINERALIZATION		20	0.649643	1.68063	0.00824742	0.0519691	0.982	2267	tags=35%, list=10%, signal=39%
GO_RESPONSE_TO_METAL_ION	GO_RESPONSE_TO_METAL_ION		361	0.448118	1.68059	0.00426439	0.0519593	0.982	5529	tags=35%, list=23%, signal=45%
GO_REGULATION_OF_T_CELL_RECEPTOR_SIGNALING_PATHWAY	GO_REGULATION_OF_T_CELL_RECEPTOR_SIGNALING_PATHWAY		43	0.74657	1.68018	0.00398406	0.0521073	0.982	2767	tags=60%, list=12%, signal=68%
HP_AUTOIMMUNE_HEMOLYTIC_ANEMIA	HP_AUTOIMMUNE_HEMOLYTIC_ANEMIA		27	0.763905	1.68008	0	0.0521229	0.982	3734	tags=67%, list=16%, signal=79%
GO_POSITIVE_REGULATION_OF_LAMELLIPODIUM_ORGANIZATION	GO_POSITIVE_REGULATION_OF_LAMELLIPODIUM_ORGANIZATION		33	0.518942	1.68008	0.00814664	0.0520951	0.982	9782	tags=73%, list=41%, signal=124%
GO_REGULATION_OF_T_CELL_CYTOKINE_PRODUCTION	GO_REGULATION_OF_T_CELL_CYTOKINE_PRODUCTION		32	0.695934	1.68004	0.00614754	0.0520866	0.982	3324	tags=53%, list=14%, signal=62%
GO_REGULATION_OF_PLATELET_AGGREGATION	GO_REGULATION_OF_PLATELET_AGGREGATION		21	0.770738	1.67998	0	0.0520892	0.982	3835	tags=76%, list=16%, signal=91%
HP_POLYGENIC_INHERITANCE	HP_POLYGENIC_INHERITANCE		31	0.600783	1.67989	0.00402414	0.0521061	0.982	5379	tags=52%, list=23%, signal=67%
HP_PROTRUDING_TONGUE	HP_PROTRUDING_TONGUE		25	0.466259	1.67988	0.0308642	0.0520794	0.982	1955	tags=16%, list=8%, signal=17%
GO_PHOSPHATASE_COMPLEX	GO_PHOSPHATASE_COMPLEX		51	0.424279	1.67982	0.0204918	0.0520828	0.982	7022	tags=35%, list=30%, signal=50%
HP_MUCOSAL_TELANGIECTASIAE	HP_MUCOSAL_TELANGIECTASIAE		38	0.477282	1.67955	0.0326531	0.0521667	0.982	1873	tags=18%, list=8%, signal=20%
GO_SOMATIC_RECOMBINATION_OF_IMMUNOGLOBULIN_GENE_SEGMENTS	GO_SOMATIC_RECOMBINATION_OF_IMMUNOGLOBULIN_GENE_SEGMENTS		55	0.51033	1.67949	0.0390947	0.0521635	0.982	1948	tags=27%, list=8%, signal=30%
GO_COLLAGEN_BINDING	GO_COLLAGEN_BINDING		70	0.663523	1.67942	0.0167364	0.0521645	0.982	4764	tags=60%, list=20%, signal=75%
GO_REGULATION_OF_CARDIOCYTE_DIFFERENTIATION	GO_REGULATION_OF_CARDIOCYTE_DIFFERENTIATION		66	0.541312	1.67938	0.00835073	0.052157	0.982	6344	tags=42%, list=27%, signal=58%
GO_POSITIVE_REGULATION_OF_WOUND_HEALING	GO_POSITIVE_REGULATION_OF_WOUND_HEALING		61	0.662855	1.67935	0.00414938	0.0521379	0.982	5075	tags=59%, list=22%, signal=75%
HP_ILEUS	HP_ILEUS		15	0.724615	1.67929	0.00821355	0.0521358	0.982	2187	tags=53%, list=9%, signal=59%
HP_ABNORMAL_FACIAL_EXPRESSION	HP_ABNORMAL_FACIAL_EXPRESSION		131	0.433483	1.67919	0.00205339	0.0521442	0.982	6443	tags=37%, list=27%, signal=50%
GO_REGULATION_OF_SMAD_PROTEIN_SIGNAL_TRANSDUCTION	GO_REGULATION_OF_SMAD_PROTEIN_SIGNAL_TRANSDUCTION		26	0.648365	1.67898	0.0145228	0.0522169	0.982	2425	tags=38%, list=10%, signal=43%
GO_PHOSPHOLIPASE_BINDING	GO_PHOSPHOLIPASE_BINDING		15	0.643603	1.67892	0.00403226	0.0522107	0.982	5217	tags=53%, list=22%, signal=68%
HP_ALBINISM	HP_ALBINISM		18	0.601767	1.67879	0.00205761	0.0522516	0.982	5974	tags=44%, list=25%, signal=59%
HP_METAPHYSEAL_WIDENING	HP_METAPHYSEAL_WIDENING		75	0.459385	1.67878	0.0104822	0.052224	0.982	5052	tags=33%, list=21%, signal=42%
GO_POSITIVE_REGULATION_OF_GLIOGENESIS	GO_POSITIVE_REGULATION_OF_GLIOGENESIS		77	0.578068	1.67874	0.0105708	0.0522128	0.982	5527	tags=57%, list=23%, signal=74%
GO_MORPHOGENESIS_OF_A_POLARIZED_EPITHELIUM	GO_MORPHOGENESIS_OF_A_POLARIZED_EPITHELIUM		145	0.362361	1.67871	0.0195312	0.0521883	0.982	5381	tags=26%, list=23%, signal=33%
GO_OSTEOBLAST_DIFFERENTIATION	GO_OSTEOBLAST_DIFFERENTIATION		230	0.483597	1.67866	0.0104384	0.0521815	0.982	5964	tags=43%, list=25%, signal=57%
HP_COXA_VALGA	HP_COXA_VALGA		77	0.460997	1.67863	0.0392562	0.0521617	0.982	4137	tags=26%, list=18%, signal=31%
GO_PATHWAY_RESTRICTED_SMAD_PROTEIN_PHOSPHORYLATION	GO_PATHWAY_RESTRICTED_SMAD_PROTEIN_PHOSPHORYLATION		65	0.565486	1.67827	0.0183299	0.0522906	0.982	4785	tags=45%, list=20%, signal=56%
HP_DYSTROPHIC_TOENAIL	HP_DYSTROPHIC_TOENAIL		20	0.698489	1.67822	0.00210526	0.0522898	0.982	5664	tags=65%, list=24%, signal=85%
GO_NEGATIVE_REGULATION_OF_T_CELL_RECEPTOR_SIGNALING_PATHWAY	GO_NEGATIVE_REGULATION_OF_T_CELL_RECEPTOR_SIGNALING_PATHWAY		23	0.790201	1.67821	0.00199601	0.0522666	0.983	2299	tags=65%, list=10%, signal=72%
HP_ABNORMAL_VENOUS_MORPHOLOGY	HP_ABNORMAL_VENOUS_MORPHOLOGY		72	0.491781	1.67804	0.0431211	0.052325	0.983	6173	tags=40%, list=26%, signal=54%
GO_NEGATIVE_REGULATION_OF_MUSCLE_CELL_DIFFERENTIATION	GO_NEGATIVE_REGULATION_OF_MUSCLE_CELL_DIFFERENTIATION		68	0.527113	1.67787	0.00411523	0.0523627	0.983	5002	tags=35%, list=21%, signal=45%
GO_CONNECTIVE_TISSUE_DEVELOPMENT	GO_CONNECTIVE_TISSUE_DEVELOPMENT		261	0.521245	1.67773	0.00434783	0.0524042	0.983	6075	tags=46%, list=26%, signal=61%
GO_MYOBLAST_FUSION	GO_MYOBLAST_FUSION		44	0.602842	1.67749	0.00609756	0.052469	0.984	3802	tags=39%, list=16%, signal=46%
HP_DECREASED_LYMPHOCYTE_PROLIFERATION_IN_RESPONSE_TO_MITOGEN	HP_DECREASED_LYMPHOCYTE_PROLIFERATION_IN_RESPONSE_TO_MITOGEN		15	0.854774	1.67739	0.0164948	0.052485	0.984	1208	tags=60%, list=5%, signal=63%
HP_RETINAL_DETACHMENT	HP_RETINAL_DETACHMENT		90	0.509259	1.67737	0.0229167	0.0524612	0.984	5041	tags=38%, list=21%, signal=48%
GO_NEGATIVE_REGULATION_OF_TRANSPORTER_ACTIVITY	GO_NEGATIVE_REGULATION_OF_TRANSPORTER_ACTIVITY		87	0.493119	1.67735	0	0.0524445	0.984	3854	tags=26%, list=16%, signal=31%
GO_DEATH_RECEPTOR_BINDING	GO_DEATH_RECEPTOR_BINDING		20	0.580019	1.6771	0.00817996	0.0525303	0.984	2987	tags=30%, list=13%, signal=34%
GO_NEGATIVE_REGULATION_OF_CELLULAR_RESPONSE_TO_GROWTH_FACTOR_STIMULUS	GO_NEGATIVE_REGULATION_OF_CELLULAR_RESPONSE_TO_GROWTH_FACTOR_STIMULUS		182	0.505524	1.67709	0.0130719	0.0525058	0.984	5218	tags=36%, list=22%, signal=46%
GO_LYMPH_NODE_DEVELOPMENT	GO_LYMPH_NODE_DEVELOPMENT		17	0.749443	1.67697	0.00813008	0.052534	0.984	2769	tags=53%, list=12%, signal=60%
HP_IRON_DEFICIENCY_ANEMIA	HP_IRON_DEFICIENCY_ANEMIA		19	0.689984	1.67684	0.010395	0.052554	0.984	2003	tags=37%, list=8%, signal=40%
GO_ACTIVATION_OF_PROTEIN_KINASE_B_ACTIVITY	GO_ACTIVATION_OF_PROTEIN_KINASE_B_ACTIVITY		34	0.580609	1.67673	0.00409836	0.0525704	0.984	5452	tags=47%, list=23%, signal=61%
HP_ABNORMAL_RENAL_TUBULE_MORPHOLOGY	HP_ABNORMAL_RENAL_TUBULE_MORPHOLOGY		73	0.446428	1.6766	0.0105042	0.0525904	0.984	5167	tags=36%, list=22%, signal=45%
GO_NEGATIVE_REGULATION_OF_CYTOSKELETON_ORGANIZATION	GO_NEGATIVE_REGULATION_OF_CYTOSKELETON_ORGANIZATION		162	0.394818	1.67658	0	0.0525781	0.984	5035	tags=29%, list=21%, signal=37%
GO_NEGATIVE_REGULATION_OF_OSTEOCLAST_DIFFERENTIATION	GO_NEGATIVE_REGULATION_OF_OSTEOCLAST_DIFFERENTIATION		29	0.697899	1.67657	0.00208768	0.0525537	0.984	2619	tags=48%, list=11%, signal=54%
GO_LOCALIZATION_WITHIN_MEMBRANE	GO_LOCALIZATION_WITHIN_MEMBRANE		97	0.421743	1.6765	0.00612245	0.0525579	0.984	7616	tags=41%, list=32%, signal=61%
HP_CHRONIC_LEUKEMIA	HP_CHRONIC_LEUKEMIA		21	0.56814	1.67633	0.0221774	0.052603	0.984	2520	tags=33%, list=11%, signal=37%
GO_ANATOMICAL_STRUCTURE_MATURATION	GO_ANATOMICAL_STRUCTURE_MATURATION		233	0.413028	1.67632	0.0021097	0.0525794	0.984	5815	tags=35%, list=25%, signal=46%
HP_ABNORMAL_PERIPHERAL_MYELINATION	HP_ABNORMAL_PERIPHERAL_MYELINATION		86	0.449042	1.67624	0.0141988	0.0525778	0.984	3578	tags=28%, list=15%, signal=33%
GO_MYOBLAST_DIFFERENTIATION	GO_MYOBLAST_DIFFERENTIATION		86	0.56931	1.67617	0.00210084	0.0525808	0.984	6003	tags=49%, list=25%, signal=65%
GO_ANTIGEN_PROCESSING_AND_PRESENTATION_OF_PEPTIDE_OR_POLYSACCHARIDE_ANTIGEN_VIA_MHC_CLASS_II	GO_ANTIGEN_PROCESSING_AND_PRESENTATION_OF_PEPTIDE_OR_POLYSACCHARIDE_ANTIGEN_VIA_MHC_CLASS_II		102	0.448953	1.67615	0.0381526	0.0525592	0.984	2430	tags=23%, list=10%, signal=25%
GO_REGULATION_OF_EPIDERMAL_CELL_DIFFERENTIATION	GO_REGULATION_OF_EPIDERMAL_CELL_DIFFERENTIATION		65	0.559967	1.6761	0.00207469	0.0525586	0.984	4896	tags=46%, list=21%, signal=58%
GO_SLEEP	GO_SLEEP		34	0.593508	1.67608	0.00196078	0.0525338	0.984	3688	tags=41%, list=16%, signal=49%
GO_REGULATION_OF_BLOOD_PRESSURE	GO_REGULATION_OF_BLOOD_PRESSURE		187	0.532675	1.67593	0	0.0525576	0.984	6177	tags=50%, list=26%, signal=68%
GO_COLLAGEN_CONTAINING_EXTRACELLULAR_MATRIX	GO_COLLAGEN_CONTAINING_EXTRACELLULAR_MATRIX		427	0.618994	1.67567	0.00840336	0.0526257	0.984	5098	tags=56%, list=22%, signal=70%
GO_GLUCOSAMINE_CONTAINING_COMPOUND_METABOLIC_PROCESS	GO_GLUCOSAMINE_CONTAINING_COMPOUND_METABOLIC_PROCESS		26	0.55021	1.67566	0.0144928	0.0526019	0.984	6062	tags=50%, list=26%, signal=67%
HP_ABNORMALLY_LAX_OR_HYPEREXTENSIBLE_SKIN	HP_ABNORMALLY_LAX_OR_HYPEREXTENSIBLE_SKIN		128	0.428341	1.67559	0.0490798	0.0526128	0.984	4732	tags=29%, list=20%, signal=36%
HP_HYPOPLASIA_OF_TEETH	HP_HYPOPLASIA_OF_TEETH		80	0.401546	1.67558	0.0162272	0.0525898	0.984	4514	tags=28%, list=19%, signal=34%
GO_ALPHA_BETA_T_CELL_ACTIVATION_INVOLVED_IN_IMMUNE_RESPONSE	GO_ALPHA_BETA_T_CELL_ACTIVATION_INVOLVED_IN_IMMUNE_RESPONSE		63	0.720357	1.67525	0.00821355	0.052713	0.984	3241	tags=60%, list=14%, signal=70%
GO_REGULATION_OF_BLOOD_CIRCULATION	GO_REGULATION_OF_BLOOD_CIRCULATION		301	0.501398	1.67521	0	0.0527103	0.984	6068	tags=44%, list=26%, signal=58%
GO_NEGATIVE_REGULATION_OF_SMOOTH_MUSCLE_CELL_DIFFERENTIATION	GO_NEGATIVE_REGULATION_OF_SMOOTH_MUSCLE_CELL_DIFFERENTIATION		23	0.625441	1.67513	0.00609756	0.05272	0.984	3027	tags=30%, list=13%, signal=35%
GO_T_CELL_DIFFERENTIATION_INVOLVED_IN_IMMUNE_RESPONSE	GO_T_CELL_DIFFERENTIATION_INVOLVED_IN_IMMUNE_RESPONSE		71	0.707457	1.67492	0.0102041	0.0528028	0.984	3241	tags=58%, list=14%, signal=67%
GO_POSITIVE_REGULATION_OF_TISSUE_REMODELING	GO_POSITIVE_REGULATION_OF_TISSUE_REMODELING		45	0.608599	1.67482	0.00631579	0.052829	0.984	4935	tags=42%, list=21%, signal=53%
GO_ACTIVIN_BINDING	GO_ACTIVIN_BINDING		15	0.724188	1.67472	0.00412371	0.0528451	0.984	4574	tags=60%, list=19%, signal=74%
GO_MAINTENANCE_OF_BLOOD_BRAIN_BARRIER	GO_MAINTENANCE_OF_BLOOD_BRAIN_BARRIER		34	0.668064	1.67468	0.00420168	0.0528413	0.984	4923	tags=62%, list=21%, signal=78%
GO_ODONTOGENESIS	GO_ODONTOGENESIS		132	0.517262	1.67461	0.00626305	0.0528457	0.984	5613	tags=45%, list=24%, signal=58%
GO_DNA_DEMETHYLATION	GO_DNA_DEMETHYLATION		28	0.532748	1.67419	0.0252632	0.0530171	0.985	1835	tags=21%, list=8%, signal=23%
HP_WEIGHT_LOSS	HP_WEIGHT_LOSS		257	0.398573	1.67393	0.0255319	0.0531106	0.985	4122	tags=28%, list=17%, signal=33%
GO_REGULATION_OF_MONONUCLEAR_CELL_MIGRATION	GO_REGULATION_OF_MONONUCLEAR_CELL_MIGRATION		51	0.704788	1.67384	0	0.0531195	0.985	2967	tags=55%, list=13%, signal=63%
GO_DIVALENT_INORGANIC_CATION_TRANSMEMBRANE_TRANSPORTER_ACTIVITY	GO_DIVALENT_INORGANIC_CATION_TRANSMEMBRANE_TRANSPORTER_ACTIVITY		162	0.484225	1.67384	0.0021097	0.0530919	0.985	5270	tags=36%, list=22%, signal=46%
HP_ABNORMAL_CONSUMPTION_BEHAVIOR	HP_ABNORMAL_CONSUMPTION_BEHAVIOR		101	0.471056	1.67377	0.00213675	0.0531001	0.985	6013	tags=37%, list=25%, signal=49%
GO_MHC_CLASS_II_PROTEIN_COMPLEX_BINDING	GO_MHC_CLASS_II_PROTEIN_COMPLEX_BINDING		16	0.834742	1.67365	0.00817996	0.0531249	0.985	1266	tags=56%, list=5%, signal=59%
GO_POSITIVE_REGULATION_OF_OSTEOCLAST_DIFFERENTIATION	GO_POSITIVE_REGULATION_OF_OSTEOCLAST_DIFFERENTIATION		27	0.666326	1.6735	0.00619835	0.0531699	0.985	3774	tags=48%, list=16%, signal=57%
GO_PHOSPHOPROTEIN_PHOSPHATASE_ACTIVITY	GO_PHOSPHOPROTEIN_PHOSPHATASE_ACTIVITY		177	0.385668	1.67313	0	0.0533213	0.985	4701	tags=24%, list=20%, signal=29%
GO_T_CELL_APOPTOTIC_PROCESS	GO_T_CELL_APOPTOTIC_PROCESS		49	0.649089	1.67312	0.01875	0.0532974	0.985	3752	tags=49%, list=16%, signal=58%
GO_POSITIVE_REGULATION_OF_OXIDATIVE_STRESS_INDUCED_CELL_DEATH	GO_POSITIVE_REGULATION_OF_OXIDATIVE_STRESS_INDUCED_CELL_DEATH		17	0.591246	1.67308	0.0121457	0.0532866	0.985	2972	tags=29%, list=13%, signal=34%
GO_NEGATIVE_REGULATION_OF_LEUKOCYTE_MEDIATED_CYTOTOXICITY	GO_NEGATIVE_REGULATION_OF_LEUKOCYTE_MEDIATED_CYTOTOXICITY		20	0.8733	1.67308	0	0.0532607	0.985	2465	tags=80%, list=10%, signal=89%
GO_T_CELL_CYTOKINE_PRODUCTION	GO_T_CELL_CYTOKINE_PRODUCTION		43	0.655834	1.67304	0.00211416	0.0532479	0.985	4977	tags=56%, list=21%, signal=71%
HP_APLASIA_HYPOPLASIA_OF_THE_ABDOMINAL_WALL_MUSCULATURE	HP_APLASIA_HYPOPLASIA_OF_THE_ABDOMINAL_WALL_MUSCULATURE		38	0.545829	1.67299	0.0342742	0.0532384	0.985	5099	tags=34%, list=22%, signal=44%
GO_CENTRAL_NERVOUS_SYSTEM_NEURON_AXONOGENESIS	GO_CENTRAL_NERVOUS_SYSTEM_NEURON_AXONOGENESIS		36	0.514207	1.67291	0.0100604	0.0532444	0.985	5959	tags=44%, list=25%, signal=59%
GO_EXTRACELLULAR_MATRIX_ASSEMBLY	GO_EXTRACELLULAR_MATRIX_ASSEMBLY		44	0.62642	1.67286	0.0231092	0.0532365	0.985	4484	tags=48%, list=19%, signal=59%
GO_REGULATION_OF_CYTOKINE_PRODUCTION_INVOLVED_IN_IMMUNE_RESPONSE	GO_REGULATION_OF_CYTOKINE_PRODUCTION_INVOLVED_IN_IMMUNE_RESPONSE		83	0.693096	1.67283	0.00618557	0.0532254	0.985	2779	tags=55%, list=12%, signal=63%
HP_MELANOCYTIC_NEVUS	HP_MELANOCYTIC_NEVUS		57	0.414462	1.67273	0.010142	0.0532438	0.985	6837	tags=33%, list=29%, signal=47%
HP_MYELOPROLIFERATIVE_DISORDER	HP_MYELOPROLIFERATIVE_DISORDER		16	0.642465	1.67238	0.0205339	0.0533488	0.985	2636	tags=31%, list=11%, signal=35%
GO_RESPONSE_TO_PURINE_CONTAINING_COMPOUND	GO_RESPONSE_TO_PURINE_CONTAINING_COMPOUND		148	0.481654	1.67219	0.0040404	0.0534121	0.985	5943	tags=41%, list=25%, signal=55%
GO_POSITIVE_REGULATION_OF_CELLULAR_CARBOHYDRATE_METABOLIC_PROCESS	GO_POSITIVE_REGULATION_OF_CELLULAR_CARBOHYDRATE_METABOLIC_PROCESS		62	0.497645	1.67174	0.00218818	0.0535679	0.985	7219	tags=45%, list=31%, signal=65%
GO_CELL_ADHESION_MEDIATED_BY_INTEGRIN	GO_CELL_ADHESION_MEDIATED_BY_INTEGRIN		71	0.696724	1.67165	0.00208768	0.0535822	0.986	4731	tags=65%, list=20%, signal=81%
GO_CELLULAR_GLUCAN_METABOLIC_PROCESS	GO_CELLULAR_GLUCAN_METABOLIC_PROCESS		73	0.50735	1.67159	0.00860215	0.0535865	0.986	7519	tags=51%, list=32%, signal=74%
GO_VASCULAR_ASSOCIATED_SMOOTH_MUSCLE_CELL_MIGRATION	GO_VASCULAR_ASSOCIATED_SMOOTH_MUSCLE_CELL_MIGRATION		47	0.555168	1.67143	0.00649351	0.0536211	0.986	6583	tags=49%, list=28%, signal=68%
GO_ACTIN_FILAMENT_BASED_MOVEMENT	GO_ACTIN_FILAMENT_BASED_MOVEMENT		152	0.546169	1.67121	0.00414079	0.0536884	0.986	6770	tags=49%, list=29%, signal=68%
GO_GLOMERULAR_EPITHELIUM_DEVELOPMENT	GO_GLOMERULAR_EPITHELIUM_DEVELOPMENT		23	0.639528	1.67112	0.0106838	0.0537113	0.986	5167	tags=48%, list=22%, signal=61%
GO_SYNCYTIUM_FORMATION	GO_SYNCYTIUM_FORMATION		58	0.575885	1.67099	0.00809717	0.0537505	0.986	3802	tags=38%, list=16%, signal=45%
GO_POLYOL_BIOSYNTHETIC_PROCESS	GO_POLYOL_BIOSYNTHETIC_PROCESS		63	0.48576	1.67074	0.00833333	0.0538319	0.986	1955	tags=19%, list=8%, signal=21%
GO_POSITIVE_REGULATION_OF_SEQUESTERING_OF_CALCIUM_ION	GO_POSITIVE_REGULATION_OF_SEQUESTERING_OF_CALCIUM_ION		16	0.618728	1.6706	0.0169492	0.0538598	0.986	937	tags=13%, list=4%, signal=13%
GO_POSITIVE_REGULATION_OF_CELL_GROWTH	GO_POSITIVE_REGULATION_OF_CELL_GROWTH		169	0.390738	1.67057	0.00204082	0.0538392	0.986	7682	tags=41%, list=33%, signal=61%
GO_REGULATION_OF_MACROPHAGE_DERIVED_FOAM_CELL_DIFFERENTIATION	GO_REGULATION_OF_MACROPHAGE_DERIVED_FOAM_CELL_DIFFERENTIATION		32	0.700287	1.67046	0	0.0538582	0.986	4815	tags=69%, list=20%, signal=86%
HP_DISTAL_MUSCLE_WEAKNESS	HP_DISTAL_MUSCLE_WEAKNESS		160	0.38314	1.67045	0.0100604	0.0538367	0.986	5257	tags=27%, list=22%, signal=34%
GO_POSITIVE_REGULATION_OF_NATURAL_KILLER_CELL_MEDIATED_IMMUNITY	GO_POSITIVE_REGULATION_OF_NATURAL_KILLER_CELL_MEDIATED_IMMUNITY		29	0.801656	1.67043	0.00207039	0.0538192	0.986	3178	tags=72%, list=13%, signal=84%
GO_EXTRACELLULAR_MATRIX_BINDING	GO_EXTRACELLULAR_MATRIX_BINDING		57	0.695507	1.67015	0.00826446	0.0539515	0.986	4731	tags=68%, list=20%, signal=85%
GO_RESPONSE_TO_RETINOIC_ACID	GO_RESPONSE_TO_RETINOIC_ACID		108	0.519916	1.67014	0.00612245	0.0539297	0.986	4469	tags=37%, list=19%, signal=45%
GO_LYMPHANGIOGENESIS	GO_LYMPHANGIOGENESIS		15	0.757039	1.67004	0.0102249	0.0539523	0.986	2382	tags=53%, list=10%, signal=59%
HP_CHRONIC_DIARRHEA	HP_CHRONIC_DIARRHEA		56	0.553324	1.66989	0.0175055	0.0539882	0.986	3861	tags=34%, list=16%, signal=40%
HP_PERICARDIAL_EFFUSION	HP_PERICARDIAL_EFFUSION		29	0.646606	1.66987	0.00835073	0.0539787	0.986	5688	tags=59%, list=24%, signal=77%
HP_ABNORMAL_BLOOD_ION_CONCENTRATION	HP_ABNORMAL_BLOOD_ION_CONCENTRATION		265	0.419035	1.66985	0.0127119	0.0539587	0.986	4234	tags=24%, list=18%, signal=29%
GO_KINASE_INHIBITOR_ACTIVITY	GO_KINASE_INHIBITOR_ACTIVITY		68	0.470234	1.66979	0.00607287	0.053956	0.986	6851	tags=43%, list=29%, signal=60%
HP_BONE_CYST	HP_BONE_CYST		26	0.659559	1.66976	0.01002	0.0539416	0.986	2636	tags=38%, list=11%, signal=43%
GO_METANEPHRIC_NEPHRON_EPITHELIUM_DEVELOPMENT	GO_METANEPHRIC_NEPHRON_EPITHELIUM_DEVELOPMENT		23	0.673724	1.66976	0.0163599	0.0539138	0.986	3349	tags=35%, list=14%, signal=40%
GO_REGULATION_OF_CALCIUM_ION_IMPORT	GO_REGULATION_OF_CALCIUM_ION_IMPORT		42	0.566109	1.66975	0.00616016	0.053886	0.986	2763	tags=29%, list=12%, signal=32%
GO_RESPONSE_TO_LEUKEMIA_INHIBITORY_FACTOR	GO_RESPONSE_TO_LEUKEMIA_INHIBITORY_FACTOR		96	0.414374	1.6695	0.0139442	0.0539705	0.986	3301	tags=23%, list=14%, signal=27%
HP_CELIAC_DISEASE	HP_CELIAC_DISEASE		15	0.723443	1.66946	0.00627615	0.0539661	0.986	4562	tags=60%, list=19%, signal=74%
GO_MUSCLE_CONTRACTION	GO_MUSCLE_CONTRACTION		361	0.522217	1.66944	0.00614754	0.0539506	0.986	6068	tags=43%, list=26%, signal=57%
GO_SENSORY_PERCEPTION_OF_MECHANICAL_STIMULUS	GO_SENSORY_PERCEPTION_OF_MECHANICAL_STIMULUS		173	0.462882	1.66944	0.00208333	0.0539229	0.986	5993	tags=45%, list=25%, signal=59%
GO_MITOCHONDRIAL_DEPOLARIZATION	GO_MITOCHONDRIAL_DEPOLARIZATION		24	0.576835	1.6693	0.0124224	0.0539606	0.986	3606	tags=38%, list=15%, signal=44%
GO_REGULATION_OF_SUPEROXIDE_METABOLIC_PROCESS	GO_REGULATION_OF_SUPEROXIDE_METABOLIC_PROCESS		36	0.65431	1.66925	0.0206612	0.0539602	0.986	5269	tags=61%, list=22%, signal=79%
HP_VENOUS_INSUFFICIENCY	HP_VENOUS_INSUFFICIENCY		40	0.601354	1.66912	0.0392562	0.0540021	0.986	5896	tags=52%, list=25%, signal=70%
HP_GINGIVAL_OVERGROWTH	HP_GINGIVAL_OVERGROWTH		90	0.445718	1.66882	0.00884956	0.0541058	0.986	5052	tags=30%, list=21%, signal=38%
GO_LUMENAL_SIDE_OF_ENDOPLASMIC_RETICULUM_MEMBRANE	GO_LUMENAL_SIDE_OF_ENDOPLASMIC_RETICULUM_MEMBRANE		29	0.82338	1.66881	0.00207039	0.0540801	0.986	2708	tags=69%, list=11%, signal=78%
GO_CHOLESTEROL_BINDING	GO_CHOLESTEROL_BINDING		49	0.587596	1.6688	0.00410678	0.0540597	0.986	8544	tags=67%, list=36%, signal=105%
GO_CELL_FATE_DETERMINATION	GO_CELL_FATE_DETERMINATION		42	0.547841	1.66864	0.00793651	0.0541055	0.986	3017	tags=36%, list=13%, signal=41%
GO_MODULATION_BY_HOST_OF_VIRAL_GENOME_REPLICATION	GO_MODULATION_BY_HOST_OF_VIRAL_GENOME_REPLICATION		18	0.57902	1.66864	0.0346939	0.0540773	0.986	4308	tags=33%, list=18%, signal=41%
HP_OMPHALOCELE	HP_OMPHALOCELE		62	0.493792	1.66854	0.0147992	0.0540976	0.986	3879	tags=27%, list=16%, signal=33%
HP_JOINT_CONTRACTURES_INVOLVING_THE_JOINTS_OF_THE_FEET	HP_JOINT_CONTRACTURES_INVOLVING_THE_JOINTS_OF_THE_FEET		21	0.622929	1.66853	0.0188679	0.0540756	0.986	3971	tags=38%, list=17%, signal=46%
GO_REGULATION_OF_LIPID_STORAGE	GO_REGULATION_OF_LIPID_STORAGE		52	0.596281	1.66836	0.0106838	0.0541409	0.986	5102	tags=50%, list=22%, signal=64%
GO_PYRIMIDINE_NUCLEOSIDE_CATABOLIC_PROCESS	GO_PYRIMIDINE_NUCLEOSIDE_CATABOLIC_PROCESS		23	0.736224	1.66813	0.0063425	0.0542025	0.986	5117	tags=74%, list=22%, signal=94%
HP_ABNORMAL_BREATH_SOUND	HP_ABNORMAL_BREATH_SOUND		52	0.507378	1.6681	0.00616016	0.0541879	0.986	3240	tags=31%, list=14%, signal=36%
GO_MESENCHYMAL_CELL_DIFFERENTIATION	GO_MESENCHYMAL_CELL_DIFFERENTIATION		229	0.47966	1.66804	0.0149573	0.0541937	0.986	5957	tags=42%, list=25%, signal=56%
HP_ONYCHOGRYPOSIS	HP_ONYCHOGRYPOSIS		21	0.637598	1.66797	0.0105932	0.0541997	0.986	4675	tags=48%, list=20%, signal=59%
GO_TOR_SIGNALING	GO_TOR_SIGNALING		123	0.333643	1.6679	0.0121212	0.0542001	0.987	8060	tags=37%, list=34%, signal=55%
GO_NEGATIVE_REGULATION_OF_ALPHA_BETA_T_CELL_DIFFERENTIATION	GO_NEGATIVE_REGULATION_OF_ALPHA_BETA_T_CELL_DIFFERENTIATION		25	0.73644	1.66785	0	0.0541946	0.987	2779	tags=56%, list=12%, signal=63%
HP_CHRONIC_MUCOCUTANEOUS_CANDIDIASIS	HP_CHRONIC_MUCOCUTANEOUS_CANDIDIASIS		23	0.736956	1.66778	0.0118812	0.0541932	0.987	3734	tags=57%, list=16%, signal=67%
GO_PATTERN_RECOGNITION_RECEPTOR_ACTIVITY	GO_PATTERN_RECOGNITION_RECEPTOR_ACTIVITY		23	0.796519	1.66764	0.00821355	0.0542249	0.987	3058	tags=65%, list=13%, signal=75%
GO_NEGATIVE_REGULATION_OF_EPITHELIAL_CELL_DIFFERENTIATION	GO_NEGATIVE_REGULATION_OF_EPITHELIAL_CELL_DIFFERENTIATION		54	0.577314	1.66754	0	0.0542381	0.987	3915	tags=39%, list=17%, signal=47%
HP_HYPEROSTOSIS	HP_HYPEROSTOSIS		54	0.504217	1.6675	0.0310559	0.054225	0.987	3774	tags=31%, list=16%, signal=37%
GO_REGULATION_OF_VACUOLE_ORGANIZATION	GO_REGULATION_OF_VACUOLE_ORGANIZATION		47	0.445243	1.6675	0.0285714	0.0541969	0.987	5176	tags=26%, list=22%, signal=33%
GO_PYRIMIDINE_CONTAINING_COMPOUND_CATABOLIC_PROCESS	GO_PYRIMIDINE_CONTAINING_COMPOUND_CATABOLIC_PROCESS		39	0.535094	1.66723	0.0145228	0.0542961	0.987	5117	tags=46%, list=22%, signal=59%
GO_FILOPODIUM_MEMBRANE	GO_FILOPODIUM_MEMBRANE		18	0.711069	1.66721	0.00411523	0.0542791	0.987	4041	tags=61%, list=17%, signal=74%
GO_NEGATIVE_REGULATION_OF_EPITHELIAL_CELL_MIGRATION	GO_NEGATIVE_REGULATION_OF_EPITHELIAL_CELL_MIGRATION		124	0.521892	1.66718	0	0.0542617	0.987	6631	tags=37%, list=28%, signal=51%
GO_14_3_3_PROTEIN_BINDING	GO_14_3_3_PROTEIN_BINDING		32	0.546693	1.66715	0.0102041	0.0542467	0.987	8171	tags=50%, list=35%, signal=76%
GO_REGULATION_OF_PROTEIN_TARGETING_TO_MITOCHONDRION	GO_REGULATION_OF_PROTEIN_TARGETING_TO_MITOCHONDRION		45	0.390435	1.66712	0.0224033	0.0542334	0.987	5048	tags=24%, list=21%, signal=31%
GO_NEGATIVE_REGULATION_OF_ION_TRANSPORT	GO_NEGATIVE_REGULATION_OF_ION_TRANSPORT		156	0.468207	1.66706	0.00207039	0.0542353	0.987	6130	tags=35%, list=26%, signal=46%
GO_NEGATIVE_REGULATION_OF_MYELOID_LEUKOCYTE_DIFFERENTIATION	GO_NEGATIVE_REGULATION_OF_MYELOID_LEUKOCYTE_DIFFERENTIATION		51	0.607764	1.66685	0.00417537	0.0543045	0.987	2619	tags=39%, list=11%, signal=44%
GO_REGULATION_OF_NEUTROPHIL_MIGRATION	GO_REGULATION_OF_NEUTROPHIL_MIGRATION		42	0.720473	1.66664	0.00206186	0.0543469	0.988	4439	tags=64%, list=19%, signal=79%
GO_NEGATIVE_REGULATION_OF_ION_TRANSMEMBRANE_TRANSPORT	GO_NEGATIVE_REGULATION_OF_ION_TRANSMEMBRANE_TRANSPORT		102	0.481515	1.66664	0	0.0543224	0.988	6758	tags=38%, list=29%, signal=53%
GO_EXOGENOUS_PROTEIN_BINDING	GO_EXOGENOUS_PROTEIN_BINDING		74	0.576555	1.66617	0.0143737	0.0545362	0.988	4944	tags=47%, list=21%, signal=60%
GO_MYELIN_SHEATH	GO_MYELIN_SHEATH		47	0.553901	1.66556	0.0159363	0.0547992	0.988	5498	tags=49%, list=23%, signal=64%
HP_OSTEOPENIA	HP_OSTEOPENIA		221	0.398871	1.66535	0.0106838	0.054866	0.988	5098	tags=29%, list=22%, signal=37%
GO_PROTEIN_LOCALIZATION_TO_VACUOLE	GO_PROTEIN_LOCALIZATION_TO_VACUOLE		68	0.392212	1.66524	0.0285132	0.0548986	0.988	5966	tags=28%, list=25%, signal=37%
GO_NEGATIVE_REGULATION_OF_MYELOID_CELL_DIFFERENTIATION	GO_NEGATIVE_REGULATION_OF_MYELOID_CELL_DIFFERENTIATION		95	0.503998	1.66515	0.0140845	0.0549051	0.988	2666	tags=33%, list=11%, signal=37%
HP_TRANSIENT_ISCHEMIC_ATTACK	HP_TRANSIENT_ISCHEMIC_ATTACK		45	0.668437	1.6651	0.025	0.0549017	0.988	4982	tags=56%, list=21%, signal=70%
GO_BASAL_PLASMA_MEMBRANE	GO_BASAL_PLASMA_MEMBRANE		51	0.56433	1.66499	0.00627615	0.0549282	0.988	4382	tags=47%, list=19%, signal=58%
HP_PALMOPLANTAR_KERATODERMA	HP_PALMOPLANTAR_KERATODERMA		150	0.469568	1.66491	0.002079	0.0549345	0.988	5059	tags=37%, list=21%, signal=46%
GO_REGULATION_OF_EPITHELIAL_TO_MESENCHYMAL_TRANSITION	GO_REGULATION_OF_EPITHELIAL_TO_MESENCHYMAL_TRANSITION		99	0.508621	1.66488	0.010661	0.0549205	0.988	4852	tags=41%, list=21%, signal=52%
GO_MAMMARY_GLAND_EPITHELIUM_DEVELOPMENT	GO_MAMMARY_GLAND_EPITHELIUM_DEVELOPMENT		71	0.492267	1.66444	0.0159363	0.0551001	0.989	4406	tags=31%, list=19%, signal=38%
GO_CATION_TRANSPORTING_ATPASE_COMPLEX	GO_CATION_TRANSPORTING_ATPASE_COMPLEX		18	0.675689	1.66442	0.00621118	0.055075	0.989	4950	tags=50%, list=21%, signal=63%
GO_REGULATION_OF_COAGULATION	GO_REGULATION_OF_COAGULATION		88	0.697897	1.66432	0	0.0550968	0.989	5075	tags=67%, list=22%, signal=85%
GO_MODIFIED_AMINO_ACID_BINDING	GO_MODIFIED_AMINO_ACID_BINDING		89	0.49699	1.6642	0	0.0551285	0.989	5930	tags=44%, list=25%, signal=58%
GO_REGULATION_OF_RESPONSE_TO_INTERFERON_GAMMA	GO_REGULATION_OF_RESPONSE_TO_INTERFERON_GAMMA		25	0.672936	1.66413	0.00606061	0.0551269	0.989	4173	tags=52%, list=18%, signal=63%
GO_LAMININ_BINDING	GO_LAMININ_BINDING		29	0.703915	1.66402	0.00412371	0.0551549	0.989	4081	tags=69%, list=17%, signal=83%
HP_VENTRICULAR_ARRHYTHMIA	HP_VENTRICULAR_ARRHYTHMIA		91	0.509852	1.66401	0	0.055134	0.989	5897	tags=42%, list=25%, signal=55%
GO_NEGATIVE_REGULATION_OF_CELL_PROJECTION_ORGANIZATION	GO_NEGATIVE_REGULATION_OF_CELL_PROJECTION_ORGANIZATION		185	0.424175	1.66401	0.0142857	0.0551063	0.989	6147	tags=35%, list=26%, signal=46%
GO_SEMAPHORIN_PLEXIN_SIGNALING_PATHWAY	GO_SEMAPHORIN_PLEXIN_SIGNALING_PATHWAY		40	0.571425	1.66358	0.00425532	0.0553	0.989	6095	tags=48%, list=26%, signal=64%
GO_AORTA_DEVELOPMENT	GO_AORTA_DEVELOPMENT		60	0.566674	1.66356	0.0270833	0.0552789	0.989	4289	tags=42%, list=18%, signal=51%
GO_GOLGI_STACK	GO_GOLGI_STACK		143	0.406322	1.66334	0.00821355	0.0553657	0.989	7613	tags=42%, list=32%, signal=62%
HP_PARKINSONISM	HP_PARKINSONISM		105	0.448519	1.66332	0.0272537	0.0553475	0.989	7577	tags=42%, list=32%, signal=61%
GO_TYPE_B_PANCREATIC_CELL_PROLIFERATION	GO_TYPE_B_PANCREATIC_CELL_PROLIFERATION		22	0.650523	1.66327	0.00980392	0.0553372	0.989	4834	tags=55%, list=20%, signal=69%
HP_BRONCHIECTASIS	HP_BRONCHIECTASIS		113	0.538534	1.66323	0.00595238	0.0553281	0.989	4225	tags=41%, list=18%, signal=49%
GO_REGULATION_OF_GRANULOCYTE_DIFFERENTIATION	GO_REGULATION_OF_GRANULOCYTE_DIFFERENTIATION		15	0.760847	1.66318	0.00811359	0.0553235	0.989	2617	tags=53%, list=11%, signal=60%
GO_POSITIVE_REGULATION_OF_ANTIGEN_RECEPTOR_MEDIATED_SIGNALING_PATHWAY	GO_POSITIVE_REGULATION_OF_ANTIGEN_RECEPTOR_MEDIATED_SIGNALING_PATHWAY		25	0.764046	1.66314	0.0121704	0.0553166	0.989	3052	tags=64%, list=13%, signal=73%
GO_POSITIVE_REGULATION_OF_ACUTE_INFLAMMATORY_RESPONSE	GO_POSITIVE_REGULATION_OF_ACUTE_INFLAMMATORY_RESPONSE		31	0.705692	1.66308	0.00610998	0.0553138	0.989	4853	tags=68%, list=21%, signal=85%
HP_NEVUS	HP_NEVUS		119	0.373304	1.66305	0.0146444	0.055302	0.989	4562	tags=21%, list=19%, signal=26%
GO_CALCIUM_ION_IMPORT	GO_CALCIUM_ION_IMPORT		85	0.502913	1.66305	0.00417537	0.0552809	0.989	3292	tags=28%, list=14%, signal=33%
GO_POSITIVE_REGULATION_OF_GLYCOLYTIC_PROCESS	GO_POSITIVE_REGULATION_OF_GLYCOLYTIC_PROCESS		24	0.634376	1.66278	0.00196464	0.0553884	0.989	5048	tags=46%, list=21%, signal=58%
GO_REGULATION_OF_EXTRINSIC_APOPTOTIC_SIGNALING_PATHWAY_IN_ABSENCE_OF_LIGAND	GO_REGULATION_OF_EXTRINSIC_APOPTOTIC_SIGNALING_PATHWAY_IN_ABSENCE_OF_LIGAND		48	0.50044	1.66201	0.00416667	0.0557225	0.989	4122	tags=31%, list=17%, signal=38%
GO_NEGATIVE_REGULATION_OF_OXIDOREDUCTASE_ACTIVITY	GO_NEGATIVE_REGULATION_OF_OXIDOREDUCTASE_ACTIVITY		41	0.528904	1.66199	0.00205339	0.0557059	0.989	3185	tags=29%, list=14%, signal=34%
GO_REGULATION_OF_BICELLULAR_TIGHT_JUNCTION_ASSEMBLY	GO_REGULATION_OF_BICELLULAR_TIGHT_JUNCTION_ASSEMBLY		23	0.704532	1.66182	0.00814664	0.0557505	0.989	4923	tags=70%, list=21%, signal=88%
GO_OUTFLOW_TRACT_MORPHOGENESIS	GO_OUTFLOW_TRACT_MORPHOGENESIS		80	0.540968	1.66167	0.018711	0.0557893	0.989	5678	tags=45%, list=24%, signal=59%
GO_NEGATIVE_REGULATION_OF_ERK1_AND_ERK2_CASCADE	GO_NEGATIVE_REGULATION_OF_ERK1_AND_ERK2_CASCADE		79	0.503676	1.66152	0.0121951	0.055837	0.989	4308	tags=33%, list=18%, signal=40%
GO_POSITIVE_REGULATION_OF_BONE_MINERALIZATION	GO_POSITIVE_REGULATION_OF_BONE_MINERALIZATION		40	0.603642	1.66152	0.00801603	0.0558098	0.989	5075	tags=55%, list=22%, signal=70%
GO_NEGATIVE_REGULATION_OF_PROTEIN_MATURATION	GO_NEGATIVE_REGULATION_OF_PROTEIN_MATURATION		33	0.571052	1.66139	0.0101215	0.0558603	0.989	4554	tags=42%, list=19%, signal=52%
HP_RETICULOCYTOSIS	HP_RETICULOCYTOSIS		37	0.566133	1.6613	0.012931	0.0558636	0.989	3151	tags=27%, list=13%, signal=31%
GO_GROWTH_FACTOR_ACTIVITY	GO_GROWTH_FACTOR_ACTIVITY		161	0.533681	1.66125	0	0.0558601	0.989	5952	tags=48%, list=25%, signal=64%
GO_REGULATION_OF_KERATINOCYTE_PROLIFERATION	GO_REGULATION_OF_KERATINOCYTE_PROLIFERATION		39	0.599485	1.66121	0.016	0.0558538	0.989	3027	tags=38%, list=13%, signal=44%
GO_MODULATION_BY_HOST_OF_VIRAL_PROCESS	GO_MODULATION_BY_HOST_OF_VIRAL_PROCESS		30	0.536354	1.66108	0.0315126	0.0558898	0.989	4308	tags=33%, list=18%, signal=41%
HP_NEOPLASM_OF_THE_TRACHEOBRONCHIAL_SYSTEM	HP_NEOPLASM_OF_THE_TRACHEOBRONCHIAL_SYSTEM		20	0.642844	1.66107	0.00404858	0.0558622	0.989	3856	tags=50%, list=16%, signal=60%
GO_ION_CHANNEL_REGULATOR_ACTIVITY	GO_ION_CHANNEL_REGULATOR_ACTIVITY		117	0.488874	1.66099	0.00627615	0.0558769	0.989	6068	tags=41%, list=26%, signal=55%
GO_PDZ_DOMAIN_BINDING	GO_PDZ_DOMAIN_BINDING		85	0.495334	1.66092	0.00409836	0.055885	0.989	5026	tags=35%, list=21%, signal=45%
GO_PROTEIN_PROCESSING	GO_PROTEIN_PROCESSING		222	0.473	1.66079	0.00819672	0.055912	0.989	6954	tags=42%, list=29%, signal=59%
GO_NEGATIVE_REGULATION_OF_NATURAL_KILLER_CELL_MEDIATED_IMMUNITY	GO_NEGATIVE_REGULATION_OF_NATURAL_KILLER_CELL_MEDIATED_IMMUNITY		17	0.881758	1.66074	0	0.055917	0.989	2465	tags=82%, list=10%, signal=92%
GO_REGULATION_OF_KERATINOCYTE_DIFFERENTIATION	GO_REGULATION_OF_KERATINOCYTE_DIFFERENTIATION		45	0.564647	1.66069	0.00803213	0.0559159	0.989	4896	tags=44%, list=21%, signal=56%
GO_NUCLEAR_ENVELOPE	GO_NUCLEAR_ENVELOPE		471	0.297343	1.66068	0.00623701	0.0558902	0.989	4944	tags=20%, list=21%, signal=25%
GO_LYMPH_VESSEL_MORPHOGENESIS	GO_LYMPH_VESSEL_MORPHOGENESIS		20	0.709833	1.66065	0.00630252	0.0558778	0.989	2382	tags=45%, list=10%, signal=50%
GO_INTRINSIC_APOPTOTIC_SIGNALING_PATHWAY	GO_INTRINSIC_APOPTOTIC_SIGNALING_PATHWAY		289	0.36924	1.66044	0.0161616	0.0559618	0.989	4830	tags=25%, list=20%, signal=31%
GO_CARTILAGE_DEVELOPMENT	GO_CARTILAGE_DEVELOPMENT		196	0.511826	1.66043	0.0105263	0.0559364	0.989	6037	tags=45%, list=26%, signal=61%
GO_REGULATION_OF_BONE_MINERALIZATION	GO_REGULATION_OF_BONE_MINERALIZATION		76	0.567369	1.66035	0.00643777	0.0559398	0.989	5075	tags=49%, list=22%, signal=62%
HP_CUTIS_LAXA	HP_CUTIS_LAXA		89	0.428298	1.66026	0.0445344	0.0559497	0.989	4628	tags=28%, list=20%, signal=35%
GO_POSITIVE_REGULATION_OF_MAST_CELL_ACTIVATION	GO_POSITIVE_REGULATION_OF_MAST_CELL_ACTIVATION		22	0.683913	1.66024	0.00823045	0.0559381	0.989	6010	tags=64%, list=25%, signal=85%
GO_MUCOPOLYSACCHARIDE_METABOLIC_PROCESS	GO_MUCOPOLYSACCHARIDE_METABOLIC_PROCESS		112	0.547027	1.66023	0.00639659	0.0559129	0.989	6364	tags=54%, list=27%, signal=74%
GO_CALCIUM_ION_TRANSMEMBRANE_TRANSPORTER_ACTIVITY	GO_CALCIUM_ION_TRANSMEMBRANE_TRANSPORTER_ACTIVITY		134	0.515135	1.66022	0	0.0558854	0.989	5270	tags=39%, list=22%, signal=50%
GO_RESPONSE_TO_EPIDERMAL_GROWTH_FACTOR	GO_RESPONSE_TO_EPIDERMAL_GROWTH_FACTOR		47	0.464282	1.66012	0.0258964	0.0559145	0.989	4037	tags=30%, list=17%, signal=36%
GO_POSITIVE_REGULATION_OF_NUCLEOTIDE_METABOLIC_PROCESS	GO_POSITIVE_REGULATION_OF_NUCLEOTIDE_METABOLIC_PROCESS		47	0.543046	1.66006	0.00403226	0.0559244	0.989	7380	tags=53%, list=31%, signal=77%
GO_GOLGI_TO_PLASMA_MEMBRANE_TRANSPORT	GO_GOLGI_TO_PLASMA_MEMBRANE_TRANSPORT		60	0.393119	1.65985	0.038055	0.0560082	0.989	10493	tags=57%, list=44%, signal=102%
GO_INTERLEUKIN_1_RECEPTOR_BINDING	GO_INTERLEUKIN_1_RECEPTOR_BINDING		16	0.742474	1.65984	0	0.0559877	0.989	1863	tags=44%, list=8%, signal=47%
GO_POSITIVE_REGULATION_OF_PROTEIN_AUTOPHOSPHORYLATION	GO_POSITIVE_REGULATION_OF_PROTEIN_AUTOPHOSPHORYLATION		27	0.639834	1.65981	0.0103093	0.055975	0.989	4743	tags=44%, list=20%, signal=56%
GO_POSITIVE_REGULATION_OF_VASCULAR_ASSOCIATED_SMOOTH_MUSCLE_CELL_MIGRATION	GO_POSITIVE_REGULATION_OF_VASCULAR_ASSOCIATED_SMOOTH_MUSCLE_CELL_MIGRATION		26	0.598863	1.65975	0.00603622	0.0559764	0.989	6583	tags=54%, list=28%, signal=75%
[truncated: 4,725 more rows]
